# Supplementary material for: Generalizable Compositional Features Influencing the Proteostatic Fates of Polar Low-Complexity Domains
Source: Int J Mol Sci. 2021 Aug 19;22(16):8944. doi: 10.3390/ijms22168944 (PMC8396281; doi:10.3390/ijms22168944)
Supplement: Supplementary file 1 [file ijms-22-08944-s001.zip]

Archive with 5 entries (5 files):
- Supplementary Figures and Supplementary Table Legends_Revision.pdf
- Table S1.tsv
- Table S2.tsv
- Table S3.xlsx
- Table S4.tsv
