# Supplementary material for: Generalizable Compositional Features Influencing the Proteostatic Fates of Polar Low-Complexity Domains
Source: Int J Mol Sci. 2021 Aug 19;22(16):8944. doi: 10.3390/ijms22168944 (PMC8396281; doi:10.3390/ijms22168944)
Supplement: Supplementary file 1 [file ijms-22-08944-s001.zip › Table S1.tsv]

Orf Name (Yeast) or Accession Number (Human)	Common Name	LCD Class	Minimum LCD Length	Protein Half-life (minutes)	Organism
YAL005C	SSA1	G	20	1211	Yeast
YAL036C	RBG1	G	20	376.9	Yeast
YBL033C	RIB1	G	20	387.5	Yeast
YBL075C	SSA3	G	20	662.9	Yeast
YBR031W	RPL4A	G	20	590.2	Yeast
YBR068C	BAP2	G	20	51.4	Yeast
YBR069C	TAT1	G	20	281.4	Yeast
YCL011C	GBP2	G	20	532.4	Yeast
YCL028W	RNQ1	G	20	1009.9	Yeast
YCL064C	CHA1	G	20	90.6	Yeast
YCR076C	FUB1	G	20	548.1	Yeast
YDL014W	NOP1	G	20	580.1	Yeast
YDL168W	SFA1	G	20	709	Yeast
YDL213C	NOP6	G	20	470.5	Yeast
YDR012W	RPL4B	G	20	531.5	Yeast
YDR119W	VBA4	G	20	422.9	Yeast
YDR143C	SAN1	G	20	199.2	Yeast
YDR189W	SLY1	G	20	595.6	Yeast
YDR207C	UME6	G	20	612.7	Yeast
YDR292C	SRP101	G	20	594.1	Yeast
YDR432W	NPL3	G	20	595.1	Yeast
YEL037C	RAD23	G	20	506.5	Yeast
YEL047C	FRD1	G	20	693.5	Yeast
YER072W	VTC1	G	20	579.2	Yeast
YER095W	RAD51	G	20	205.7	Yeast
YER178W	PDA1	G	20	517.6	Yeast
YFL010C	WWM1	G	20	452.8	Yeast
YFL016C	MDJ1	G	20	707.1	Yeast
YFL034W	YFL034W	G	20	491.6	Yeast
YGL068W	MNP1	G	20	524.1	Yeast
YGL092W	NUP145	G	20	542.7	Yeast
YGL103W	RPL28	G	20	604.6	Yeast
YGL172W	NUP49	G	20	739.1	Yeast
YGR061C	ADE6	G	20	554.5	Yeast
YGR119C	NUP57	G	20	684.3	Yeast
YGR159C	NSR1	G	20	498.3	Yeast
YGR162W	TIF4631	G	20	541.5	Yeast
YGR178C	PBP1	G	20	231.7	Yeast
YGR191W	HIP1	G	20	95.9	Yeast
YGR231C	PHB2	G	20	426.1	Yeast
YHL034C	SBP1	G	20	702.5	Yeast
YHR045W	YHR045W	G	20	647.5	Yeast
YHR058C	MED6	G	20	582.9	Yeast
YHR089C	GAR1	G	20	545.1	Yeast
YHR111W	UBA4	G	20	665	Yeast
YHR183W	GND1	G	20	1114.3	Yeast
YHR200W	RPN10	G	20	934.7	Yeast
YIL109C	SEC24	G	20	813	Yeast
YJL055W	YJL055W	G	20	1022.7	Yeast
YJL123C	MTC1	G	20	506.8	Yeast
YJR051W	OSM1	G	20	479.4	Yeast
YKL117W	SBA1	G	20	593.2	Yeast
YKL135C	APL2	G	20	756.9	Yeast
YKL182W	FAS1	G	20	726.7	Yeast
YKL215C	OXP1	G	20	620.7	Yeast
YLL029W	FRA1	G	20	1831.2	Yeast
YLR114C	AVL9	G	20	499.1	Yeast
YLR120C	YPS1	G	20	645	Yeast
YLR191W	PEX13	G	20	203.8	Yeast
YLR192C	HCR1	G	20	560.6	Yeast
YLR220W	CCC1	G	20	540.5	Yeast
YLR248W	RCK2	G	20	561.6	Yeast
YLR299W	ECM38	G	20	297.7	Yeast
YLR398C	SKI2	G	20	565.6	Yeast
YLR449W	FPR4	G	20	541.3	Yeast
YML010W	SPT5	G	20	445.7	Yeast
YML017W	PSP2	G	20	651.1	Yeast
YML070W	DAK1	G	20	611.4	Yeast
YML072C	TCB3	G	20	530.9	Yeast
YML074C	FPR3	G	20	516.5	Yeast
YML085C	TUB1	G	20	1182.1	Yeast
YML124C	TUB3	G	20	774.7	Yeast
YMR047C	NUP116	G	20	681.7	Yeast
YMR110C	HFD1	G	20	624.2	Yeast
YMR318C	ADH6	G	20	424.7	Yeast
YNL007C	SIS1	G	20	913.8	Yeast
YNL021W	HDA1	G	20	610.9	Yeast
YNL037C	IDH1	G	20	949.3	Yeast
YNL040W	YNL040W	G	20	521.5	Yeast
YNL064C	YDJ1	G	20	681.7	Yeast
YNL068C	FKH2	G	20	367.3	Yeast
YNL112W	DBP2	G	20	450	Yeast
YNL208W	YNL208W	G	20	3434.9	Yeast
YNR017W	TIM23	G	20	504.2	Yeast
YOL123W	HRP1	G	20	553.1	Yeast
YOR007C	SGT2	G	20	609.6	Yeast
YOR086C	TCB1	G	20	592.5	Yeast
YOR140W	SFL1	G	20	549.6	Yeast
YOR204W	DED1	G	20	547.3	Yeast
YOR290C	SNF2	G	20	278.2	Yeast
YOR356W	CIR2	G	20	366.3	Yeast
YPL110C	GDE1	G	20	441.5	Yeast
YPL119C	DBP1	G	20	802.3	Yeast
YPL207W	TYW1	G	20	276.8	Yeast
YPL265W	DIP5	G	20	156.7	Yeast
YPR129W	SCD6	G	20	575.9	Yeast
YPR163C	TIF3	G	20	579.9	Yeast
YAL021C	CCR4	QN	20	638.3	Yeast
YAR042W	SWH1	QN	20	690	Yeast
YBL007C	SLA1	QN	20	607.8	Yeast
YBL047C	EDE1	QN	20	688.6	Yeast
YBL051C	PIN4	QN	20	446.8	Yeast
YBL081W	YBL081W	QN	20	151.6	Yeast
YBR016W	YBR016W	QN	20	572.1	Yeast
YBR059C	AKL1	QN	20	592.4	Yeast
YBR108W	AIM3	QN	20	731.2	Yeast
YBR112C	CYC8	QN	20	627.8	Yeast
YBR198C	TAF5	QN	20	623.5	Yeast
YBR238C	YBR238C	QN	20	100.1	Yeast
YBR288C	APM3	QN	20	701.1	Yeast
YCL028W	RNQ1	QN	20	1009.9	Yeast
YCR084C	TUP1	QN	20	516.8	Yeast
YCR087C-A	YCR087C-A	QN	20	420.6	Yeast
YCR093W	CDC39	QN	20	600.9	Yeast
YDL005C	MED2	QN	20	335.6	Yeast
YDL088C	ASM4	QN	20	618.5	Yeast
YDL106C	PHO2	QN	20	336.4	Yeast
YDL161W	ENT1	QN	20	526.7	Yeast
YDL167C	NRP1	QN	20	412.4	Yeast
YDR005C	MAF1	QN	20	407.2	Yeast
YDR081C	PDC2	QN	20	529.5	Yeast
YDR096W	GIS1	QN	20	511.6	Yeast
YDR099W	BMH2	QN	20	645.2	Yeast
YDR143C	SAN1	QN	20	199.2	Yeast
YDR145W	TAF12	QN	20	511.5	Yeast
YDR153C	ENT5	QN	20	418.6	Yeast
YDR167W	TAF10	QN	20	591.8	Yeast
YDR172W	SUP35	QN	20	578.7	Yeast
YDR186C	YDR186C	QN	20	121.9	Yeast
YDR194C	MSS116	QN	20	416.3	Yeast
YDR228C	PCF11	QN	20	443	Yeast
YDR293C	SSD1	QN	20	678.4	Yeast
YDR303C	RSC3	QN	20	551.3	Yeast
YDR359C	EAF1	QN	20	424	Yeast
YDR409W	SIZ1	QN	20	447.6	Yeast
YDR443C	SSN2	QN	20	449.8	Yeast
YDR505C	PSP1	QN	20	297.7	Yeast
YDR515W	SLF1	QN	20	629.7	Yeast
YEL007W	MIT1	QN	20	321.3	Yeast
YEL015W	EDC3	QN	20	641.6	Yeast
YEL036C	ANP1	QN	20	584.6	Yeast
YER020W	GPA2	QN	20	541.8	Yeast
YER027C	GAL83	QN	20	459.6	Yeast
YER040W	GLN3	QN	20	340.5	Yeast
YER111C	SWI4	QN	20	343.9	Yeast
YER112W	LSM4	QN	20	613.9	Yeast
YER114C	BOI2	QN	20	341.9	Yeast
YER155C	BEM2	QN	20	409	Yeast
YER165W	PAB1	QN	20	578.2	Yeast
YFL010C	WWM1	QN	20	452.8	Yeast
YFL024C	EPL1	QN	20	478.7	Yeast
YFL033C	RIM15	QN	20	331.7	Yeast
YFR019W	FAB1	QN	20	406	Yeast
YGL013C	PDR1	QN	20	684.3	Yeast
YGL014W	PUF4	QN	20	597	Yeast
YGL025C	PGD1	QN	20	410.2	Yeast
YGL035C	MIG1	QN	20	222.8	Yeast
YGL036W	YGL036W	QN	20	237.1	Yeast
YGL049C	TIF4632	QN	20	702.4	Yeast
YGL066W	SGF73	QN	20	287.9	Yeast
YGL122C	NAB2	QN	20	551.9	Yeast
YGL150C	INO80	QN	20	410.3	Yeast
YGL172W	NUP49	QN	20	739.1	Yeast
YGL178W	MPT5	QN	20	176.8	Yeast
YGL180W	ATG1	QN	20	2007.2	Yeast
YGL181W	GTS1	QN	20	414.3	Yeast
YGL237C	HAP2	QN	20	308.1	Yeast
YGR002C	SWC4	QN	20	407.7	Yeast
YGR009C	SEC9	QN	20	456.6	Yeast
YGR083C	GCD2	QN	20	590.8	Yeast
YGR119C	NUP57	QN	20	684.3	Yeast
YGR130C	YGR130C	QN	20	294.1	Yeast
YGR233C	PHO81	QN	20	550.5	Yeast
YHL013C	OTU2	QN	20	634	Yeast
YHL020C	OPI1	QN	20	177.5	Yeast
YHL029C	OCA5	QN	20	415.4	Yeast
YHR030C	SLT2	QN	20	997	Yeast
YHR082C	KSP1	QN	20	187.9	Yeast
YHR086W	NAM8	QN	20	283.4	Yeast
YHR135C	YCK1	QN	20	286.7	Yeast
YHR149C	SKG6	QN	20	168	Yeast
YHR161C	YAP1801	QN	20	218.1	Yeast
YHR200W	RPN10	QN	20	934.7	Yeast
YHR205W	SCH9	QN	20	302.6	Yeast
YHR206W	SKN7	QN	20	297.6	Yeast
YIL036W	CST6	QN	20	352.3	Yeast
YIL105C	SLM1	QN	20	334	Yeast
YIL106W	MOB1	QN	20	570.6	Yeast
YIL130W	ASG1	QN	20	399.8	Yeast
YIL135C	VHS2	QN	20	106.9	Yeast
YIL159W	BNR1	QN	20	511.1	Yeast
YIR006C	PAN1	QN	20	609.7	Yeast
YJL073W	JEM1	QN	20	484.1	Yeast
YJL110C	GZF3	QN	20	136.8	Yeast
YJL141C	YAK1	QN	20	297.5	Yeast
YJR091C	JSN1	QN	20	347.2	Yeast
YJR093C	FIP1	QN	20	499.2	Yeast
YKL032C	IXR1	QN	20	390.6	Yeast
YKL054C	DEF1	QN	20	597.5	Yeast
YKL088W	CAB3	QN	20	650.3	Yeast
YKL112W	ABF1	QN	20	383.8	Yeast
YKL204W	EAP1	QN	20	492.3	Yeast
YKR031C	SPO14	QN	20	392	Yeast
YLL010C	PSR1	QN	20	173.1	Yeast
YLL013C	PUF3	QN	20	300.2	Yeast
YLL043W	FPS1	QN	20	166.3	Yeast
YLR095C	IOC2	QN	20	535.4	Yeast
YLR096W	KIN2	QN	20	498.2	Yeast
YLR207W	HRD3	QN	20	544.7	Yeast
YLR256W	HAP1	QN	20	134	Yeast
YLR278C	YLR278C	QN	20	233.3	Yeast
YLR310C	CDC25	QN	20	401.7	Yeast
YLR357W	RSC2	QN	20	681.5	Yeast
YLR373C	VID22	QN	20	682.8	Yeast
YLR403W	SFP1	QN	20	158.6	Yeast
YML017W	PSP2	QN	20	651.1	Yeast
YML081W	TDA9	QN	20	360.9	Yeast
YML117W	NAB6	QN	20	428.6	Yeast
YMR047C	NUP116	QN	20	681.7	Yeast
YMR124W	EPO1	QN	20	563.3	Yeast
YMR161W	HLJ1	QN	20	510.9	Yeast
YMR172W	HOT1	QN	20	412.1	Yeast
YMR216C	SKY1	QN	20	445.6	Yeast
YMR263W	SAP30	QN	20	334.2	Yeast
YNL016W	PUB1	QN	20	768.4	Yeast
YNL027W	CRZ1	QN	20	487.8	Yeast
YNL047C	SLM2	QN	20	124.4	Yeast
YNL068C	FKH2	QN	20	367.3	Yeast
YNL098C	RAS2	QN	20	501	Yeast
YNL103W	MET4	QN	20	182.1	Yeast
YNL116W	DMA2	QN	20	387.4	Yeast
YNL124W	NAF1	QN	20	349.4	Yeast
YNL154C	YCK2	QN	20	458.5	Yeast
YNL161W	CBK1	QN	20	482.6	Yeast
YNL197C	WHI3	QN	20	515.9	Yeast
YNL199C	GCR2	QN	20	595.6	Yeast
YNL216W	RAP1	QN	20	498.6	Yeast
YNL229C	URE2	QN	20	469.9	Yeast
YNL243W	SLA2	QN	20	698.1	Yeast
YNL288W	CAF40	QN	20	1238.8	Yeast
YNL298W	CLA4	QN	20	346.6	Yeast
YNR052C	POP2	QN	20	484.3	Yeast
YOL004W	SIN3	QN	20	386.2	Yeast
YOL019W	YOL019W	QN	20	107.2	Yeast
YOL051W	GAL11	QN	20	269.4	Yeast
YOL148C	SPT20	QN	20	565.5	Yeast
YOR014W	RTS1	QN	20	527.8	Yeast
YOR048C	RAT1	QN	20	480.8	Yeast
YOR106W	VAM3	QN	20	467.6	Yeast
YOR113W	AZF1	QN	20	184.5	Yeast
YOR197W	MCA1	QN	20	599.2	Yeast
YOR267C	HRK1	QN	20	463.6	Yeast
YOR290C	SNF2	QN	20	278.2	Yeast
YOR373W	NUD1	QN	20	214.5	Yeast
YPL016W	SWI1	QN	20	418.9	Yeast
YPL184C	MRN1	QN	20	734.9	Yeast
YPL190C	NAB3	QN	20	304.4	Yeast
YPL199C	YPL199C	QN	20	474.1	Yeast
YPL204W	HRR25	QN	20	398.9	Yeast
YPL219W	PCL8	QN	20	459.3	Yeast
YPL226W	NEW1	QN	20	541.9	Yeast
YPR008W	HAA1	QN	20	465.2	Yeast
YPR065W	ROX1	QN	20	29.6	Yeast
YPR129W	SCD6	QN	20	575.9	Yeast
YPR154W	PIN3	QN	20	376.9	Yeast
YPR185W	ATG13	QN	20	817	Yeast
Q0140	VAR1	QN	20	645.3	Yeast
YDL014W	NOP1	G	40	580.1	Yeast
YDR432W	NPL3	G	40	595.1	Yeast
YGR159C	NSR1	G	40	498.3	Yeast
YHL034C	SBP1	G	40	702.5	Yeast
YHR089C	GAR1	G	40	545.1	Yeast
YLR191W	PEX13	G	40	203.8	Yeast
YLR398C	SKI2	G	40	565.6	Yeast
YML010W	SPT5	G	40	445.7	Yeast
YML017W	PSP2	G	40	651.1	Yeast
YNL112W	DBP2	G	40	450	Yeast
YNL208W	YNL208W	G	40	3434.9	Yeast
YOR204W	DED1	G	40	547.3	Yeast
YPL207W	TYW1	G	40	276.8	Yeast
YBL081W	YBL081W	QN	40	151.6	Yeast
YBR016W	YBR016W	QN	40	572.1	Yeast
YBR059C	AKL1	QN	40	592.4	Yeast
YBR112C	CYC8	QN	40	627.8	Yeast
YBR198C	TAF5	QN	40	623.5	Yeast
YBR238C	YBR238C	QN	40	100.1	Yeast
YCL028W	RNQ1	QN	40	1009.9	Yeast
YCR093W	CDC39	QN	40	600.9	Yeast
YDL005C	MED2	QN	40	335.6	Yeast
YDL167C	NRP1	QN	40	412.4	Yeast
YDR145W	TAF12	QN	40	511.5	Yeast
YDR172W	SUP35	QN	40	578.7	Yeast
YDR409W	SIZ1	QN	40	447.6	Yeast
YEL007W	MIT1	QN	40	321.3	Yeast
YER111C	SWI4	QN	40	343.9	Yeast
YER112W	LSM4	QN	40	613.9	Yeast
YGL025C	PGD1	QN	40	410.2	Yeast
YGL066W	SGF73	QN	40	287.9	Yeast
YGL122C	NAB2	QN	40	551.9	Yeast
YGL181W	GTS1	QN	40	414.3	Yeast
YHR135C	YCK1	QN	40	286.7	Yeast
YIL130W	ASG1	QN	40	399.8	Yeast
YIR006C	PAN1	QN	40	609.7	Yeast
YKL032C	IXR1	QN	40	390.6	Yeast
YKL054C	DEF1	QN	40	597.5	Yeast
YLR278C	YLR278C	QN	40	233.3	Yeast
YNL016W	PUB1	QN	40	768.4	Yeast
YNL154C	YCK2	QN	40	458.5	Yeast
YNL161W	CBK1	QN	40	482.6	Yeast
YNL229C	URE2	QN	40	469.9	Yeast
YNL243W	SLA2	QN	40	698.1	Yeast
YOL004W	SIN3	QN	40	386.2	Yeast
YOL051W	GAL11	QN	40	269.4	Yeast
YOL148C	SPT20	QN	40	565.5	Yeast
YOR267C	HRK1	QN	40	463.6	Yeast
YOR290C	SNF2	QN	40	278.2	Yeast
YPL016W	SWI1	QN	40	418.9	Yeast
YPL226W	NEW1	QN	40	541.9	Yeast
YPR185W	ATG13	QN	40	817	Yeast
Q0140	VAR1	QN	40	645.3	Yeast
Q96T37	RBM15_HUMAN RNA-binding protein 15	G	20	2616	Human
A3KN83	SBNO1_HUMAN Protein strawberry notch homolog 1	G	20	4884	Human
Q6NUQ4	TM214_HUMAN Transmembrane protein 214	G	20	1278	Human
Q3LXA3	TKFC_HUMAN Triokinase/FMN cyclase	G	20	2604	Human
Q16763	UBE2S_HUMAN Ubiquitin-conjugating enzyme E2 S	G	20	2808	Human
Q9UHD9	UBQL2_HUMAN Ubiquilin-2	G	20	1374	Human
Q9Y6M5	ZNT1_HUMAN Zinc transporter 1	G	20	1248	Human
Q709C8	VP13C_HUMAN Vacuolar protein sorting-associated protein 13C	G	20	2256	Human
Q00577	PURA_HUMAN Transcriptional activator protein Pur-alpha	G	20	5250	Human
Q9UPT8	ZC3H4_HUMAN Zinc finger CCCH domain-containing protein 4	G	20	1884	Human
Q15542	TAF5_HUMAN Transcription initiation factor TFIID subunit 5	G	20	2940	Human
Q9NNW5	WDR6_HUMAN WD repeat-containing protein 6	G	20	612	Human
Q9Y5A9	YTHD2_HUMAN YTH domain-containing family protein 2	G	20	774	Human
Q96MX6	WDR92_HUMAN WD repeat-containing protein 92	G	20	2088	Human
O15014	ZN609_HUMAN Zinc finger protein 609	G	20	1464	Human
Q8TAD4	ZNT5_HUMAN Zinc transporter 5	G	20	3654	Human
Q7Z7G8	VP13B_HUMAN Vacuolar protein sorting-associated protein 13B	G	20	2406	Human
Q96MW1	CCD43_HUMAN Coiled-coil domain-containing protein 43	G	20	2292	Human
Q96AE4	FUBP1_HUMAN Far upstream element-binding protein 1	G	20	2724	Human
P33240	CSTF2_HUMAN Cleavage stimulation factor subunit 2	G	20	1800	Human
P50502	F10A1_HUMAN Hsc70-interacting protein	G	20	2652	Human
Q8NFI4	F10A5_HUMAN Putative protein FAM10A5	G	20	2652	Human
P62633	CNBP_HUMAN Cellular nucleic acid-binding protein	G	20	1428	Human
P21291	CSRP1_HUMAN Cysteine and glycine-rich protein 1	G	20	3408	Human
Q96I24	FUBP3_HUMAN Far upstream element-binding protein 3	G	20	2214	Human
Q9H0L4	CSTFT_HUMAN Cleavage stimulation factor subunit 2 tau variant	G	20	1026	Human
Q9BZZ5	API5_HUMAN Apoptosis inhibitor 5	G	20	2772	Human
A5YKK6	CNOT1_HUMAN CCR4-NOT transcription complex subunit 1	G	20	1788	Human
Q14031	CO4A6_HUMAN Collagen alpha-6(IV) chain	G	20	2652	Human
Q16527	CSRP2_HUMAN Cysteine and glycine-rich protein 2	G	20	1188	Human
Q9NZB2	F120A_HUMAN Constitutive coactivator of PPAR-gamma-like protein 1	G	20	2070	Human
Q9UKZ1	CNO11_HUMAN CCR4-NOT transcription complex subunit 11	G	20	2430	Human
Q8WVB6	CTF18_HUMAN Chromosome transmission fidelity protein 18 homolog	G	20	1416	Human
Q92945	FUBP2_HUMAN Far upstream element-binding protein 2	G	20	3030	Human
P09496	CLCA_HUMAN Clathrin light chain A	G	20	1380	Human
Q02388	CO7A1_HUMAN Collagen alpha-1(VII) chain	G	20	984	Human
Q8NCA5	FA98A_HUMAN Protein FAM98A	G	20	2256	Human
P25440	BRD2_HUMAN Bromodomain-containing protein 2	G	20	888	Human
Q9Y295	DRG1_HUMAN Developmentally-regulated GTP-binding protein 1	G	20	2274	Human
Q86XP3	DDX42_HUMAN ATP-dependent RNA helicase DDX42	G	20	1740	Human
Q8IVF2	AHNK2_HUMAN Protein AHNAK2	G	20	1860	Human
Q2M2I8	AAK1_HUMAN AP2-associated protein kinase 1	G	20	4026	Human
Q7L311	ARMX2_HUMAN Armadillo repeat-containing X-linked protein 2	G	20	558	Human
Q7Z460	CLAP1_HUMAN CLIP-associating protein 1	G	20	1434	Human
Q5T1M5	FKB15_HUMAN FK506-binding protein 15	G	20	2472	Human
P04632	CPNS1_HUMAN Calpain small subunit 1	G	20	3360	Human
Q96K21	ANCHR_HUMAN Abscission/NoCut checkpoint regulator	G	20	1482	Human
P36639	8ODP_HUMAN 7,8-dihydro-8-oxoguanine triphosphatase	G	20	1362	Human
Q5T8P6	RBM26_HUMAN RNA-binding protein 26	G	20	2106	Human
Q96RL7	VP13A_HUMAN Vacuolar protein sorting-associated protein 13A	G	20	1812	Human
Q9C0C2	TB182_HUMAN 182 kDa tankyrase-1-binding protein	G	20	2154	Human
Q9ULQ0	STRP2_HUMAN Striatin-interacting protein 2	G	20	1374	Human
Q9BZE1	RM37_HUMAN 39S ribosomal protein L37, mitochondrial	G	20	1962	Human
Q96K37	S35E1_HUMAN Solute carrier family 35 member E1	G	20	2106	Human
P15880	RS2_HUMAN 40S ribosomal protein S2	G	20	4290	Human
Q9BRX8	PXL2A_HUMAN Peroxiredoxin-like 2A	G	20	1632	Human
P81877	SSBP2_HUMAN Single-stranded DNA-binding protein 2	G	20	828	Human
Q8WUH6	TM263_HUMAN Transmembrane protein 263	G	20	1014	Human
Q9UKN8	TF3C4_HUMAN General transcription factor 3C polypeptide 4	G	20	1698	Human
Q15427	SF3B4_HUMAN Splicing factor 3B subunit 4	G	20	2592	Human
Q96Q15	SMG1_HUMAN Serine/threonine-protein kinase SMG1	G	20	1962	Human
Q96F45	ZN503_HUMAN Zinc finger protein 503	G	20	738	Human
Q9Y2G9	SBNO2_HUMAN Protein strawberry notch homolog 2	G	20	3264	Human
P49959	MRE11_HUMAN Double-strand break repair protein MRE11	G	20	2178	Human
Q9BRL6	SRSF8_HUMAN Serine/arginine-rich splicing factor 8	G	20	3402	Human
P55011	S12A2_HUMAN Solute carrier family 12 member 2	G	20	1500	Human
P55072	TERA_HUMAN Transitional endoplasmic reticulum ATPase	G	20	2742	Human
Q9P258	RCC2_HUMAN Protein RCC2	G	20	3252	Human
Q96L92	SNX27_HUMAN Sorting nexin-27	G	20	2526	Human
O95197	RTN3_HUMAN Reticulon-3	G	20	1692	Human
Q5SRD1	TI23B_HUMAN Putative mitochondrial import inner membrane translocase subunit Tim23B	G	20	1446	Human
O43252	PAPS1_HUMAN Bifunctional 3'-phosphoadenosine 5'-phosphosulfate synthase 1	G	20	1806	Human
Q96QR8	PURB_HUMAN Transcriptional activator protein Pur-beta	G	20	4122	Human
Q96I51	RCC1L_HUMAN RCC1-like G exchanging factor-like protein	G	20	1296	Human
Q9H330	TM245_HUMAN Transmembrane protein 245	G	20	2772	Human
Q9HA77	SYCM_HUMAN Probable cysteine--tRNA ligase, mitochondrial	G	20	3240	Human
P22626	ROA2_HUMAN Heterogeneous nuclear ribonucleoproteins A2/B1	G	20	4206	Human
Q8IUD2	RB6I2_HUMAN ELKS/Rab6-interacting/CAST family member 1	G	20	1542	Human
P19338	NUCL_HUMAN Nucleolin	G	20	3516	Human
Q6KC79	NIPBL_HUMAN Nipped-B-like protein	G	20	1356	Human
P13010	XRCC5_HUMAN X-ray repair cross-complementing protein 5	G	20	3354	Human
Q53EL6	PDCD4_HUMAN Programmed cell death protein 4	G	20	960	Human
Q14919	NC2A_HUMAN Dr1-associated corepressor	G	20	2394	Human
Q9P260	RELCH_HUMAN RAB11-binding protein RELCH	G	20	2472	Human
Q9UPN9	TRI33_HUMAN E3 ubiquitin-protein ligase TRIM33	G	20	1410	Human
P16455	MGMT_HUMAN Methylated-DNA--protein-cysteine methyltransferase	G	20	1446	Human
Q5VTL8	PR38B_HUMAN Pre-mRNA-splicing factor 38B	G	20	2454	Human
P22059	OSBP1_HUMAN Oxysterol-binding protein 1	G	20	1890	Human
Q15637	SF01_HUMAN Splicing factor 1	G	20	1914	Human
Q13613	MTMR1_HUMAN Myotubularin-related protein 1	G	20	1272	Human
Q13505	MTX1_HUMAN Metaxin-1	G	20	1752	Human
Q9Y6A1	POMT1_HUMAN Protein O-mannosyl-transferase 1	G	20	1176	Human
P46776	RL27A_HUMAN 60S ribosomal protein L27a	G	20	3954	Human
A6NED2	RCCD1_HUMAN RCC1 domain-containing protein 1	G	20	990	Human
Q9BRZ2	TRI56_HUMAN E3 ubiquitin-protein ligase TRIM56	G	20	1626	Human
Q8NE86	MCU_HUMAN Calcium uniporter protein, mitochondrial	G	20	3828	Human
O75962	TRIO_HUMAN Triple functional domain protein	G	20	1398	Human
Q9BQ61	TRIR_HUMAN Telomerase RNA component interacting RNase	G	20	990	Human
P54727	RD23B_HUMAN UV excision repair protein RAD23 homolog B	G	20	2424	Human
P98179	RBM3_HUMAN RNA-binding protein 3	G	20	2130	Human
Q15005	SPCS2_HUMAN Signal peptidase complex subunit 2	G	20	2214	Human
Q66PJ3	AR6P4_HUMAN ADP-ribosylation factor-like protein 6-interacting protein 4	G	20	1212	Human
Q92896	GSLG1_HUMAN Golgi apparatus protein 1	G	20	966	Human
Q7LBC6	KDM3B_HUMAN Lysine-specific demethylase 3B	G	20	1020	Human
Q96PV0	SYGP1_HUMAN Ras/Rap GTPase-activating protein SynGAP	G	20	2064	Human
O75533	SF3B1_HUMAN Splicing factor 3B subunit 1	G	20	1524	Human
Q8TD19	NEK9_HUMAN Serine/threonine-protein kinase Nek9	G	20	2052	Human
P11717	MPRI_HUMAN Cation-independent mannose-6-phosphate receptor	G	20	1362	Human
P22670	RFX1_HUMAN MHC class II regulatory factor RFX1	G	20	2598	Human
Q86V81	THOC4_HUMAN THO complex subunit 4	G	20	4176	Human
Q24JP5	T132A_HUMAN Transmembrane protein 132A	G	20	900	Human
O43815	STRN_HUMAN Striatin	G	20	2148	Human
Q9BXP5	SRRT_HUMAN Serrate RNA effector molecule homolog	G	20	2952	Human
Q14151	SAFB2_HUMAN Scaffold attachment factor B2	G	20	3252	Human
Q8WVM7	STAG1_HUMAN Cohesin subunit SA-1	G	20	1278	Human
Q9H832	UBE2Z_HUMAN Ubiquitin-conjugating enzyme E2 Z	G	20	1530	Human
P43243	MATR3_HUMAN Matrin-3	G	20	2598	Human
P48382	RFX5_HUMAN DNA-binding protein RFX5	G	20	3150	Human
Q9H2D6	TARA_HUMAN TRIO and F-actin-binding protein	G	20	3420	Human
Q92922	SMRC1_HUMAN SWI/SNF complex subunit SMARCC1	G	20	1482	Human
P18583	SON_HUMAN Protein SON	G	20	1176	Human
P52788	SPSY_HUMAN Spermine synthase	G	20	4008	Human
Q05519	SRS11_HUMAN Serine/arginine-rich splicing factor 11	G	20	2712	Human
O15226	NKRF_HUMAN NF-kappa-B-repressing factor	G	20	1860	Human
Q9UHB9	SRP68_HUMAN Signal recognition particle subunit SRP68	G	20	2496	Human
Q52LJ0	FA98B_HUMAN Protein FAM98B	G	20	3198	Human
Q9H307	PININ_HUMAN Pinin	G	20	2472	Human
P09651	ROA1_HUMAN Heterogeneous nuclear ribonucleoprotein A1	G	20	4896	Human
Q9BUL9	RPP25_HUMAN Ribonuclease P protein subunit p25	G	20	3660	Human
Q96E39	RMXL1_HUMAN RNA binding motif protein, X-linked-like-1	G	20	5844	Human
Q14671	PUM1_HUMAN Pumilio homolog 1	G	20	1266	Human
O15427	MOT4_HUMAN Monocarboxylate transporter 4	G	20	2382	Human
Q13459	MYO9B_HUMAN Unconventional myosin-IXb	G	20	1686	Human
Q9Y2U8	MAN1_HUMAN Inner nuclear membrane protein Man1	G	20	1788	Human
Q8TE04	PANK1_HUMAN Pantothenate kinase 1	G	20	756	Human
Q8WXF1	PSPC1_HUMAN Paraspeckle component 1	G	20	2178	Human
Q9NZJ7	MTCH1_HUMAN Mitochondrial carrier homolog 1	G	20	2838	Human
Q9UBV8	PEF1_HUMAN Peflin	G	20	2148	Human
Q13724	MOGS_HUMAN Mannosyl-oligosaccharide glucosidase	G	20	3048	Human
P45985	MP2K4_HUMAN Dual specificity mitogen-activated protein kinase kinase 4	G	20	2946	Human
Q9Y2W1	TR150_HUMAN Thyroid hormone receptor-associated protein 3	G	20	3210	Human
Q13425	SNTB2_HUMAN Beta-2-syntrophin	G	20	2058	Human
P23246	SFPQ_HUMAN Splicing factor, proline- and glutamine-rich	G	20	3666	Human
Q92900	RENT1_HUMAN Regulator of nonsense transcripts 1	G	20	1902	Human
Q8NDT2	RB15B_HUMAN Putative RNA-binding protein 15B	G	20	2616	Human
O43819	SCO2_HUMAN Protein SCO2 homolog, mitochondrial	G	20	2028	Human
Q9UPQ9	TNR6B_HUMAN Trinucleotide repeat-containing gene 6B protein	G	20	1416	Human
P23588	IF4B_HUMAN Eukaryotic translation initiation factor 4B	G	20	2682	Human
Q96GM5	SMRD1_HUMAN SWI/SNF-related matrix-associated actin-dependent regulator of chromatin subfamily D member 1	G	20	1836	Human
P14678	RSMB_HUMAN Small nuclear ribonucleoprotein-associated proteins B and B'	G	20	3354	Human
Q15643	TRIPB_HUMAN Thyroid receptor-interacting protein 11	G	20	1104	Human
Q13148	TADBP_HUMAN TAR DNA-binding protein 43	G	20	2142	Human
Q9BYN0	SRXN1_HUMAN Sulfiredoxin-1	G	20	1620	Human
Q8WUI4	HDAC7_HUMAN Histone deacetylase 7	G	20	1290	Human
P38159	RBMX_HUMAN RNA-binding motif protein, X chromosome	G	20	5844	Human
Q9Y584	TIM22_HUMAN Mitochondrial import inner membrane translocase subunit Tim22	G	20	1152	Human
Q8N726	ARF_HUMAN Tumor suppressor ARF	G	20	1164	Human
P30626	SORCN_HUMAN Sorcin	G	20	3018	Human
Q8IY67	RAVR1_HUMAN Ribonucleoprotein PTB-binding 1	G	20	1362	Human
Q16891	MIC60_HUMAN MICOS complex subunit MIC60	G	20	3696	Human
P49840	GSK3A_HUMAN Glycogen synthase kinase-3 alpha	G	20	1614	Human
O43390	HNRPR_HUMAN Heterogeneous nuclear ribonucleoprotein R	G	20	3210	Human
P53985	MOT1_HUMAN Monocarboxylate transporter 1	G	20	4722	Human
P26440	IVD_HUMAN Isovaleryl-CoA dehydrogenase, mitochondrial	G	20	3360	Human
P08727	K1C19_HUMAN Keratin, type I cytoskeletal 19	G	20	4176	Human
P07942	LAMB1_HUMAN Laminin subunit beta-1	G	20	786	Human
Q68E01	INT3_HUMAN Integrator complex subunit 3	G	20	1134	Human
P20936	RASA1_HUMAN Ras GTPase-activating protein 1	G	20	2148	Human
Q14643	ITPR1_HUMAN Inositol 1,4,5-trisphosphate receptor type 1	G	20	3366	Human
Q86U38	NOP9_HUMAN Nucleolar protein 9	G	20	1338	Human
P08237	PFKAM_HUMAN ATP-dependent 6-phosphofructokinase, muscle type	G	20	2412	Human
Q4G0N4	NAKD2_HUMAN NAD kinase 2, mitochondrial	G	20	2514	Human
Q9H7P9	PKHG2_HUMAN Pleckstrin homology domain-containing family G member 2	G	20	2892	Human
Q32P51	RA1L2_HUMAN Heterogeneous nuclear ribonucleoprotein A1-like 2	G	20	4896	Human
Q6IQ22	RAB12_HUMAN Ras-related protein Rab-12	G	20	2340	Human
P08648	ITA5_HUMAN Integrin alpha-5	G	20	2448	Human
P16144	ITB4_HUMAN Integrin beta-4	G	20	1836	Human
Q9UKX2	MYH2_HUMAN Myosin-2	G	20	2424	Human
O15031	PLXB2_HUMAN Plexin-B2	G	20	822	Human
O15355	PPM1G_HUMAN Protein phosphatase 1G	G	20	1788	Human
Q96TC7	RMD3_HUMAN Regulator of microtubule dynamics protein 3	G	20	2646	Human
P78344	IF4G2_HUMAN Eukaryotic translation initiation factor 4 gamma 2	G	20	1434	Human
O60506	HNRPQ_HUMAN Heterogeneous nuclear ribonucleoprotein Q	G	20	3516	Human
Q9H9P8	L2HDH_HUMAN L-2-hydroxyglutarate dehydrogenase, mitochondrial	G	20	2916	Human
Q96QC0	PP1RA_HUMAN Serine/threonine-protein phosphatase 1 regulatory subunit 10	G	20	1368	Human
Q8IY17	PLPL6_HUMAN Neuropathy target esterase	G	20	1236	Human
Q8ND56	LS14A_HUMAN Protein LSM14 homolog A	G	20	1956	Human
Q9UBU9	NXF1_HUMAN Nuclear RNA export factor 1	G	20	1950	Human
O75592	MYCB2_HUMAN E3 ubiquitin-protein ligase MYCBP2	G	20	2274	Human
P85037	FOXK1_HUMAN Forkhead box protein K1	G	20	1566	Human
P11142	HSP7C_HUMAN Heat shock cognate 71 kDa protein	G	20	2736	Human
P05783	K1C18_HUMAN Keratin, type I cytoskeletal 18	G	20	5016	Human
P23368	MAOM_HUMAN NAD-dependent malic enzyme, mitochondrial	G	20	2820	Human
P19838	NFKB1_HUMAN Nuclear factor NF-kappa-B p105 subunit	G	20	1602	Human
Q9NTZ6	RBM12_HUMAN RNA-binding protein 12	G	20	2376	Human
P12270	TPR_HUMAN Nucleoprotein TPR	G	20	1722	Human
Q8N1G0	ZN687_HUMAN Zinc finger protein 687	G	20	930	Human
Q86UK7	ZN598_HUMAN E3 ubiquitin-protein ligase ZNF598	G	20	2088	Human
Q9H7D7	WDR26_HUMAN WD repeat-containing protein 26	G	20	1446	Human
Q7L7X3	TAOK1_HUMAN Serine/threonine-protein kinase TAO1	G	20	1380	Human
P51991	ROA3_HUMAN Heterogeneous nuclear ribonucleoprotein A3	G	20	3696	Human
P56524	HDAC4_HUMAN Histone deacetylase 4	G	20	1224	Human
Q8IZL8	PELP1_HUMAN Proline-, glutamic acid- and leucine-rich protein 1	G	20	3036	Human
Q9BTD8	RBM42_HUMAN RNA-binding protein 42	G	20	960	Human
Q15654	TRIP6_HUMAN Thyroid receptor-interacting protein 6	G	20	1530	Human
O00267	SPT5H_HUMAN Transcription elongation factor SPT5	G	20	1734	Human
Q9C0C9	UBE2O_HUMAN (E3-independent) E2 ubiquitin-conjugating enzyme	G	20	1584	Human
Q8WZA9	IRGQ_HUMAN Immunity-related GTPase family Q protein	G	20	2952	Human
Q99715	COCA1_HUMAN Collagen alpha-1(XII) chain	G	20	834	Human
Q16644	MAPK3_HUMAN MAP kinase-activated protein kinase 3	G	20	2334	Human
Q14157	UBP2L_HUMAN Ubiquitin-associated protein 2-like	G	20	1440	Human
Q15554	TERF2_HUMAN Telomeric repeat-binding factor 2	G	20	1470	Human
P56962	STX17_HUMAN Syntaxin-17	G	20	1404	Human
O14925	TIM23_HUMAN Mitochondrial import inner membrane translocase subunit Tim23	G	20	1446	Human
Q5T6F2	UBAP2_HUMAN Ubiquitin-associated protein 2	G	20	1560	Human
Q9UMX0	UBQL1_HUMAN Ubiquilin-1	G	20	1650	Human
Q8N3U4	STAG2_HUMAN Cohesin subunit SA-2	G	20	1260	Human
Q9HCJ3	RAVR2_HUMAN Ribonucleoprotein PTB-binding 2	G	20	1920	Human
A1X283	SPD2B_HUMAN SH3 and PX domain-containing protein 2B	G	20	2022	Human
P62314	SMD1_HUMAN Small nuclear ribonucleoprotein Sm D1	G	20	2970	Human
O95248	MTMR5_HUMAN Myotubularin-related protein 5	G	20	1770	Human
Q9BWW4	SSBP3_HUMAN Single-stranded DNA-binding protein 3	G	20	828	Human
Q8ND04	SMG8_HUMAN Protein SMG8	G	20	1998	Human
Q9P2N5	RBM27_HUMAN RNA-binding protein 27	G	20	1758	Human
A3KMH1	VWA8_HUMAN von Willebrand factor A domain-containing protein 8	G	20	1968	Human
P08621	RU17_HUMAN U1 small nuclear ribonucleoprotein 70 kDa	G	20	3780	Human
Q69YN4	VIR_HUMAN Protein virilizer homolog	G	20	1584	Human
P98175	RBM10_HUMAN RNA-binding protein 10	G	20	2184	Human
Q9NRL3	STRN4_HUMAN Striatin-4	G	20	1692	Human
Q13033	STRN3_HUMAN Striatin-3	G	20	2034	Human
P67809	YBOX1_HUMAN Y-box-binding protein 1	G	20	1320	Human
Q92995	UBP13_HUMAN Ubiquitin carboxyl-terminal hydrolase 13	G	20	1596	Human
Q9C0J8	WDR33_HUMAN pre-mRNA 3' end processing protein WDR33	G	20	2886	Human
O43516	WIPF1_HUMAN WAS/WASL-interacting protein family member 1	G	20	2154	Human
O95071	UBR5_HUMAN E3 ubiquitin-protein ligase UBR5	G	20	1476	Human
Q8NEW0	ZNT7_HUMAN Zinc transporter 7	G	20	2754	Human
Q9UPU5	UBP24_HUMAN Ubiquitin carboxyl-terminal hydrolase 24	G	20	1746	Human
Q12906	ILF3_HUMAN Interleukin enhancer-binding factor 3	G	20	3798	Human
O95340	PAPS2_HUMAN Bifunctional 3'-phosphoadenosine 5'-phosphosulfate synthase 2	G	20	5574	Human
Q99700	ATX2_HUMAN Ataxin-2	G	20	1242	Human
P17931	LEG3_HUMAN Galectin-3	G	20	3066	Human
Q6Y288	B3GLT_HUMAN Beta-1,3-glucosyltransferase	G	20	2940	Human
O60502	OGA_HUMAN Protein O-GlcNAcase	G	20	1380	Human
P52948	NUP98_HUMAN Nuclear pore complex protein Nup98-Nup96	G	20	2136	Human
P35658	NU214_HUMAN Nuclear pore complex protein Nup214	G	20	1836	Human
Q8WXI9	P66B_HUMAN Transcriptional repressor p66-beta	G	20	1140	Human
Q7Z2K6	ERMP1_HUMAN Endoplasmic reticulum metallopeptidase 1	G	20	2142	Human
Q9H074	PAIP1_HUMAN Polyadenylate-binding protein-interacting protein 1	G	20	2052	Human
Q99504	EYA3_HUMAN Eyes absent homolog 3	G	20	1416	Human
Q9BQ39	DDX50_HUMAN ATP-dependent RNA helicase DDX50	G	20	1584	Human
Q9BUJ2	HNRL1_HUMAN Heterogeneous nuclear ribonucleoprotein U-like protein 1	G	20	3456	Human
Q6P9B9	INT5_HUMAN Integrator complex subunit 5	G	20	1986	Human
Q9Y520	PRC2C_HUMAN Protein PRRC2C	G	20	972	Human
Q9UKX7	NUP50_HUMAN Nuclear pore complex protein Nup50	G	20	1566	Human
Q9Y3B8	ORN_HUMAN Oligoribonuclease, mitochondrial	G	20	2172	Human
P22681	CBL_HUMAN E3 ubiquitin-protein ligase CBL	G	20	1602	Human
Q86X55	CARM1_HUMAN Histone-arginine methyltransferase CARM1	G	20	2778	Human
Q6VY07	PACS1_HUMAN Phosphofurin acidic cluster sorting protein 1	G	20	1938	Human
Q12905	ILF2_HUMAN Interleukin enhancer-binding factor 2	G	20	4254	Human
Q9BXB5	OSB10_HUMAN Oxysterol-binding protein-related protein 10	G	20	1590	Human
Q01813	PFKAP_HUMAN ATP-dependent 6-phosphofructokinase, platelet type	G	20	4200	Human
Q5JSZ5	PRC2B_HUMAN Protein PRRC2B	G	20	1134	Human
Q9BVL2	NUP58_HUMAN Nucleoporin p58/p45	G	20	4248	Human
P48634	PRC2A_HUMAN Protein PRRC2A	G	20	1818	Human
O96013	PAK4_HUMAN Serine/threonine-protein kinase PAK 4	G	20	1254	Human
P09874	PARP1_HUMAN Poly [ADP-ribose] polymerase 1	G	20	2838	Human
Q99729	ROAA_HUMAN Heterogeneous nuclear ribonucleoprotein A/B	G	20	3816	Human
P52272	HNRPM_HUMAN Heterogeneous nuclear ribonucleoprotein M	G	20	2718	Human
P48200	IREB2_HUMAN Iron-responsive element-binding protein 2	G	20	1212	Human
P35080	PROF2_HUMAN Profilin-2	G	20	1824	Human
Q6ZNJ1	NBEL2_HUMAN Neurobeachin-like protein 2	G	20	1650	Human
O14497	ARI1A_HUMAN AT-rich interactive domain-containing protein 1A	G	20	2832	Human
Q8NFP9	NBEA_HUMAN Neurobeachin	G	20	2376	Human
Q9NYV4	CDK12_HUMAN Cyclin-dependent kinase 12	G	20	1350	Human
Q00839	HNRPU_HUMAN Heterogeneous nuclear ribonucleoprotein U	G	20	3102	Human
P83111	LACTB_HUMAN Serine beta-lactamase-like protein LACTB, mitochondrial	G	20	3270	Human
P48163	MAOX_HUMAN NADP-dependent malic enzyme	G	20	2592	Human
Q92747	ARC1A_HUMAN Actin-related protein 2/3 complex subunit 1A	G	20	4722	Human
Q7Z3B4	NUP54_HUMAN Nucleoporin p54	G	20	3186	Human
Q86U42	PABP2_HUMAN Polyadenylate-binding protein 2	G	20	1914	Human
Q9NU22	MDN1_HUMAN Midasin	G	20	1998	Human
O14782	KIF3C_HUMAN Kinesin-like protein KIF3C	G	20	3648	Human
Q6GQQ9	OTU7B_HUMAN OTU domain-containing protein 7B	G	20	1032	Human
Q9P2D3	HTR5B_HUMAN HEAT repeat-containing protein 5B	G	20	1926	Human
P55795	HNRH2_HUMAN Heterogeneous nuclear ribonucleoprotein H2	G	20	2532	Human
P49023	PAXI_HUMAN Paxillin	G	20	1500	Human
Q16186	ADRM1_HUMAN Proteasomal ubiquitin receptor ADRM1	G	20	1368	Human
Q9Y5B6	PAXB1_HUMAN PAX3- and PAX7-binding protein 1	G	20	2886	Human
Q8NCN5	PDPR_HUMAN Pyruvate dehydrogenase phosphatase regulatory subunit, mitochondrial	G	20	3126	Human
P19012	K1C15_HUMAN Keratin, type I cytoskeletal 15	G	20	4146	Human
P05787	K2C8_HUMAN Keratin, type II cytoskeletal 8	G	20	5208	Human
P61978	HNRPK_HUMAN Heterogeneous nuclear ribonucleoprotein K	G	20	2442	Human
Q03426	KIME_HUMAN Mevalonate kinase	G	20	1818	Human
Q9BW19	KIFC1_HUMAN Kinesin-like protein KIFC1	G	20	828	Human
P50416	CPT1A_HUMAN Carnitine O-palmitoyltransferase 1, liver isoform	G	20	4476	Human
Q9NR30	DDX21_HUMAN Nucleolar RNA helicase 2	G	20	2304	Human
Q96RN5	MED15_HUMAN Mediator of RNA polymerase II transcription subunit 15	G	20	1266	Human
O95714	HERC2_HUMAN E3 ubiquitin-protein ligase HERC2	G	20	936	Human
Q6PKG0	LARP1_HUMAN La-related protein 1	G	20	1254	Human
Q8IVT5	KSR1_HUMAN Kinase suppressor of Ras 1	G	20	1416	Human
O14979	HNRDL_HUMAN Heterogeneous nuclear ribonucleoprotein D-like	G	20	2790	Human
Q12959	DLG1_HUMAN Disks large homolog 1	G	20	1830	Human
Q15056	IF4H_HUMAN Eukaryotic translation initiation factor 4H	G	20	1758	Human
Q6PID8	KLD10_HUMAN Kelch domain-containing protein 10	G	20	3408	Human
Q9UBL3	ASH2L_HUMAN Set1/Ash2 histone methyltransferase complex subunit ASH2	G	20	1944	Human
Q6UX04	CWC27_HUMAN Spliceosome-associated protein CWC27 homolog	G	20	1458	Human
O15066	KIF3B_HUMAN Kinesin-like protein KIF3B	G	20	3648	Human
P36776	LONM_HUMAN Lon protease homolog, mitochondrial	G	20	3498	Human
P10589	COT1_HUMAN COUP transcription factor 1	G	20	930	Human
P08779	K1C16_HUMAN Keratin, type I cytoskeletal 16	G	20	8820	Human
Q6Y1H2	HACD2_HUMAN Very-long-chain (3R)-3-hydroxyacyl-CoA dehydratase 2	G	20	6312	Human
O14908	GIPC1_HUMAN PDZ domain-containing protein GIPC1	G	20	1128	Human
P14866	HNRPL_HUMAN Heterogeneous nuclear ribonucleoprotein L	G	20	3234	Human
P31942	HNRH3_HUMAN Heterogeneous nuclear ribonucleoprotein H3	G	20	3006	Human
Q9NX62	IMPA3_HUMAN Golgi-resident adenosine 3',5'-bisphosphate 3'-phosphatase	G	20	1578	Human
Q9Y4Z0	LSM4_HUMAN U6 snRNA-associated Sm-like protein LSm4	G	20	1650	Human
O43824	GTPB6_HUMAN Putative GTP-binding protein 6	G	20	1710	Human
Q14657	LAGE3_HUMAN EKC/KEOPS complex subunit LAGE3	G	20	2058	Human
Q9H3P7	GCP60_HUMAN Golgi resident protein GCP60	G	20	2076	Human
Q16270	IBP7_HUMAN Insulin-like growth factor-binding protein 7	G	20	768	Human
Q9Y223	GLCNE_HUMAN Bifunctional UDP-N-acetylglucosamine 2-epimerase/N-acetylmannosamine kinase	G	20	1728	Human
Q6P4F2	FDX2_HUMAN Ferredoxin-2, mitochondrial	G	20	3012	Human
Q6Y7W6	GGYF2_HUMAN GRB10-interacting GYF protein 2	G	20	1446	Human
Q8TD16	BICD2_HUMAN Protein bicaudal D homolog 2	G	20	792	Human
Q9UBT7	CTNL1_HUMAN Alpha-catulin	G	20	522	Human
Q09666	AHNK_HUMAN Neuroblast differentiation-associated protein AHNAK	G	20	2160	Human
Q00536	CDK16_HUMAN Cyclin-dependent kinase 16	G	20	1182	Human
O00571	DDX3X_HUMAN ATP-dependent RNA helicase DDX3X	G	20	1278	Human
Q92625	ANS1A_HUMAN Ankyrin repeat and SAM domain-containing protein 1A	G	20	1860	Human
Q14315	FLNC_HUMAN Filamin-C	G	20	6108	Human
Q16698	DECR_HUMAN 2,4-dienoyl-CoA reductase, mitochondrial	G	20	2814	Human
P56199	ITA1_HUMAN Integrin alpha-1	G	20	3114	Human
O60879	DIAP2_HUMAN Protein diaphanous homolog 2	G	20	2028	Human
Q13283	G3BP1_HUMAN Ras GTPase-activating protein-binding protein 1	G	20	2412	Human
Q96G46	DUS3L_HUMAN tRNA-dihydrouridine(47) synthase [NAD(P)(+)]-like	G	20	3738	Human
Q8IVH2	FOXP4_HUMAN Forkhead box protein P4	G	20	948	Human
O95834	EMAL2_HUMAN Echinoderm microtubule-associated protein-like 2	G	20	4974	Human
O60716	CTND1_HUMAN Catenin delta-1	G	20	3762	Human
P20073	ANXA7_HUMAN Annexin A7	G	20	2358	Human
Q9UN86	G3BP2_HUMAN Ras GTPase-activating protein-binding protein 2	G	20	1842	Human
Q9BPX1	DHB14_HUMAN 17-beta-hydroxysteroid dehydrogenase 14	G	20	2352	Human
P50995	ANX11_HUMAN Annexin A11	G	20	2382	Human
Q92841	DDX17_HUMAN Probable ATP-dependent RNA helicase DDX17	G	20	2916	Human
P22087	FBRL_HUMAN rRNA 2'-O-methyltransferase fibrillarin	G	20	1680	Human
P25685	DNJB1_HUMAN DnaJ homolog subfamily B member 1	G	20	2130	Human
Q9H4M9	EHD1_HUMAN EH domain-containing protein 1	G	20	2970	Human
Q96IK1	BOD1_HUMAN Biorientation of chromosomes in cell division protein 1	G	20	1230	Human
Q9UDY4	DNJB4_HUMAN DnaJ homolog subfamily B member 4	G	20	1512	Human
Q32P44	EMAL3_HUMAN Echinoderm microtubule-associated protein-like 3	G	20	2310	Human
P46379	BAG6_HUMAN Large proline-rich protein BAG6	G	20	1176	Human
Q01844	EWS_HUMAN RNA-binding protein EWS	G	20	2562	Human
P58107	EPIPL_HUMAN Epiplakin	G	20	3156	Human
Q08211	DHX9_HUMAN ATP-dependent RNA helicase A	G	20	3672	Human
Q7Z2K8	GRIN1_HUMAN G protein-regulated inducer of neurite outgrowth 1	G	20	7674	Human
Q9NRG7	D39U1_HUMAN Epimerase family protein SDR39U1	G	20	2568	Human
Q9UKJ3	GPTC8_HUMAN G patch domain-containing protein 8	G	20	1368	Human
O00472	ELL2_HUMAN RNA polymerase II elongation factor ELL2	G	20	702	Human
P36551	HEM6_HUMAN Oxygen-dependent coproporphyrinogen-III oxidase, mitochondrial	G	20	2772	Human
P31153	METK2_HUMAN S-adenosylmethionine synthase isoform type-2	G	20	1782	Human
Q96D53	COQ8B_HUMAN Atypical kinase COQ8B, mitochondrial	G	20	2220	Human
P49419	AL7A1_HUMAN Alpha-aminoadipic semialdehyde dehydrogenase	G	20	2448	Human
Q13286	CLN3_HUMAN Battenin	G	20	1080	Human
O14936	CSKP_HUMAN Peripheral plasma membrane protein CASK	G	20	2508	Human
Q9UNF1	MAGD2_HUMAN Melanoma-associated antigen D2	G	20	942	Human
Q9NPA0	EMC7_HUMAN ER membrane protein complex subunit 7	G	20	798	Human
O15111	IKKA_HUMAN Inhibitor of nuclear factor kappa-B kinase subunit alpha	G	20	2100	Human
Q14103	HNRPD_HUMAN Heterogeneous nuclear ribonucleoprotein D0	G	20	4188	Human
P52209	6PGD_HUMAN 6-phosphogluconate dehydrogenase, decarboxylating	G	20	2718	Human
Q9H2U1	DHX36_HUMAN ATP-dependent DNA/RNA helicase DHX36	G	20	1434	Human
Q9HD26	GOPC_HUMAN Golgi-associated PDZ and coiled-coil motif-containing protein	G	20	948	Human
P31943	HNRH1_HUMAN Heterogeneous nuclear ribonucleoprotein H	G	20	2106	Human
P20908	CO5A1_HUMAN Collagen alpha-1(V) chain	G	20	966	Human
Q16630	CPSF6_HUMAN Cleavage and polyadenylation specificity factor subunit 6	G	20	2706	Human
Q9H078	CLPB_HUMAN Caseinolytic peptidase B protein homolog	G	20	2022	Human
P21399	ACOC_HUMAN Cytoplasmic aconitate hydratase	G	20	2538	Human
P53990	IST1_HUMAN IST1 homolog	G	20	1446	Human
Q15751	HERC1_HUMAN Probable E3 ubiquitin-protein ligase HERC1	G	20	1338	Human
P53396	ACLY_HUMAN ATP-citrate synthase	G	20	2484	Human
Q99798	ACON_HUMAN Aconitate hydratase, mitochondrial	G	20	3204	Human
P21333	FLNA_HUMAN Filamin-A	G	20	4194	Human
Q9Y4X5	ARI1_HUMAN E3 ubiquitin-protein ligase ARIH1	G	20	2448	Human
Q8N3D4	EH1L1_HUMAN EH domain-binding protein 1-like protein 1	G	20	1596	Human
Q10471	GALT2_HUMAN Polypeptide N-acetylgalactosaminyltransferase 2	G	20	1908	Human
Q9Y2H0	DLGP4_HUMAN Disks large-associated protein 4	G	20	2184	Human
Q53GQ0	DHB12_HUMAN Very-long-chain 3-oxoacyl-CoA reductase	G	20	2406	Human
Q04695	K1C17_HUMAN Keratin, type I cytoskeletal 17	G	20	11616	Human
Q9NRK6	ABCBA_HUMAN ATP-binding cassette sub-family B member 10, mitochondrial	G	20	3282	Human
Q14444	CAPR1_HUMAN Caprin-1	G	20	1242	Human
A6NHQ2	FBLL1_HUMAN rRNA/tRNA 2'-O-methyltransferase fibrillarin-like protein 1	G	20	1680	Human
Q92796	DLG3_HUMAN Disks large homolog 3	G	20	1776	Human
Q9NYF8	BCLF1_HUMAN Bcl-2-associated transcription factor 1	G	20	3510	Human
Q06787	FMR1_HUMAN Synaptic functional regulator FMR1	G	20	2598	Human
O75369	FLNB_HUMAN Filamin-B	G	20	5490	Human
Q9Y4W6	AFG32_HUMAN AFG3-like protein 2	G	20	3012	Human
Q9Y3D6	FIS1_HUMAN Mitochondrial fission 1 protein	G	20	2382	Human
O15523	DDX3Y_HUMAN ATP-dependent RNA helicase DDX3Y	G	20	1278	Human
Q9H0X4	F234A_HUMAN Protein FAM234A	G	20	1080	Human
Q9UKY7	CDV3_HUMAN Protein CDV3 homolog	G	20	2658	Human
Q8IWZ3	ANKH1_HUMAN Ankyrin repeat and KH domain-containing protein 1	G	20	882	Human
Q5RKV6	EXOS6_HUMAN Exosome complex component MTR3	G	20	3552	Human
Q99674	CGRE1_HUMAN Cell growth regulator with EF hand domain protein 1	G	20	1374	Human
Q6NXT1	ANR54_HUMAN Ankyrin repeat domain-containing protein 54	G	20	1608	Human
P14209	CD99_HUMAN CD99 antigen	G	20	2118	Human
P17342	ANPRC_HUMAN Atrial natriuretic peptide receptor 3	G	20	1044	Human
Q9BTC0	DIDO1_HUMAN Death-inducer obliterator 1	G	20	1806	Human
Q8IYI6	EXOC8_HUMAN Exocyst complex component 8	G	20	2742	Human
Q9Y6G9	DC1L1_HUMAN Cytoplasmic dynein 1 light intermediate chain 1	G	20	2424	Human
Q86VQ1	GLCI1_HUMAN Glucocorticoid-induced transcript 1 protein	G	20	1914	Human
O75976	CBPD_HUMAN Carboxypeptidase D	G	20	822	Human
P09038	FGF2_HUMAN Fibroblast growth factor 2	G	20	4806	Human
P35637	FUS_HUMAN RNA-binding protein FUS	G	20	3390	Human
Q00587	BORG5_HUMAN Cdc42 effector protein 1	G	20	1416	Human
O43823	AKAP8_HUMAN A-kinase anchor protein 8	G	20	2424	Human
Q9NW25	Q9NW25_HUMAN Single stranded DNA binding protein 3, isoform CRA_c	G	20	828	Human
A8MXP9	A8MXP9_HUMAN Matrin-3	G	20	2598	Human
A6NML8	A6NML8_HUMAN Diaphanous homolog 2 (Drosophila), isoform CRA_c	G	20	2028	Human
Q5T6W2	Q5T6W2_HUMAN Heterogeneous nuclear ribonucleoprotein K (Fragment)	G	20	2442	Human
Q5H907	Q5H907_HUMAN Melanoma antigen family D, 2, isoform CRA_d	G	20	942	Human
A8MXH5	A8MXH5_HUMAN Collagen alpha-6(IV) chain	G	20	2652	Human
A2A274	A2A274_HUMAN Aconitate hydratase, mitochondrial	G	20	3204	Human
Q6ZN50	Q6ZN50_HUMAN Oxysterol-binding protein	G	20	2436	Human
Q5JTQ6	Q5JTQ6_HUMAN Alpha-catulin	G	20	522	Human
Q5T8R3	Q5T8R3_HUMAN Monocarboxylate transporter 1 (Fragment)	G	20	4722	Human
Q5TEJ7	Q5TEJ7_HUMAN Replication protein A 32 kDa subunit (Fragment)	G	20	2352	Human
Q86WV7	Q86WV7_HUMAN CCDC43 protein	G	20	2292	Human
Q5JUW8	Q5JUW8_HUMAN Discs, large homolog 3 (Neuroendocrine-dlg, Drosophila), isoform CRA_b	G	20	1776	Human
Q5JT02	Q5JT02_HUMAN Protein O-mannosyl-transferase 1 (Fragment)	G	20	1176	Human
Q8ND98	Q8ND98_HUMAN WD repeat-containing protein 92	G	20	2088	Human
Q9BY48	Q9BY48_HUMAN Putative disease resistance protein	G	20	3654	Human
A8MQB8	A8MQB8_HUMAN Synaptic functional regulator FMR1	G	20	2598	Human
A2ABF9	A2ABF9_HUMAN Histone-lysine N-methyltransferase EHMT2	G	20	3018	Human
Q9BTR4	Q9BTR4_HUMAN Oligoribonuclease, mitochondrial	G	20	2172	Human
A8K7Q2	A8K7Q2_HUMAN Heat shock cognate 71 kDa protein	G	20	2736	Human
Q86X91	Q86X91_HUMAN Inactive tyrosine-protein kinase 7	G	20	1638	Human
Q8NEC6	Q8NEC6_HUMAN MTMR1 protein	G	20	1272	Human
Q5T8R5	Q5T8R5_HUMAN Monocarboxylate transporter 1 (Fragment)	G	20	4722	Human
A2ABF8	A2ABF8_HUMAN Histone-lysine N-methyltransferase EHMT2	G	20	3018	Human
Q60FE5	Q60FE5_HUMAN Filamin-A	G	20	4194	Human
Q5H909	Q5H909_HUMAN Melanoma-associated antigen D2	G	20	942	Human
Q5T760	Q5T760_HUMAN Serine/arginine-rich-splicing factor 11 (Fragment)	G	20	2712	Human
Q14119	VEZF1_HUMAN Vascular endothelial zinc finger 1	QN	20	1218	Human
Q9H4A3	WNK1_HUMAN Serine/threonine-protein kinase WNK1	QN	20	1404	Human
Q7Z739	YTHD3_HUMAN YTH domain-containing family protein 3	QN	20	1128	Human
Q96I24	FUBP3_HUMAN Far upstream element-binding protein 3	QN	20	2214	Human
Q9H9A5	CNO10_HUMAN CCR4-NOT transcription complex subunit 10	QN	20	1812	Human
Q2M2I8	AAK1_HUMAN AP2-associated protein kinase 1	QN	20	4026	Human
Q70CQ2	UBP34_HUMAN Ubiquitin carboxyl-terminal hydrolase 34	QN	20	1452	Human
Q9UPN6	SCAF8_HUMAN SR-related and CTD-associated factor 8	QN	20	1560	Human
P51531	SMCA2_HUMAN Probable global transcription activator SNF2L2	QN	20	2220	Human
Q92734	TFG_HUMAN Protein TFG	QN	20	2982	Human
Q01658	NC2B_HUMAN Protein Dr1	QN	20	3108	Human
Q92896	GSLG1_HUMAN Golgi apparatus protein 1	QN	20	966	Human
Q15459	SF3A1_HUMAN Splicing factor 3A subunit 1	QN	20	2178	Human
O14776	TCRG1_HUMAN Transcription elongation regulator 1	QN	20	2916	Human
P14859	PO2F1_HUMAN POU domain, class 2, transcription factor 1	QN	20	3276	Human
P23246	SFPQ_HUMAN Splicing factor, proline- and glutamine-rich	QN	20	3666	Human
Q9UPQ9	TNR6B_HUMAN Trinucleotide repeat-containing gene 6B protein	QN	20	1416	Human
Q13148	TADBP_HUMAN TAR DNA-binding protein 43	QN	20	2142	Human
P42858	HD_HUMAN Huntingtin	QN	20	2106	Human
O43390	HNRPR_HUMAN Heterogeneous nuclear ribonucleoprotein R	QN	20	3210	Human
Q13952	NFYC_HUMAN Nuclear transcription factor Y subunit gamma	QN	20	2124	Human
Q969V6	MRTFA_HUMAN Myocardin-related transcription factor A	QN	20	708	Human
Q9ULH7	MRTFB_HUMAN Myocardin-related transcription factor B	QN	20	1356	Human
P56524	HDAC4_HUMAN Histone deacetylase 4	QN	20	1224	Human
Q14157	UBP2L_HUMAN Ubiquitin-associated protein 2-like	QN	20	1440	Human
Q93008	USP9X_HUMAN Probable ubiquitin carboxyl-terminal hydrolase FAF-X	QN	20	1440	Human
Q96EQ0	SGTB_HUMAN Small glutamine-rich tetratricopeptide repeat-containing protein beta	QN	20	1980	Human
O43765	SGTA_HUMAN Small glutamine-rich tetratricopeptide repeat-containing protein alpha	QN	20	2148	Human
Q2TAL8	QRIC1_HUMAN Glutamine-rich protein 1	QN	20	1104	Human
O15405	TOX3_HUMAN TOX high mobility group box family member 3	QN	20	1254	Human
Q99700	ATX2_HUMAN Ataxin-2	QN	20	1242	Human
Q9H334	FOXP1_HUMAN Forkhead box protein P1	QN	20	1002	Human
Q9BUJ2	HNRL1_HUMAN Heterogeneous nuclear ribonucleoprotein U-like protein 1	QN	20	3456	Human
Q9Y520	PRC2C_HUMAN Protein PRRC2C	QN	20	972	Human
P48634	PRC2A_HUMAN Protein PRRC2A	QN	20	1818	Human
O14497	ARI1A_HUMAN AT-rich interactive domain-containing protein 1A	QN	20	2832	Human
P51610	HCFC1_HUMAN Host cell factor 1	QN	20	2370	Human
Q00839	HNRPU_HUMAN Heterogeneous nuclear ribonucleoprotein U	QN	20	3102	Human
Q9NVH2	INT7_HUMAN Integrator complex subunit 7	QN	20	1446	Human
Q9H1B7	I2BPL_HUMAN Probable E3 ubiquitin-protein ligase IRF2BPL	QN	20	1290	Human
Q9BW19	KIFC1_HUMAN Kinesin-like protein KIFC1	QN	20	828	Human
Q96RN5	MED15_HUMAN Mediator of RNA polymerase II transcription subunit 15	QN	20	1266	Human
Q9H3P7	GCP60_HUMAN Golgi resident protein GCP60	QN	20	2076	Human
Q6Y7W6	GGYF2_HUMAN GRB10-interacting GYF protein 2	QN	20	1446	Human
Q8IVH2	FOXP4_HUMAN Forkhead box protein P4	QN	20	948	Human
Q93074	MED12_HUMAN Mediator of RNA polymerase II transcription subunit 12	QN	20	960	Human
O14910	LIN7A_HUMAN Protein lin-7 homolog A	QN	20	1266	Human
Q68CP9	ARID2_HUMAN AT-rich interactive domain-containing protein 2	QN	20	1338	Human
P46100	ATRX_HUMAN Transcriptional regulator ATRX	QN	20	1314	Human
O15372	EIF3H_HUMAN Eukaryotic translation initiation factor 3 subunit H	QN	20	2250	Human
Q09472	EP300_HUMAN Histone acetyltransferase p300	QN	20	3708	Human
P35637	FUS_HUMAN RNA-binding protein FUS	QN	20	3390	Human
Q8IX12	CCAR1_HUMAN Cell division cycle and apoptosis regulator protein 1	QN	20	2910	Human
P26196	DDX6_HUMAN Probable ATP-dependent RNA helicase DDX6	QN	20	1728	Human
Q8IV96	Q8IV96_HUMAN DDX6 protein	QN	20	1728	Human
Q7Z3Z5	Q7Z3Z5_HUMAN Mediator of RNA polymerase II transcription subunit 12	QN	20	960	Human
A6NEM2	A6NEM2_HUMAN Host cell factor 1	QN	20	2370	Human
Q16763	UBE2S_HUMAN Ubiquitin-conjugating enzyme E2 S	G	40	2808	Human
Q00577	PURA_HUMAN Transcriptional activator protein Pur-alpha	G	40	5250	Human
Q9UPT8	ZC3H4_HUMAN Zinc finger CCCH domain-containing protein 4	G	40	1884	Human
Q15542	TAF5_HUMAN Transcription initiation factor TFIID subunit 5	G	40	2940	Human
Q9H0L4	CSTFT_HUMAN Cleavage stimulation factor subunit 2 tau variant	G	40	1026	Human
Q14031	CO4A6_HUMAN Collagen alpha-6(IV) chain	G	40	2652	Human
Q92945	FUBP2_HUMAN Far upstream element-binding protein 2	G	40	3030	Human
Q02388	CO7A1_HUMAN Collagen alpha-1(VII) chain	G	40	984	Human
Q8NCA5	FA98A_HUMAN Protein FAM98A	G	40	2256	Human
P04632	CPNS1_HUMAN Calpain small subunit 1	G	40	3360	Human
P15880	RS2_HUMAN 40S ribosomal protein S2	G	40	4290	Human
Q96F45	ZN503_HUMAN Zinc finger protein 503	G	40	738	Human
P22626	ROA2_HUMAN Heterogeneous nuclear ribonucleoproteins A2/B1	G	40	4206	Human
P19338	NUCL_HUMAN Nucleolin	G	40	3516	Human
P22059	OSBP1_HUMAN Oxysterol-binding protein 1	G	40	1890	Human
P98179	RBM3_HUMAN RNA-binding protein 3	G	40	2130	Human
P22670	RFX1_HUMAN MHC class II regulatory factor RFX1	G	40	2598	Human
Q14151	SAFB2_HUMAN Scaffold attachment factor B2	G	40	3252	Human
P48382	RFX5_HUMAN DNA-binding protein RFX5	G	40	3150	Human
Q52LJ0	FA98B_HUMAN Protein FAM98B	G	40	3198	Human
P09651	ROA1_HUMAN Heterogeneous nuclear ribonucleoprotein A1	G	40	4896	Human
Q8TE04	PANK1_HUMAN Pantothenate kinase 1	G	40	756	Human
Q9UBV8	PEF1_HUMAN Peflin	G	40	2148	Human
P23246	SFPQ_HUMAN Splicing factor, proline- and glutamine-rich	G	40	3666	Human
Q8NDT2	RB15B_HUMAN Putative RNA-binding protein 15B	G	40	2616	Human
Q96GM5	SMRD1_HUMAN SWI/SNF-related matrix-associated actin-dependent regulator of chromatin subfamily D member 1	G	40	1836	Human
Q13148	TADBP_HUMAN TAR DNA-binding protein 43	G	40	2142	Human
P49840	GSK3A_HUMAN Glycogen synthase kinase-3 alpha	G	40	1614	Human
O43390	HNRPR_HUMAN Heterogeneous nuclear ribonucleoprotein R	G	40	3210	Human
P20936	RASA1_HUMAN Ras GTPase-activating protein 1	G	40	2148	Human
Q32P51	RA1L2_HUMAN Heterogeneous nuclear ribonucleoprotein A1-like 2	G	40	4896	Human
O60506	HNRPQ_HUMAN Heterogeneous nuclear ribonucleoprotein Q	G	40	3516	Human
Q96QC0	PP1RA_HUMAN Serine/threonine-protein phosphatase 1 regulatory subunit 10	G	40	1368	Human
Q8ND56	LS14A_HUMAN Protein LSM14 homolog A	G	40	1956	Human
Q9NTZ6	RBM12_HUMAN RNA-binding protein 12	G	40	2376	Human
P51991	ROA3_HUMAN Heterogeneous nuclear ribonucleoprotein A3	G	40	3696	Human
Q99715	COCA1_HUMAN Collagen alpha-1(XII) chain	G	40	834	Human
Q14157	UBP2L_HUMAN Ubiquitin-associated protein 2-like	G	40	1440	Human
Q9C0J8	WDR33_HUMAN pre-mRNA 3' end processing protein WDR33	G	40	2886	Human
O43516	WIPF1_HUMAN WAS/WASL-interacting protein family member 1	G	40	2154	Human
Q9UPU5	UBP24_HUMAN Ubiquitin carboxyl-terminal hydrolase 24	G	40	1746	Human
Q12906	ILF3_HUMAN Interleukin enhancer-binding factor 3	G	40	3798	Human
P52948	NUP98_HUMAN Nuclear pore complex protein Nup98-Nup96	G	40	2136	Human
P35658	NU214_HUMAN Nuclear pore complex protein Nup214	G	40	1836	Human
Q9BUJ2	HNRL1_HUMAN Heterogeneous nuclear ribonucleoprotein U-like protein 1	G	40	3456	Human
Q9BVL2	NUP58_HUMAN Nucleoporin p58/p45	G	40	4248	Human
P48634	PRC2A_HUMAN Protein PRRC2A	G	40	1818	Human
Q99729	ROAA_HUMAN Heterogeneous nuclear ribonucleoprotein A/B	G	40	3816	Human
P52272	HNRPM_HUMAN Heterogeneous nuclear ribonucleoprotein M	G	40	2718	Human
Q8NFP9	NBEA_HUMAN Neurobeachin	G	40	2376	Human
Q00839	HNRPU_HUMAN Heterogeneous nuclear ribonucleoprotein U	G	40	3102	Human
Q7Z3B4	NUP54_HUMAN Nucleoporin p54	G	40	3186	Human
P55795	HNRH2_HUMAN Heterogeneous nuclear ribonucleoprotein H2	G	40	2532	Human
Q9Y5B6	PAXB1_HUMAN PAX3- and PAX7-binding protein 1	G	40	2886	Human
P19012	K1C15_HUMAN Keratin, type I cytoskeletal 15	G	40	4146	Human
P36776	LONM_HUMAN Lon protease homolog, mitochondrial	G	40	3498	Human
P08779	K1C16_HUMAN Keratin, type I cytoskeletal 16	G	40	8820	Human
P31942	HNRH3_HUMAN Heterogeneous nuclear ribonucleoprotein H3	G	40	3006	Human
Q9Y4Z0	LSM4_HUMAN U6 snRNA-associated Sm-like protein LSm4	G	40	1650	Human
Q13283	G3BP1_HUMAN Ras GTPase-activating protein-binding protein 1	G	40	2412	Human
P20073	ANXA7_HUMAN Annexin A7	G	40	2358	Human
Q9UN86	G3BP2_HUMAN Ras GTPase-activating protein-binding protein 2	G	40	1842	Human
P22087	FBRL_HUMAN rRNA 2'-O-methyltransferase fibrillarin	G	40	1680	Human
Q01844	EWS_HUMAN RNA-binding protein EWS	G	40	2562	Human
Q08211	DHX9_HUMAN ATP-dependent RNA helicase A	G	40	3672	Human
Q9H2U1	DHX36_HUMAN ATP-dependent DNA/RNA helicase DHX36	G	40	1434	Human
P31943	HNRH1_HUMAN Heterogeneous nuclear ribonucleoprotein H	G	40	2106	Human
P20908	CO5A1_HUMAN Collagen alpha-1(V) chain	G	40	966	Human
Q16630	CPSF6_HUMAN Cleavage and polyadenylation specificity factor subunit 6	G	40	2706	Human
Q9Y4X5	ARI1_HUMAN E3 ubiquitin-protein ligase ARIH1	G	40	2448	Human
Q04695	K1C17_HUMAN Keratin, type I cytoskeletal 17	G	40	11616	Human
A6NHQ2	FBLL1_HUMAN rRNA/tRNA 2'-O-methyltransferase fibrillarin-like protein 1	G	40	1680	Human
O15523	DDX3Y_HUMAN ATP-dependent RNA helicase DDX3Y	G	40	1278	Human
Q9UKY7	CDV3_HUMAN Protein CDV3 homolog	G	40	2658	Human
Q8IYI6	EXOC8_HUMAN Exocyst complex component 8	G	40	2742	Human
P35637	FUS_HUMAN RNA-binding protein FUS	G	40	3390	Human
A8MXH5	A8MXH5_HUMAN Collagen alpha-6(IV) chain	G	40	2652	Human
P51531	SMCA2_HUMAN Probable global transcription activator SNF2L2	QN	40	2220	Human
O14776	TCRG1_HUMAN Transcription elongation regulator 1	QN	40	2916	Human
O15405	TOX3_HUMAN TOX high mobility group box family member 3	QN	40	1254	Human
Q9H334	FOXP1_HUMAN Forkhead box protein P1	QN	40	1002	Human
Q96RN5	MED15_HUMAN Mediator of RNA polymerase II transcription subunit 15	QN	40	1266	Human
Q93074	MED12_HUMAN Mediator of RNA polymerase II transcription subunit 12	QN	40	960	Human
Q7Z3Z5	Q7Z3Z5_HUMAN Mediator of RNA polymerase II transcription subunit 12	QN	40	960	Human
