# Supplementary material for: Generalizable Compositional Features Influencing the Proteostatic Fates of Polar Low-Complexity Domains
Source: Int J Mol Sci. 2021 Aug 19;22(16):8944. doi: 10.3390/ijms22168944 (PMC8396281; doi:10.3390/ijms22168944)
Supplement: Supplementary file 1 [file ijms-22-08944-s001.zip › Table S2.tsv]

Organism	LCD Class	Protein ID	Domain Sequence	Domain Boundaries	Final Domain Composition	Final Domain Linear Dispersion	A	C	D	E	F	G	H	I	K	L	M	N	P	Q	R	S	T	V	W	Y
Yeast	G	YDL014W NOP1 SGDID:S000002172, Chr IV from 427364-428347, Genome Release 64-2-1, Verified ORF, "Histone glutamine methyltransferase, modifies H2A at Q105 in nucleolus; component of the small subunit processome complex, which is required for processing of pre-18S rRNA; ortholog of mammalian fibrillarin"	GSRGGSRGGSRGGFGGRGGSRGGARGGSRGGFGGRGGSRGGARGGSRGGFGGRGGSRGGARGGSRGGRGGAAGGARGG	(6-83)	55.13	0.9116	7.69	0.0	0.0	0.0	3.85	55.13	0.0	0.0	0.0	0.0	0.0	0.0	0.0	0.0	21.79	11.54	0.0	0.0	0.0	0.0
Yeast	G	YDR432W NPL3 SGDID:S000002840, Chr IV from 1328783-1330027, Genome Release 64-2-1, Verified ORF, "RNA-binding protein; promotes elongation, regulates termination, and carries poly(A) mRNA from nucleus to cytoplasm; represses translation initiation by binding eIF4G; required for pre-mRNA splicing; interacts with E3 ubiquitin ligase Bre1p, linking histone ubiquitination to mRNA processing; may have…	GGFRGRGGFRGGFRGGFRGGFSRGGFGGPRGGFGGPRGGYGGYSRGGYGGYSRGGYGGSRGGYDSPRGGYDSPRGGYSRGGYGGPRNDYGPPRGSYGGSRGGYDGPRGDYG	(285-395)	45.05	0.8917	0.0	0.0	4.5	0.0	6.31	45.05	0.0	0.0	0.0	0.0	0.0	0.9	7.21	0.0	16.22	8.11	0.0	0.0	0.0	11.71
Yeast	G	YGR159C NSR1 SGDID:S000003391, Chr VII from 807656-806412, Genome Release 64-2-1, reverse complement, Verified ORF, "Nucleolar protein that binds nuclear localization sequences; required for pre-rRNA processing and ribosome biogenesis"	GGRGGSRGFGGRGGGRGGNRGFGGRGGARGGRGGFRPSGSGANTAPLG	(351-398)	50.0	0.7774	6.25	0.0	0.0	0.0	6.25	50.0	0.0	0.0	0.0	2.08	0.0	4.17	4.17	0.0	18.75	6.25	2.08	0.0	0.0	0.0
Yeast	G	YHL034C SBP1 SGDID:S000001026, Chr VIII from 34077-33193, Genome Release 64-2-1, reverse complement, Verified ORF, "Protein that binds eIF4G and has a role in repression of translation; has an RGG motif; found in cytoplasmic P bodies; binds to mRNAs under glucose starvation stress, most often in the 5' UTR; found associated with small nucleolar RNAs snR10 and snR11; SBP1 has a paralog, RNP1, that…	GQMQRGGFRGRGGFRGRGGFRGGFRGGYRGGFRGRGNFRGRGGARGGFNG	(121-170)	46.0	0.8626	2.0	0.0	0.0	0.0	14.0	46.0	0.0	0.0	0.0	0.0	2.0	4.0	0.0	4.0	26.0	0.0	0.0	0.0	0.0	2.0
Yeast	G	YHR089C GAR1 SGDID:S000001131, Chr VIII from 283298-282681, Genome Release 64-2-1, reverse complement, Verified ORF, "Protein component of the H/ACA snoRNP pseudouridylase complex; involved in the modification and cleavage of the 18S pre-rRNA"	GAPGGRGGASMGRGGSRGGFRGGRGGSSFRGGRGGSSFRGGSRGGSFRGGSRGGSRGGFRGG	(142-203)	48.39	0.8311	3.23	0.0	0.0	0.0	8.06	48.39	0.0	0.0	0.0	0.0	1.61	0.0	1.61	0.0	20.97	16.13	0.0	0.0	0.0	0.0
Yeast	G	YLR191W PEX13 SGDID:S000004181, Chr XII from 537272-538432, Genome Release 64-2-1, Verified ORF, "Peroxisomal importomer complex component; integral peroxisomal membrane protein required for docking and translocation of peroxisomal matrix proteins; interacts with the PTS1 signal recognition factor Pex5p and the PTS2 signal recognition factor Pex7p; forms a complex with Pex14p and Pex17p"	GNSIGRYGYGGSYYGNNYGSFYGGGYGAGAGYGMNNGSGLG	(102-142)	41.46	0.8903	4.88	0.0	0.0	0.0	2.44	41.46	0.0	2.44	0.0	2.44	2.44	12.2	0.0	0.0	2.44	9.76	0.0	0.0	0.0	19.51
Yeast	G	YLR398C SKI2 SGDID:S000004390, Chr XII from 919019-915156, Genome Release 64-2-1, reverse complement, Verified ORF, "Ski complex component and putative RNA helicase; mediates 3'-5' RNA degradation by the cytoplasmic exosome; null mutants have superkiller phenotype of increased viral dsRNAs and are synthetic lethal with mutations in 5'-3' mRNA decay; mutations in the human ortholog, SKIV2L, causes…	GAPSKTDNGRGGSTARGGRGGSNTRDGRGGRGNSTRGGANRGGSRGAGAIG	(547-597)	37.25	0.8286	9.8	0.0	3.92	0.0	0.0	37.25	0.0	1.96	1.96	0.0	0.0	7.84	1.96	0.0	17.65	9.8	7.84	0.0	0.0	0.0
Yeast	G	YML010W SPT5 SGDID:S000004470, Chr XIII from 247677-250868, Genome Release 64-2-1, Verified ORF, "Component of the universally conserved Spt4/5 complex (DSIF complex); the complex has multiple roles in concert with RNA polymerases I and II, including regulation of transcription elongation, RNA processing, quality control, and transcription-coupled DNA repair"	GGSGGGGVSSWGGASTWGGQGNGGASAWGGAGGGASAWGGQGTGATSTWGGASAWG	(923-978)	44.64	0.7977	16.07	0.0	0.0	0.0	0.0	44.64	0.0	0.0	0.0	0.0	0.0	1.79	0.0	3.57	0.0	14.29	7.14	1.79	10.71	0.0
Yeast	G	YML017W PSP2 SGDID:S000004479, Chr XIII from 236588-236591,236954-238731, Genome Release 64-2-1, Verified ORF, "Asn rich cytoplasmic protein that contains RGG motifs; high-copy suppressor of group II intron-splicing defects of a mutation in MRS2 and of a conditional mutation in POL1 (DNA polymerase alpha); possible role in mitochondrial mRNA splicing"	GRGNYNSSGMNGGSRGRGFGRGRGFGRGAYNNRGSRGGRGSSG	(537-579)	39.53	0.8811	2.33	0.0	0.0	0.0	4.65	39.53	0.0	0.0	0.0	0.0	2.33	11.63	0.0	0.0	20.93	13.95	0.0	0.0	0.0	4.65
Yeast	G	YMR214W SCJ1 SGDID:S000004827, Chr XIII from 695350-696483, Genome Release 64-2-1, Verified ORF, "One of several homologs of bacterial chaperone DnaJ; located in the ER lumen where it cooperates with Kar2p to mediate maturation of proteins"	GGGGGGPGGPGAGGFHDPFDIFERMFQGGHGGPGGGFGQRQRQRG	(95-139)	44.44	0.5714	2.22	0.0	4.44	2.22	11.11	44.44	4.44	2.22	0.0	0.0	2.22	0.0	8.89	8.89	8.89	0.0	0.0	0.0	0.0	0.0
Yeast	G	YNL112W DBP2 SGDID:S000005056, Chr XIV from 413639-414911,415914-416281, Genome Release 64-2-1, Verified ORF, "ATP-dependent RNA helicase of the DEAD-box protein family; has a strong preference for dsRNA; interacts with YRA1; required for the assembly of Yra1p, Nab2p and Mex67p onto mRNA and formation of nuclear mRNP; involved in mRNA decay and rRNA processing; may be involved in suppression of t…	GGGHPRYGGGRGGRGGYGRRGGYGGGRGGYGGNRQRDGGWGNRG	(499-542)	54.55	0.8044	0.0	0.0	2.27	0.0	0.0	54.55	2.27	0.0	0.0	0.0	0.0	4.55	2.27	2.27	20.45	0.0	0.0	0.0	2.27	9.09
Yeast	G	YNL208W YNL208W SGDID:S000005152, Chr XIV from 254418-255017, Genome Release 64-2-1, Verified ORF, "Protein of unknown function; may interact with ribosomes, based on co-purification experiments; authentic, non-tagged protein is detected in purified mitochondria in high-throughput studies; potential orthologs found in other fungi"	GGFGGPGGPGGQGFGRQGPQGFGGPGPQEFGGPGGQGFGGPNPQEFGGPGGQGFGGPNPQEFGGQGRQGFNGG	(124-196)	47.95	0.8362	0.0	0.0	0.0	4.11	12.33	47.95	0.0	0.0	0.0	0.0	0.0	4.11	15.07	13.7	2.74	0.0	0.0	0.0	0.0	0.0
Yeast	G	YOR204W DED1 SGDID:S000005730, Chr XV from 722911-724725, Genome Release 64-2-1, Verified ORF, "ATP-dependent DEAD (Asp-Glu-Ala-Asp)-box RNA helicase; required for translation initiation of all yeast mRNAs; binds to mRNA cap-associated factors, and binding stimulates Ded1p RNA-dependent ATPase activity; mutation in human homolog DBY is associated with male infertility; human homolog DDX3X complem…	GGYNGGRGGGSFFSNNRRGGYGNGGFFGGNNGGSRSNGRSGGRWIDG	(45-91)	42.55	0.7687	0.0	0.0	2.13	0.0	8.51	42.55	0.0	2.13	0.0	0.0	0.0	14.89	0.0	0.0	12.77	10.64	0.0	0.0	2.13	4.26
Yeast	G	YPL207W TYW1 SGDID:S000006128, Chr XVI from 159909-162341, Genome Release 64-2-1, Verified ORF, "Iron-sulfer protein required for synthesis of Wybutosine modified tRNA; Wybutosine is a modified guanosine found at the 3'-position adjacent to the anticodon of phenylalanine tRNA which supports reading frame maintenance by stabilizing codon-anticodon interactions; induction by Yap5p in response to ir…	GGKKTGGCCSDKKNGGGKGGGCCSSKGGKKGGCCSSKGGKKGG	(73-115)	41.86	0.73	0.0	13.95	2.33	0.0	0.0	41.86	0.0	0.0	25.58	0.0	0.0	2.33	0.0	0.0	0.0	11.63	2.33	0.0	0.0	0.0
Yeast	QN	YBL081W YBL081W SGDID:S000000177, Chr II from 71866-72972, Genome Release 64-2-1, Uncharacterized ORF, "Non-essential protein of unknown function; null mutation results in a decrease in plasma membrane electron transport"	QTYPQLYYNSNVNAHNNNNNSNNNNNNNNNSNNNNNLYNQTQ	(147-188)	64.29	0.7397	2.38	0.0	0.0	0.0	0.0	0.0	2.38	0.0	0.0	4.76	0.0	54.76	2.38	9.52	0.0	7.14	4.76	2.38	0.0	9.52
Yeast	QN	YBR016W YBR016W SGDID:S000000220, Chr II from 270247-270633, Genome Release 64-2-1, Verified ORF, "Tail-anchored plasma membrane protein with a conserved CYSTM module; predicted to be palmitoylated; has similarity to hydrophilins, which are involved in the adaptive response to hyperosmotic conditions; YBR016W has a paralog, YDL012C, that arose from the whole genome duplication"	QQQQQYYQQQQQHPGYYNQQGYNQQGYNQQGYNQQGYNQQGYNQQGYNQQGHQQPVYVQQQPPQRGN	(41-107)	56.72	0.819	0.0	0.0	0.0	0.0	0.0	13.43	2.99	0.0	0.0	0.0	0.0	11.94	5.97	44.78	1.49	0.0	0.0	2.99	0.0	16.42
Yeast	QN	YBR059C AKL1 SGDID:S000000263, Chr II from 360187-356861, Genome Release 64-2-1, reverse complement, Verified ORF, "Ser-Thr protein kinase; member (with Ark1p and Prk1p) of the Ark kinase family; involved in endocytosis and actin cytoskeleton organization"	NQQQAQQIQAQQLQAQQMQAKQQMQAKQQMQVQQQLQVQQQMQIQNANNN	(703-752)	64.0	0.9468	12.0	0.0	0.0	0.0	0.0	0.0	0.0	4.0	4.0	4.0	8.0	10.0	0.0	54.0	0.0	0.0	0.0	4.0	0.0	0.0
Yeast	QN	YBR112C CYC8 SGDID:S000000316, Chr II from 465770-462870, Genome Release 64-2-1, reverse complement, Verified ORF, "General transcriptional co-repressor; acts together with Tup1p; also acts as part of a transcriptional co-activator complex that recruits the SWI/SNF and SAGA complexes to promoters; can form the prion [OCT+]"	QLQAQAQAQAQAQAQAQAQAQAQAQAQAQAQAQAQAQAQAQAQAQ	(491-535)	51.11	1.0	46.67	0.0	0.0	0.0	0.0	0.0	0.0	0.0	0.0	2.22	0.0	0.0	0.0	51.11	0.0	0.0	0.0	0.0	0.0	0.0
Yeast	QN	YBR112C CYC8 SGDID:S000000316, Chr II from 465770-462870, Genome Release 64-2-1, reverse complement, Verified ORF, "General transcriptional co-repressor; acts together with Tup1p; also acts as part of a transcriptional co-activator complex that recruits the SWI/SNF and SAGA complexes to promoters; can form the prion [OCT+]"	QAQAQAQAQAQAQAQAQAQQQQQQQQQQQQQQQQQQQQQQQQQQQQQQQLQPLPRQQLQQ	(539-598)	75.0	0.4269	15.0	0.0	0.0	0.0	0.0	0.0	0.0	0.0	0.0	5.0	0.0	0.0	3.33	75.0	1.67	0.0	0.0	0.0	0.0	0.0
Yeast	QN	YBR198C TAF5 SGDID:S000000402, Chr II from 618523-616127, Genome Release 64-2-1, reverse complement, Verified ORF, "Subunit (90 kDa) of TFIID and SAGA complexes; involved in RNA polymerase II transcription initiation and in chromatin modification"	QKQSTNQNQNGTHQPQPVKNQRTNNAAGANSGQQPQQQSQGQSQQQGRSN	(3-52)	50.0	0.7799	6.0	0.0	0.0	0.0	0.0	10.0	2.0	0.0	4.0	0.0	0.0	16.0	6.0	34.0	4.0	10.0	6.0	2.0	0.0	0.0
Yeast	QN	YBR238C YBR238C SGDID:S000000442, Chr II from 697302-695107, Genome Release 64-2-1, reverse complement, Verified ORF, "Mitochondrial membrane protein; not required for respiratory growth but causes a synthetic respiratory defect in combination with rmd9 mutations; transcriptionally up-regulated by TOR; deletion increases life span; YBR238C has a paralog, RMD9, that arose from the whole genome dup…	NIGANNNNHLAQNNSNNSNNHHNNNRNHHHNNNRNHHQNNHNHSKYNNSNQGN	(79-131)	54.72	0.8288	3.77	0.0	0.0	0.0	0.0	3.77	18.87	1.89	1.89	1.89	0.0	49.06	0.0	5.66	3.77	7.55	0.0	0.0	0.0	1.89
Yeast	QN	YBR289W SNF5 SGDID:S000000493, Chr II from 779667-782384, Genome Release 64-2-1, Verified ORF, "Subunit of the SWI/SNF chromatin remodeling complex; involved in transcriptional regulation; functions interdependently in transcriptional activation with Snf2p and Snf6p; relocates to the cytosol under hypoxic conditions"	QQQVQRQIEQQKGQQTAQTQLEQQRQLLVQQQQQQQLRNQIQRQQQQQFRHHVQIQQQQQKQQQQQQQHQQQQQQQQQQQQQQQQQQQQQQQQQQQQQQQQQQQQQGQIPQSQQVPQ	(163-279)	71.79	0.6497	0.85	0.0	0.0	1.71	0.85	1.71	2.56	3.42	1.71	3.42	0.0	0.85	1.71	70.94	4.27	0.85	1.71	3.42	0.0	0.0
Yeast	QN	YCL028W RNQ1 SGDID:S000000533, Chr III from 70150-71367, Genome Release 64-2-1, Verified ORF, "[PIN(+)] prion; an infectious protein conformation that is generally an ordered protein aggregate"	NNNQNSNNSQQGYNQSYQNGNQNSQGYNNQQYQGGNGGYQQQQGQ	(218-262)	62.22	0.8571	0.0	0.0	0.0	0.0	0.0	17.78	0.0	0.0	0.0	0.0	0.0	28.89	0.0	33.33	0.0	8.89	0.0	0.0	0.0	11.11
Yeast	QN	YCL028W RNQ1 SGDID:S000000533, Chr III from 70150-71367, Genome Release 64-2-1, Verified ORF, "[PIN(+)] prion; an infectious protein conformation that is generally an ordered protein aggregate"	QSYLGGGQTQSNQQQYNQQGQNNQQQYQQQGQNYQHQQQGQQQQQ	(275-319)	66.67	0.8102	0.0	0.0	0.0	0.0	0.0	13.33	2.22	0.0	0.0	2.22	0.0	11.11	0.0	55.56	0.0	4.44	2.22	0.0	0.0	8.89
Yeast	QN	YCR093W CDC39 SGDID:S000000689, Chr III from 280117-286443, Genome Release 64-2-1, Verified ORF, "Component of the CCR4-NOT1 core complex; this complex has multiple roles in regulating mRNA levels including regulation of transcription and destabilizing mRNAs by deadenylation; basal transcription factor"	QQQTEQQRQIILMQQHQQQMLIYQQRQQQQQQRQQQQQHHISAN	(1009-1052)	56.82	0.7318	2.27	0.0	0.0	2.27	0.0	0.0	6.82	9.09	0.0	4.55	4.55	2.27	0.0	54.55	6.82	2.27	2.27	0.0	0.0	2.27
Yeast	QN	YDL005C MED2 SGDID:S000002163, Chr IV from 442309-441014, Genome Release 64-2-1, reverse complement, Verified ORF, "Subunit of the RNA polymerase II mediator complex; associates with core polymerase subunits to form the RNA polymerase II holoenzyme; essential for transcriptional regulation; relocalizes to the cytosol in response to hypoxia"	NNYNDINISSIENNINNNINSTKNGKDNNNESNKNNNGDEKNKNNNEDNENNNNSSEKNNNNNNNNNNNNDDNGNNNNNNSGNDNNNTTNNDSNNKNNSITTGN	(268-371)	54.81	0.8105	0.0	0.0	7.69	5.77	0.0	4.81	0.0	5.77	6.73	0.0	0.0	54.81	0.0	0.0	0.0	8.65	4.81	0.0	0.0	0.96
Yeast	QN	YDL012C YDL012C SGDID:S000002170, Chr IV from 431386-431108,431517-431473, Genome Release 64-2-1, reverse complement, Verified ORF, "Tail-anchored plasma membrane protein with a conserved CYSTM module; possibly involved in response to stress; may contribute to non-homologous end-joining (NHEJ) based on ydl012c htz1 double null phenotype; YDL012C has a paralog, YBR016W, that arose from the whole g…	QSQQNYYPPQQQQQQYQQQPQYYQQQQPQYYQQHPQQPIYVQQQ	(37-80)	59.09	0.7847	0.0	0.0	0.0	0.0	0.0	0.0	2.27	2.27	0.0	0.0	0.0	2.27	13.64	56.82	0.0	2.27	0.0	2.27	0.0	18.18
Yeast	QN	YDL035C GPR1 SGDID:S000002193, Chr IV from 392057-389172, Genome Release 64-2-1, reverse complement, Verified ORF, "Plasma membrane G protein coupled receptor (GPCR); interacts with the heterotrimeric G protein alpha subunit, Gpa2p, and with Plc1p; sensor that integrates nutritional signals with the modulation of cell fate via PKA and cAMP synthesis"	NNNSNNDDDDNNNNNDNDNDNNNSNNNNNNNNNNNNNNNNNNNNNNNNNNNNNNSNNIKNNVDNNNTNPADN	(491-562)	75.0	0.5569	1.39	0.0	12.5	0.0	0.0	0.0	0.0	1.39	1.39	0.0	0.0	75.0	1.39	0.0	0.0	4.17	1.39	1.39	0.0	0.0
Yeast	QN	YDL167C NRP1 SGDID:S000002326, Chr IV from 163154-160995, Genome Release 64-2-1, reverse complement, Verified ORF, "Putative RNA binding protein of unknown function; localizes to stress granules induced by glucose deprivation; predicted to be involved in ribosome biogenesis"	NNNIAPNYRYNNNINNNNNNINNMTNNRYNINNNINGNGNGNGNNSNNNNNHNNNHNNNHHNGSINSNSNTNNNNNNNNGNNSNNCNSN	(480-568)	62.92	0.8899	1.12	1.12	0.0	0.0	0.0	6.74	4.49	6.74	0.0	0.0	1.12	62.92	1.12	0.0	2.25	6.74	2.25	0.0	0.0	3.37
Yeast	QN	YDR145W TAF12 SGDID:S000002552, Chr IV from 746738-748357, Genome Release 64-2-1, Verified ORF, "Subunit (61/68 kDa) of TFIID and SAGA complexes; involved in RNA polymerase II transcription initiation and in chromatin modification, similar to histone H2A"	QESTQQQRVQQQRVQQQQQQQQQQQQQQQQQQQQQQQRQGQNQ	(240-282)	79.07	0.4516	0.0	0.0	0.0	2.33	0.0	2.33	0.0	0.0	0.0	0.0	0.0	2.33	0.0	76.74	6.98	2.33	2.33	4.65	0.0	0.0
Yeast	QN	YDR172W SUP35 SGDID:S000002579, Chr IV from 808324-810381, Genome Release 64-2-1, Verified ORF, "Translation termination factor eRF3; has a role in mRNA deadenylation and decay; altered protein conformation creates the [PSI(+)] prion that modifies cellular fitness, alters translational fidelity by affecting reading frame selection, and results in a nonsense suppressor phenotype; many stress-respo…	QQQYNPQGGYQQYNPQGGYQQQFNPQGGRGNYKNFNYNNNLQGYQAGFQPQSQ	(70-122)	47.17	0.8534	1.89	0.0	0.0	0.0	5.66	16.98	0.0	0.0	1.89	1.89	0.0	16.98	7.55	30.19	1.89	1.89	0.0	0.0	0.0	13.21
Yeast	QN	YDR213W UPC2 SGDID:S000002621, Chr IV from 889751-892492, Genome Release 64-2-1, Verified ORF, "Sterol regulatory element binding protein; induces transcription of sterol biosynthetic genes and of DAN/TIR gene products; relocates from intracellular membranes to perinuclear foci on sterol depletion; UPC2 has a paralog, ECM22, that arose from the whole genome duplication"	QNYTQQQLQYQLHQQLQLQQHQQVQLQQYQQLRQEQHQQVQQQQQEQLQQYQQHFLQQQQQVLLQQEQQPN	(285-355)	60.56	0.9135	0.0	0.0	0.0	4.23	1.41	0.0	5.63	0.0	0.0	14.08	0.0	2.82	1.41	57.75	1.41	0.0	1.41	4.23	0.0	5.63
Yeast	QN	YDR409W SIZ1 SGDID:S000002817, Chr IV from 1289406-1292120, Genome Release 64-2-1, Verified ORF, "SUMO/Smt3 ligase; promotes attachment of small ubiquitin-related modifier sumo (Smt3p) to proteins; regulates Rsp5p ubiquitin ligase activity and is in turn itself regulated by Rsp5p; binds Ubc9p and may bind septins; specifically required for sumoylation of septins in vivo; localized to the septin r…	NDNNNNSIKNNDSHNKNNNNNNNNNNNNNDNNNSIENNDSNSNN	(511-554)	65.91	0.6659	0.0	0.0	9.09	2.27	0.0	0.0	2.27	4.55	4.55	0.0	0.0	65.91	0.0	0.0	0.0	11.36	0.0	0.0	0.0	0.0
Yeast	QN	YEL007W MIT1 SGDID:S000000733, Chr V from 141892-143892, Genome Release 64-2-1, Verified ORF, "Transcriptional regulator of pseudohyphal growth; protein with sequence similarity to S. pombe gti1+ (gluconate transport inducer 1) and C. albicans Wor1"	NTNATGMNTHVNNNNNNSNNSSNSNNSNNNNNNNNNNNNNNNNNINNINNVNTNAGNGNNPNRFHN	(323-388)	63.64	0.7004	3.03	0.0	0.0	0.0	1.52	4.55	3.03	3.03	0.0	0.0	1.52	63.64	1.52	0.0	1.52	7.58	6.06	3.03	0.0	0.0
Yeast	QN	YER111C SWI4 SGDID:S000000913, Chr V from 385876-382595, Genome Release 64-2-1, reverse complement, Verified ORF, "DNA binding component of the SBF complex (Swi4p-Swi6p); a transcriptional activator that in concert with MBF (Mbp1-Swi6p) regulates late G1-specific transcription of targets including cyclins and genes required for DNA synthesis and repair; Slt2p-independent regulator of cold growth;…	NLQNKNVALNNPNNNDSNSYSHNIDNVINSSNNNNNGNNNN	(291-331)	53.66	0.7715	2.44	0.0	4.88	0.0	0.0	2.44	2.44	4.88	2.44	4.88	0.0	51.22	2.44	2.44	0.0	12.2	0.0	4.88	0.0	2.44
Yeast	QN	YER112W LSM4 SGDID:S000000914, Chr V from 387232-387795, Genome Release 64-2-1, Verified ORF, "Lsm (Like Sm) protein; part of heteroheptameric complexes (Lsm2p-7p and either Lsm1p or 8p): cytoplasmic Lsm1p complex involved in mRNA decay; nuclear Lsm8p complex part of U6 snRNP and possibly involved in processing tRNA, snoRNA, and rRNA; forms cytoplasmic foci upon DNA replication stress"	NNRDSNNNRGNYNRRNNNNGNSNRRPYSQNRQYNNSNSSNINNSINSINSNNQNMNN	(111-167)	52.63	0.8283	0.0	0.0	1.75	0.0	0.0	3.51	0.0	5.26	0.0	0.0	1.75	47.37	1.75	5.26	12.28	15.79	0.0	0.0	0.0	5.26
Yeast	QN	YGL025C PGD1 SGDID:S000002993, Chr VII from 449957-448764, Genome Release 64-2-1, reverse complement, Verified ORF, "Subunit of the RNA polymerase II mediator complex; associates with core polymerase subunits to form the RNA polymerase II holoenzyme; essential for basal and activated transcription; direct target of Cyc8p-Tup1p transcriptional corepressor"	NPNTNTNSNNTPLQSQLNLNNLTPANILNMSMNNDFQQQQQQQQQQQQPQPQYNMNMGMNNMNN	(311-374)	54.69	0.7607	1.56	0.0	1.56	0.0	1.56	1.56	0.0	1.56	0.0	7.81	9.38	29.69	7.81	25.0	0.0	4.69	6.25	0.0	0.0	1.56
Yeast	QN	YGL066W SGF73 SGDID:S000003034, Chr VII from 377609-379582, Genome Release 64-2-1, Verified ORF, "SAGA complex subunit; has a role in anchoring the deubiquitination module into SAGA and SLIK complexes; involved in preinitiation complex assembly at promoters; relocalizes to the cytosol in response to hypoxia; human ortholog ataxin-7 is associated with spinocerebellar ataxia diseases; mutant displa…	NHLTNQNLNPKQIQRLQQQRALQAQLLSQQQQQQQQQQQHHSPQAQAQASTQQ	(438-490)	52.83	0.6965	9.43	0.0	0.0	0.0	0.0	0.0	5.66	1.89	1.89	11.32	0.0	7.55	3.77	45.28	3.77	5.66	3.77	0.0	0.0	0.0
Yeast	QN	YGL086W MAD1 SGDID:S000003054, Chr VII from 347119-349368, Genome Release 64-2-1, Verified ORF, "Coiled-coil protein involved in spindle-assembly checkpoint; required for inhibition of karyopherin/importin Pse1p (aka Kap121p) upon spindle assembly checkpoint arrest; phosphorylated by Mps1p upon checkpoint activation which leads to inhibition of anaphase promoting complex activity; forms a complex…	NNVNNNDNNNNNKNDNNNDNNNDTSNNNNINNNNRTKNNIRNN	(330-372)	67.44	0.8585	0.0	0.0	9.3	0.0	0.0	0.0	0.0	4.65	4.65	0.0	0.0	67.44	0.0	0.0	4.65	2.33	4.65	2.33	0.0	0.0
Yeast	QN	YGL122C NAB2 SGDID:S000003090, Chr VII from 280523-278946, Genome Release 64-2-1, reverse complement, Verified ORF, "Nuclear polyadenylated RNA-binding protein; required for nuclear mRNA export and poly(A) tail length control; binds nuclear pore protein Mlp1p; involved in forming export-competent mRNPs in the nucleus; autoregulates mRNA levels; related to human hnRNPs; nuclear localization sequen…	QQQQQQQQQQQPDIAQQQPQQQPQQQPQQQPQQQPQQQPQQQPQQQPQQQPQLQPLQPQLGTQNAMQ	(106-172)	67.16	0.8358	2.99	0.0	1.49	0.0	0.0	1.49	0.0	1.49	0.0	4.48	1.49	1.49	17.91	65.67	0.0	0.0	1.49	0.0	0.0	0.0
Yeast	QN	YGL181W GTS1 SGDID:S000003149, Chr VII from 157906-159096, Genome Release 64-2-1, Verified ORF, "Protein involved in Arf3p regulation and in transcription regulation; localizes to the nucleus and to endocytic patches; contains an N-terminal Zn-finger and ArfGAP homology domain, a C-terminal glutamine-rich region, and a UBA (ubiquitin associated) domain; gts1 mutations affect budding, cell size, h…	QQQQQQQLAVAQAQAQAQAQAQAQVQAQAQAQAQAQAQAQQIQMQQLQMQQQQQAPLSFQQMSQGGN	(321-387)	53.73	0.8365	23.88	0.0	0.0	0.0	1.49	2.99	0.0	1.49	0.0	4.48	4.48	1.49	1.49	52.24	0.0	2.99	0.0	2.99	0.0	0.0
Yeast	QN	YHR135C YCK1 SGDID:S000001177, Chr VIII from 374310-372694, Genome Release 64-2-1, reverse complement, Verified ORF, "Palmitoylated plasma membrane-bound casein kinase I (CK1) isoform; shares redundant functions with Yck2p in morphogenesis, proper septin assembly, endocytic trafficking, and glucose sensing; stabilized by Sod1p binding in the presence of glucose and oxygen, causing glucose repress…	QHQTQQKYLQEQQKRQQQQKLQEQQLQEQQLQQQQQQQQQ	(437-476)	65.0	0.7789	0.0	0.0	0.0	7.5	0.0	0.0	2.5	0.0	7.5	10.0	0.0	0.0	0.0	65.0	2.5	0.0	2.5	0.0	0.0	2.5
Yeast	QN	YHR186C KOG1 SGDID:S000001229, Chr VIII from 480672-475999, Genome Release 64-2-1, reverse complement, Verified ORF, "Subunit of TORC1; TORC1 is a rapamycin-sensitive complex involved in growth control that contains Tor1p or Tor2p, Lst8p and Tco89p; contains four HEAT repeats and seven WD-40 repeats; may act as a scaffold protein to couple TOR and its effectors"	QYQQLHSQLQHLQNQSHLQQQQSQQQQQHLEQQQMKIEKQ	(828-867)	52.5	0.7117	0.0	0.0	0.0	5.0	0.0	0.0	10.0	2.5	5.0	12.5	2.5	2.5	0.0	50.0	0.0	7.5	0.0	0.0	0.0	2.5
Yeast	QN	YIL119C RPI1 SGDID:S000001381, Chr IX from 137877-136654, Genome Release 64-2-1, reverse complement, Verified ORF, "Transcription factor, allelic differences between S288C and Sigma1278b; mediates fermentation stress tolerance by modulating cell wall integrity; overexpression suppresses heat shock sensitivity of wild-type RAS2 overexpression and also suppresses cell lysis defect of mpk1 mutation;…	NKNGTNDNINNHYYNNCNNNNNNINNSNNSNNNNSNNINRNSNHSTN	(224-270)	59.57	0.8615	0.0	2.13	2.13	0.0	0.0	2.13	4.26	6.38	2.13	0.0	0.0	59.57	0.0	0.0	2.13	10.64	4.26	0.0	0.0	4.26
Yeast	QN	YIL130W ASG1 SGDID:S000001392, Chr IX from 102782-105676, Genome Release 64-2-1, Verified ORF, "Zinc cluster protein proposed to be a transcriptional regulator; regulator involved in the stress response; null mutants have a respiratory deficiency, calcofluor white sensitivity and slightly increased cycloheximide resistance"	NNSNPDTINNNYNNVSGKNNNNNNITNNSNNNHNNNNNDNNNNNNNNNNNNNNNNNSGNSSNNNNNNNNNKNNN	(814-887)	72.97	0.7546	0.0	0.0	2.7	0.0	0.0	2.7	1.35	2.7	2.7	0.0	0.0	72.97	1.35	0.0	0.0	8.11	2.7	1.35	0.0	1.35
Yeast	QN	YIR006C PAN1 SGDID:S000001445, Chr IX from 369908-365466, Genome Release 64-2-1, reverse complement, Verified ORF, "Part of actin cytoskeleton-regulatory complex Pan1p-Sla1p-End3p; associates with actin patches on cell cortex; promotes protein-protein interactions essential for endocytosis; binds to and activates Arp2/3 complex in vitro; phosphorylation of Thr-1225 is regulated by MAPK Hog1p in r…	QQQQQQQQQQPNGFYPQQQQGQSSNQPQGQPQPQQQMAFNQPQ	(13-55)	62.79	0.7354	2.33	0.0	0.0	0.0	4.65	6.98	0.0	0.0	0.0	0.0	2.33	6.98	13.95	55.81	0.0	4.65	0.0	0.0	0.0	2.33
Yeast	QN	YKL032C IXR1 SGDID:S000001515, Chr XI from 381858-380065, Genome Release 64-2-1, reverse complement, Verified ORF, "Transcriptional repressor that regulates hypoxic genes during normoxia; involved in the aerobic repression of genes such as COX5b, TIR1, and HEM13; binds DNA intrastrand cross-links formed by cisplatin; HMG (high mobility group box) domain containing protein which binds and bends ci…	QTPHQYLNQFQAQPQQQQQQQQQQQQQQQQAPYQGHFQQSPQQQQQN	(44-90)	65.96	0.5901	4.26	0.0	0.0	0.0	4.26	2.13	4.26	0.0	0.0	2.13	0.0	4.26	8.51	61.7	0.0	2.13	2.13	0.0	0.0	4.26
Yeast	QN	YKL032C IXR1 SGDID:S000001515, Chr XI from 381858-380065, Genome Release 64-2-1, reverse complement, Verified ORF, "Transcriptional repressor that regulates hypoxic genes during normoxia; involved in the aerobic repression of genes such as COX5b, TIR1, and HEM13; binds DNA intrastrand cross-links formed by cisplatin; HMG (high mobility group box) domain containing protein which binds and bends ci…	NLQPQLTHHQQQMQQQLQLQQQQQLQQQQQLQQQHQLQQQQQLQQQHHHLQQQQQQQQ	(279-336)	68.97	0.8358	0.0	0.0	0.0	0.0	0.0	0.0	10.34	0.0	0.0	15.52	1.72	1.72	1.72	67.24	0.0	0.0	1.72	0.0	0.0	0.0
Yeast	QN	YKL054C DEF1 SGDID:S000001537, Chr XI from 338753-336537, Genome Release 64-2-1, reverse complement, Verified ORF, "RNAPII degradation factor; forms a complex with Rad26p in chromatin, enables ubiquitination and proteolysis of RNAPII present in an elongation complex; mutant is deficient in Zip1p loading onto chromosomes during meiosis"	QANTVPQPQQQSQQPQQPQQPQQPQQPQQPQQQQQPQQPQQPQQQLQQQQQQQQQPVQAQAQAQEEQLSQNYYTQQQQQQYAQQQHQLQQQYLSQQQQYAQQQQQHPQPQSQQPQSQQSPQSQKQGNNVAAQQYYMYQNQ	(376-515)	60.71	0.9091	5.71	0.0	0.0	1.43	0.0	0.71	1.43	0.0	0.71	2.86	0.71	3.57	11.43	57.14	0.0	5.0	1.43	2.14	0.0	5.71
Yeast	QN	YKL054C DEF1 SGDID:S000001537, Chr XI from 338753-336537, Genome Release 64-2-1, reverse complement, Verified ORF, "RNAPII degradation factor; forms a complex with Rad26p in chromatin, enables ubiquitination and proteolysis of RNAPII present in an elongation complex; mutant is deficient in Zip1p loading onto chromosomes during meiosis"	QLPKNNYNYYQTQNGQEQQSPNQGVAQHSEDSQQKQSQQQQQQQPQGQPQPEVQMQNGQPVNPQQQMQFQQYYQFQQQQQQ	(627-707)	54.32	0.8474	1.23	0.0	1.23	3.7	2.47	4.94	1.23	0.0	2.47	1.23	2.47	8.64	8.64	45.68	0.0	4.94	1.23	3.7	0.0	6.17
Yeast	QN	YKR096W ESL2 SGDID:S000001804, Chr XI from 626793-630380, Genome Release 64-2-1, Verified ORF, "Protein of unknown function; interacts with Pex14p; may interact with ribosomes, based on co-purification experiments; green fluorescent protein (GFP)-fusion protein localizes to the nucleus and cytoplasm; predicted to contain a PINc domain; ESL2 has a paralog, ESL1, that arose from the whole genome du…	NSARDQDFNNSGNNNNNNNHSSNNNDNNNNNNDDNNNNNNSNSRDNNNNSDDSN	(202-255)	59.26	0.7502	1.85	0.0	14.81	0.0	1.85	1.85	1.85	0.0	0.0	0.0	0.0	57.41	0.0	1.85	3.7	14.81	0.0	0.0	0.0	0.0
Yeast	QN	YLR206W ENT2 SGDID:S000004196, Chr XII from 554578-556419, Genome Release 64-2-1, Verified ORF, "Epsin-like protein required for endocytosis and actin patch assembly; functionally redundant with Ent1p; contains clathrin-binding motif at C-terminus; ENT2 has a paralog, ENT1, that arose from the whole genome duplication"	QKQEQQHAQLQRQQEEARQQQEQLKLQQLQRQQQEEAQLHQKRQEEAQLQQQQAQLLQQQAQFQQQQPLKQTRTGNQ	(357-433)	49.35	0.8282	7.79	0.0	0.0	10.39	1.3	1.3	2.6	0.0	5.19	11.69	0.0	1.3	1.3	48.05	6.49	0.0	2.6	0.0	0.0	0.0
Yeast	QN	YLR206W ENT2 SGDID:S000004196, Chr XII from 554578-556419, Genome Release 64-2-1, Verified ORF, "Epsin-like protein required for endocytosis and actin patch assembly; functionally redundant with Ent1p; contains clathrin-binding motif at C-terminus; ENT2 has a paralog, ENT1, that arose from the whole genome duplication"	QPQQQQQPQQQPQYMQNFQQQQPQYAQNFQQQPQYTQNYQQQPQYIQPHQQQQQQQQQQQQQQGYTPDQ	(538-606)	65.22	0.7731	1.45	0.0	1.45	0.0	2.9	1.45	1.45	1.45	0.0	0.0	1.45	4.35	11.59	60.87	0.0	0.0	2.9	0.0	0.0	8.7
Yeast	QN	YLR278C YLR278C SGDID:S000004268, Chr XII from 704024-699999, Genome Release 64-2-1, reverse complement, Uncharacterized ORF, "Zinc-cluster protein; GFP-fusion protein localizes to the nucleus; mutant shows moderate growth defect on caffeine; has a prion-domain like fragment that increases frequency of [URE3]; YLR278C is not an essential gene"	NREHNNNHNNNNDNNNNNNNNNNNSNNNNNVNNNDNESNSRSTTNNSCNNGNNSQYVRNNN	(914-974)	63.93	0.7792	0.0	1.64	3.28	3.28	0.0	1.64	3.28	0.0	0.0	0.0	0.0	62.3	0.0	1.64	4.92	9.84	3.28	3.28	0.0	1.64
Yeast	QN	YMR043W MCM1 SGDID:S000004646, Chr XIII from 353871-354731, Genome Release 64-2-1, Verified ORF, "Transcription factor; involved in cell-type-specific transcription and pheromone response; plays a central role in the formation of both repressor and activator complexes; relocalizes to the cytosol in response to hypoxia"	NPNQNSMIQQQQHHTQNSQPQQQQQQQPQQQMSQQQMSQHPRPQQGIPHPQQSQPQQQQQQQQQLQQQQQQQQQQ	(171-245)	65.33	0.7866	0.0	0.0	0.0	0.0	0.0	1.33	5.33	2.67	0.0	1.33	4.0	5.33	10.67	60.0	1.33	6.67	1.33	0.0	0.0	0.0
Yeast	QN	YMR070W MOT3 SGDID:S000004674, Chr XIII from 409154-410626, Genome Release 64-2-1, Verified ORF, "Transcriptional repressor and activator with two C2-H2 zinc fingers; involved in repression of a subset of hypoxic genes by Rox1p, repression of several DAN/TIR genes during aerobic growth and ergosterol biosynthetic genes in response to hyperosmotic stress; contributes to recruitment of Tup1p-Cyc8p …	NADHHLQQQQQQRQQHQQQQHQQQQHQHQHQQQQHTILQNVSNTNN	(2-47)	60.87	0.7895	2.17	0.0	2.17	0.0	0.0	0.0	17.39	2.17	0.0	4.35	0.0	10.87	0.0	50.0	2.17	2.17	4.35	2.17	0.0	0.0
Yeast	QN	YMR164C MSS11 SGDID:S000004774, Chr XIII from 589550-587274, Genome Release 64-2-1, reverse complement, Verified ORF, "Transcription factor; involved in regulation of invasive growth and starch degradation; controls the activation of FLO11 and STA2 in response to nutritional signals; forms a heterodimer with Flo8p that interacts with the Swi/Snf complex during transcriptional activation of FLO1, …	NDLQSPAQPQQSSQQQIQQPQHQPQHQPQQQQQQQQQQQQQQQQQQQQQQQQQQQQQQHQQQQQ	(266-329)	76.56	0.5054	1.56	0.0	1.56	0.0	0.0	0.0	4.69	1.56	0.0	1.56	0.0	1.56	7.81	75.0	0.0	4.69	0.0	0.0	0.0	0.0
Yeast	QN	YNL016W PUB1 SGDID:S000004961, Chr XIV from 602907-604268, Genome Release 64-2-1, Verified ORF, "Poly (A)+ RNA-binding protein; abundant mRNP-component protein that binds mRNA and is required for stability of many mRNAs; component of glucose deprivation induced stress granules, involved in P-body-dependent granule assembly; protein abundance increases in response to DNA replication stress"	NNNNNNYQQRRNYGNNNRGGFRQYNSNNNNNMNMGMNMNMNMNMNN	(243-288)	56.52	0.786	0.0	0.0	0.0	0.0	2.17	8.7	0.0	0.0	0.0	0.0	15.22	50.0	0.0	6.52	8.7	2.17	0.0	0.0	0.0	6.52
Yeast	QN	YNL154C YCK2 SGDID:S000005098, Chr XIV from 345276-343636, Genome Release 64-2-1, reverse complement, Verified ORF, "Palmitoylated plasma membrane-bound casein kinase I (CK1) isoform; shares redundant functions with Yck1p in morphogenesis, proper septin assembly, endocytic trafficking, and glucose sensing; stabilized by Sod1p binding in the presence of glucose and oxygen, causing glucose repressi…	NQQQQQQQAQAQAQAQAQAKVQQQQLQQAQAQQQANRYQLQ	(411-451)	63.41	0.8141	21.95	0.0	0.0	0.0	0.0	0.0	0.0	0.0	2.44	4.88	0.0	4.88	0.0	58.54	2.44	0.0	0.0	2.44	0.0	2.44
Yeast	QN	YNL161W CBK1 SGDID:S000005105, Chr XIV from 332597-334867, Genome Release 64-2-1, Verified ORF, "Serine/threonine protein kinase of the the RAM signaling network; Ndr/LATS family member; binds regulatory subunit Mob2p; involved in regulation of cellular morphogenesis, polarized growth, and septum destruction; phosphorylation by Cbk1p regulates localization and activity of Ace2p transcription fact…	QRLQQEQENVQVQQQLSQAQQQNSRQQQQQLQYQQQQQQQQQQQHMQIQQQQQQQQQQQQSQSPVQSGFNN	(189-259)	67.61	0.7709	1.41	0.0	0.0	2.82	1.41	1.41	1.41	1.41	0.0	4.23	1.41	5.63	1.41	61.97	2.82	7.04	0.0	4.23	0.0	1.41
Yeast	QN	YNL229C URE2 SGDID:S000005173, Chr XIV from 220201-219137, Genome Release 64-2-1, reverse complement, Verified ORF, "Nitrogen catabolite repression transcriptional regulator; inhibits GLN3 transcription in good nitrogen source; role in sequestering Gln3p and Gat1p to the cytoplasm; has glutathione peroxidase activity and can mutate to acquire GST activity; altered form creates [URE3] prion"	NNNNNNNSSSNNNNVQNNNSGRNGSQNNDNENNIKNTLEQHRQQQQ	(44-89)	60.87	0.7828	0.0	0.0	2.17	4.35	0.0	4.35	2.17	2.17	2.17	2.17	0.0	45.65	0.0	15.22	4.35	10.87	2.17	2.17	0.0	0.0
Yeast	QN	YNL243W SLA2 SGDID:S000005187, Chr XIV from 188051-190957, Genome Release 64-2-1, Verified ORF, "Adaptor protein that links actin to clathrin and endocytosis; involved in membrane cytoskeleton assembly and cell polarization; present in the actin cortical patch of the emerging bud tip; dimer in vivo"	NQQAQFANEQNRLEQERVQQLQQQQAQQELFQQQLQKAQQDMMNMQLQQQNQHQNDLIALTNQ	(362-424)	52.38	0.7991	7.94	0.0	3.17	6.35	3.17	0.0	1.59	1.59	1.59	11.11	4.76	11.11	0.0	41.27	3.17	0.0	1.59	1.59	0.0	0.0
Yeast	QN	YOL004W SIN3 SGDID:S000005364, Chr XV from 316938-321548, Genome Release 64-2-1, Verified ORF, "Component of both the Rpd3S and Rpd3L histone deacetylase complexes; involved in transcriptional repression and activation of diverse processes, including mating-type switching and meiosis; involved in the maintenance of chromosomal integrity"	NQQVQHAQQHAQQQHEAQMHAQAQAQAQAQAQVEQQKQQQQ	(479-519)	53.66	0.827	21.95	0.0	0.0	4.88	0.0	0.0	9.76	0.0	2.44	0.0	2.44	2.44	0.0	51.22	0.0	0.0	0.0	4.88	0.0	0.0
Yeast	QN	YOL051W GAL11 SGDID:S000005411, Chr XV from 234940-238185, Genome Release 64-2-1, Verified ORF, "Subunit of the RNA polymerase II mediator complex; associates with core polymerase subunits to form the RNA polymerase II holoenzyme; affects transcription by acting as target of activators and repressors; forms part of the tail domain of mediator"	NNLKNSGNSANNMNVNMNLNPQMFLNQQAQARQQVAQQLRNQQQQQQQQQQQQRRQLTPQQQQLVNQ	(106-172)	58.21	0.7668	5.97	0.0	0.0	0.0	1.49	1.49	0.0	0.0	1.49	8.96	4.48	19.4	2.99	38.81	5.97	2.99	1.49	4.48	0.0	0.0
Yeast	QN	YOL051W GAL11 SGDID:S000005411, Chr XV from 234940-238185, Genome Release 64-2-1, Verified ORF, "Subunit of the RNA polymerase II mediator complex; associates with core polymerase subunits to form the RNA polymerase II holoenzyme; affects transcription by acting as target of activators and repressors; forms part of the tail domain of mediator"	QQQQAQAQAQANNNNNGLPQNGNINNNINIPQQQQMQPPNSSANNNPLQQQSSQNTVPNVLNQINQ	(233-298)	57.58	0.8685	7.58	0.0	0.0	0.0	0.0	3.03	0.0	6.06	0.0	4.55	1.52	28.79	9.09	28.79	0.0	6.06	1.52	3.03	0.0	0.0
Yeast	QN	YOL051W GAL11 SGDID:S000005411, Chr XV from 234940-238185, Genome Release 64-2-1, Verified ORF, "Subunit of the RNA polymerase II mediator complex; associates with core polymerase subunits to form the RNA polymerase II holoenzyme; affects transcription by acting as target of activators and repressors; forms part of the tail domain of mediator"	QALRDVKNNNNANNNGSNLQRAQNVPMNIIQQQQQQNTNNN	(350-390)	56.1	0.7072	7.32	0.0	2.44	0.0	0.0	2.44	0.0	4.88	2.44	4.88	2.44	34.15	2.44	21.95	4.88	2.44	2.44	4.88	0.0	0.0
Yeast	QN	YOL051W GAL11 SGDID:S000005411, Chr XV from 234940-238185, Genome Release 64-2-1, Verified ORF, "Subunit of the RNA polymerase II mediator complex; associates with core polymerase subunits to form the RNA polymerase II holoenzyme; affects transcription by acting as target of activators and repressors; forms part of the tail domain of mediator"	QQNASSKLYQMQQQQQAQAQAQAQAQAQAQAQAQAQAAQAAQAQAQAQAQAQAQAQAQAQAQAQAQAQAQAQAQAHAQHQPSQQPQQAQQQPN	(407-499)	50.54	0.8815	36.56	0.0	0.0	0.0	0.0	0.0	2.15	0.0	1.08	1.08	1.08	2.15	3.23	48.39	0.0	3.23	0.0	0.0	0.0	1.08
Yeast	QN	YOL051W GAL11 SGDID:S000005411, Chr XV from 234940-238185, Genome Release 64-2-1, Verified ORF, "Subunit of the RNA polymerase II mediator complex; associates with core polymerase subunits to form the RNA polymerase II holoenzyme; affects transcription by acting as target of activators and repressors; forms part of the tail domain of mediator"	NNNNIATQQNMQQSLQQMQHLQQLKMQQQQQQQQQQQQQQQQQQQQQQQ	(648-696)	75.51	0.4992	2.04	0.0	0.0	0.0	0.0	0.0	2.04	2.04	2.04	6.12	6.12	10.2	0.0	65.31	0.0	2.04	2.04	0.0	0.0	0.0
Yeast	QN	YOL148C SPT20 SGDID:S000005508, Chr XV from 47574-45760, Genome Release 64-2-1, reverse complement, Verified ORF, "Subunit of the SAGA transcriptional regulatory complex; involved in maintaining the integrity of the complex; mutant displays reduced transcription elongation in the G-less-based run-on (GLRO) assay"	QQQLLQRQQQALEQQQNGGAMKNANKRSGNNATSNNNNNN	(518-557)	52.5	0.6798	10.0	0.0	0.0	2.5	0.0	7.5	0.0	0.0	5.0	7.5	2.5	27.5	0.0	25.0	5.0	5.0	2.5	0.0	0.0	0.0
Yeast	QN	YOR267C HRK1 SGDID:S000005793, Chr XV from 824867-822588, Genome Release 64-2-1, reverse complement, Verified ORF, "Protein kinase; implicated in activation of the plasma membrane H(+)-ATPase Pma1p in response to glucose metabolism; plays a role in ion homeostasis; protein abundance increases in response to DNA replication stress"	NTAANANPDMVPQNNPQQQQQQQQQQQQQQQQQQQQHHHHQHQNQ	(612-656)	66.67	0.4416	6.67	0.0	2.22	0.0	0.0	0.0	11.11	0.0	0.0	0.0	2.22	13.33	6.67	53.33	0.0	0.0	2.22	2.22	0.0	0.0
Yeast	QN	YOR290C SNF2 SGDID:S000005816, Chr XV from 860258-855147, Genome Release 64-2-1, reverse complement, Verified ORF, "Catalytic subunit of the SWI/SNF chromatin remodeling complex; involved in transcriptional regulation; contains DNA-stimulated ATPase activity; functions interdependently in transcriptional activation with Snf5p and Snf6p"	QINSPMPQQAQMQQAQFQAQQAQQAQQAQQAQQAQARLQQ	(200-239)	55.0	0.8725	22.5	0.0	0.0	0.0	2.5	0.0	0.0	2.5	0.0	2.5	5.0	2.5	5.0	52.5	2.5	2.5	0.0	0.0	0.0	0.0
Yeast	QN	YPL016W SWI1 SGDID:S000005937, Chr XVI from 521014-524958, Genome Release 64-2-1, Verified ORF, "Subunit of the SWI/SNF chromatin remodeling complex; regulates transcription by remodeling chromatin; required for transcription of many genes, including ADH1, ADH2, GAL1, HO, INO1 and SUC2; can form the prion [SWI+]; human homolog ARID1A is a candidate tumor suppressor gene in breast cancer"	NNNNTNNNNTNNNNNPANNTNNNNSTGHSSNTNNNTNNNNTN	(23-64)	66.67	0.795	2.38	0.0	0.0	0.0	0.0	2.38	2.38	0.0	0.0	0.0	0.0	66.67	2.38	0.0	0.0	7.14	16.67	0.0	0.0	0.0
Yeast	QN	YPL016W SWI1 SGDID:S000005937, Chr XVI from 521014-524958, Genome Release 64-2-1, Verified ORF, "Subunit of the SWI/SNF chromatin remodeling complex; regulates transcription by remodeling chromatin; required for transcription of many genes, including ADH1, ADH2, GAL1, HO, INO1 and SUC2; can form the prion [SWI+]; human homolog ARID1A is a candidate tumor suppressor gene in breast cancer"	QQKQQQRFQALQQQQQQQQNQQQQNQQPQQQQQQQQNPKFLQSQRQQQQRSILQ	(337-390)	70.37	0.646	1.85	0.0	0.0	0.0	3.7	0.0	0.0	1.85	3.7	5.56	0.0	5.56	3.7	64.81	5.56	3.7	0.0	0.0	0.0	0.0
Yeast	QN	YPL089C RLM1 SGDID:S000006010, Chr XVI from 381150-379120, Genome Release 64-2-1, reverse complement, Verified ORF, "MADS-box transcription factor; component of the protein kinase C-mediated MAP kinase pathway involved in the maintenance of cell integrity; phosphorylated and activated by the MAP-kinase Slt2p; RLM1 has a paralog, SMP1, that arose from the whole genome duplication"	NNGNSSNISSTNNTNNNNNNNNNNSSNNNSNNGNDNNSNNSNNSYYSNN	(556-604)	61.22	0.763	0.0	0.0	2.04	0.0	0.0	4.08	0.0	2.04	0.0	0.0	0.0	61.22	0.0	0.0	0.0	22.45	4.08	0.0	0.0	4.08
Yeast	QN	YPL226W NEW1 SGDID:S000006147, Chr XVI from 121767-125357, Genome Release 64-2-1, Verified ORF, "ATP binding cassette protein; cosediments with polysomes and is required for biogenesis of the small ribosomal subunit; Asn/Gln-rich rich region supports [NU+] prion formation and susceptibility to [PSI+] prion induction"	NYQQGGYQSYNSNYNNYNNYNNYNNYNNYNNYNKYNGQGYQ	(60-100)	53.66	0.8901	0.0	0.0	0.0	0.0	0.0	9.76	0.0	0.0	2.44	0.0	0.0	41.46	0.0	12.2	0.0	4.88	0.0	0.0	0.0	29.27
Yeast	QN	YPR022C YPR022C SGDID:S000006226, Chr XVI from 607312-603911, Genome Release 64-2-1, reverse complement, Uncharacterized ORF, "Putative transcription factor, as suggested by computational analysis; green fluorescent protein (GFP)-fusion protein localizes to both the cytoplasm and the nucleus and is induced in response to the DNA-damaging agent MMS"	QQPLQPLTQDQQQEQYFQQQKLAQQQQQQQQQQQQQQQLPPQN	(279-321)	65.12	0.5881	2.33	0.0	2.33	2.33	2.33	0.0	0.0	0.0	2.33	9.3	0.0	2.33	9.3	62.79	0.0	0.0	2.33	0.0	0.0	2.33
Yeast	QN	YPR042C PUF2 SGDID:S000006246, Chr XVI from 653662-650435, Genome Release 64-2-1, reverse complement, Verified ORF, "PUF family mRNA-binding protein; Pumilio homology domain confers RNA binding activity; preferentially binds mRNAs encoding membrane-associated proteins; binding site composed of two UAAU tetranucleotides, separated by a 3-nt linker; PUF2 has a paralog, JSN1, that arose from the who…	NNNNNTNNYNNNDNDNNNNNNNNNNNNNNNNNNNNNSNNSNNNNNN	(1018-1063)	86.96	0.689	0.0	0.0	4.35	0.0	0.0	0.0	0.0	0.0	0.0	0.0	0.0	86.96	0.0	0.0	0.0	4.35	2.17	0.0	0.0	2.17
Yeast	QN	YPR185W ATG13 SGDID:S000006389, Chr XVI from 907218-909434, Genome Release 64-2-1, Verified ORF, "Regulatory subunit of the Atg1p signaling complex; stimulates Atg1p kinase activity; required for vesicle formation during autophagy and the cytoplasm-to-vacuole targeting (Cvt) pathway; contains a HORMA domain required for autophagy and for recruitment of the phosphatidylinositol 3-kinase complex su…	QSDQDIGKRQPQFQQQQQPQQQQQQQQQQQRQHQVQTQQQRQ	(297-338)	64.29	0.6939	0.0	0.0	4.76	0.0	2.38	2.38	2.38	2.38	2.38	0.0	0.0	0.0	4.76	64.29	7.14	2.38	2.38	2.38	0.0	0.0
Yeast	QN	Q0140 VAR1 SGDID:S000007275, Chr Mito from 48901-50097, Genome Release 64-2-1, Verified ORF, "Mitochondrial ribosomal protein of the small subunit; mitochondrially-encoded; polymorphic in different strains due to variation in number of AAT (asparagine) codons; translated near the mitochondrial inner membrane; may have a role in loss of mitochondrial DNA under stress conditions"	NDHNISMNYINNINNINNNKYNNMINLLNNNNNINNNNNYNNNNNNYIGNINNIYNNMTIDN	(252-313)	56.45	0.8194	0.0	0.0	3.23	0.0	0.0	1.61	1.61	16.13	1.61	3.23	4.84	56.45	0.0	0.0	0.0	1.61	1.61	0.0	0.0	8.06
Human	G	sp|Q8N2C7|UNC80_HUMAN Protein unc-80 homolog OS=Homo sapiens OX=9606 GN=UNC80 PE=1 SV=2	GVSGSSTCGFGGPAVSGAGDGGGEEGGGGDGGGGGGDGGGGGGGGGG	(720-766)	63.83	0.7235	4.26	2.13	6.38	4.26	2.13	63.83	0.0	0.0	0.0	0.0	0.0	0.0	2.13	0.0	0.0	8.51	2.13	4.26	0.0	0.0
Human	G	sp|Q16763|UBE2S_HUMAN Ubiquitin-conjugating enzyme E2 S OS=Homo sapiens OX=9606 GN=UBE2S PE=1 SV=2	GGAGGPSGRAEAGRALASGTEASSTDPGAPGGPGGAEGPMAKKHAG	(156-201)	30.43	0.794	21.74	0.0	2.17	6.52	0.0	30.43	2.17	0.0	4.35	2.17	2.17	0.0	10.87	0.0	4.35	8.7	4.35	0.0	0.0	0.0
Human	G	sp|Q8N6Y0|USBP1_HUMAN Usher syndrome type-1C protein-binding protein 1 OS=Homo sapiens OX=9606 GN=USHBP1 PE=1 SV=1	GGANSSGGHSSGGGSSGDEEEWYQGLPAVPGGTSGIDGGQVG	(541-582)	35.71	0.7907	4.76	0.0	4.76	7.14	0.0	35.71	2.38	2.38	0.0	2.38	0.0	2.38	4.76	4.76	0.0	16.67	2.38	4.76	2.38	2.38
Human	G	sp|Q00577|PURA_HUMAN Transcriptional activator protein Pur-alpha OS=Homo sapiens OX=9606 GN=PURA PE=1 SV=2	GSEQGGAALGSGGSLGHPGSGSGSGGGGGGGGGGGGSGGGGGGAPGG	(7-53)	63.83	0.7001	6.38	0.0	0.0	2.13	0.0	63.83	2.13	0.0	0.0	4.26	0.0	0.0	4.26	2.13	0.0	14.89	0.0	0.0	0.0	0.0
Human	G	sp|Q5EBL2|ZN628_HUMAN Zinc finger protein 628 OS=Homo sapiens OX=9606 GN=ZNF628 PE=1 SV=3	GAGGGRARQGPRAVGKAGQGAGVVWLPGPGGLGVQGAASAGASGTG	(751-796)	36.96	0.8721	19.57	0.0	0.0	0.0	0.0	36.96	0.0	0.0	2.17	4.35	0.0	0.0	6.52	6.52	6.52	4.35	2.17	8.7	2.17	0.0
Human	G	sp|Q9UPT8|ZC3H4_HUMAN Zinc finger CCCH domain-containing protein 4 OS=Homo sapiens OX=9606 GN=ZC3H4 PE=1 SV=3	GSSRGRGSRGRGRGYRGRGSRGGSRGRGMGRGSRGRGRGSMGG	(233-275)	44.19	0.935	0.0	0.0	0.0	0.0	0.0	44.19	0.0	0.0	0.0	0.0	4.65	0.0	0.0	0.0	32.56	16.28	0.0	0.0	0.0	2.33
Human	G	sp|Q15542|TAF5_HUMAN Transcription initiation factor TFIID subunit 5 OS=Homo sapiens OX=9606 GN=TAF5 PE=1 SV=3	GPPTLLPPQAGDGAGEGSGGTTNNGPNGGGGNVAASSSTGG	(19-59)	34.15	0.6938	9.76	0.0	2.44	2.44	0.0	34.15	0.0	0.0	0.0	4.88	0.0	9.76	12.2	2.44	0.0	9.76	9.76	2.44	0.0	0.0
Human	G	sp|Q6UXH8|CCBE1_HUMAN Collagen and calcium-binding EGF domain-containing protein 1 OS=Homo sapiens OX=9606 GN=CCBE1 PE=1 SV=1	GPPGLPGGQGPPGSPGPKGSPGFPGMPGPPGQPGPRGSMGPMG	(247-289)	37.21	0.9697	0.0	0.0	0.0	0.0	2.33	37.21	0.0	0.0	2.33	2.33	6.98	0.0	34.88	4.65	2.33	6.98	0.0	0.0	0.0	0.0
Human	G	sp|B2RNN3|C1T9B_HUMAN Complement C1q and tumor necrosis factor-related protein 9B OS=Homo sapiens OX=9606 GN=C1QTNF9B PE=1 SV=1	GHPGIPGNPGHNGLPGRDGRDGAKGDKGDAGEPGCPGSPGKDGTSGEKGERGADG	(26-80)	34.55	0.9902	5.45	1.82	10.91	5.45	0.0	34.55	3.64	1.82	7.27	1.82	0.0	3.64	12.73	0.0	5.45	3.64	1.82	0.0	0.0	0.0
Human	G	sp|B2RNN3|C1T9B_HUMAN Complement C1q and tumor necrosis factor-related protein 9B OS=Homo sapiens OX=9606 GN=C1QTNF9B PE=1 SV=1	GIKGDQGSRGSPGKHGPKGLAGPMGEKGLRGETGPQGQKGNKGDVGPTGPEGPRGNIGPLGPTGLPGPMGPIGKPGPKGEAGPTGPQGEPGVRGIRGWKGDRGEKGKIG	(86-194)	33.94	0.9967	1.83	0.0	2.75	5.5	0.0	33.94	0.92	4.59	10.09	3.67	1.83	1.83	15.6	3.67	5.5	1.83	3.67	1.83	0.92	0.0
Human	G	sp|O75638|CTAG2_HUMAN Cancer/testis antigen 2 OS=Homo sapiens OX=9606 GN=CTAG2 PE=1 SV=3	GRGTGGSTGDADGPGGPGIPDGPGGNAGGPGEAGATGGRGPRGAGAARASGPRGGAPRGPHGGAASAQDG	(5-74)	40.0	0.8964	17.14	0.0	5.71	1.43	0.0	40.0	1.43	1.43	0.0	0.0	0.0	1.43	12.86	1.43	8.57	4.29	4.29	0.0	0.0	0.0
Human	G	sp|P57055|DSCR6_HUMAN Protein ripply3 OS=Homo sapiens OX=9606 GN=RIPPLY3 PE=1 SV=1	GGRQENGPGGKGRDQGINQGQRSSGGGDHWGEGPLPQGVSSRGG	(141-184)	36.36	0.8483	0.0	0.0	4.55	4.55	0.0	36.36	2.27	2.27	2.27	2.27	0.0	4.55	6.82	11.36	9.09	9.09	0.0	2.27	2.27	0.0
Human	G	sp|P53420|CO4A4_HUMAN Collagen alpha-4(IV) chain OS=Homo sapiens OX=9606 GN=COL4A4 PE=1 SV=3	GSRGPPGPPGPQGPIGPLGAPGPIGLSGEKGMRGDRGPPGAAGDKGDKGPTGVPGFPGLDGIPGHPGPPGPRGKPGMSGHNGSRGDPGFPGGRGALGPGGPLGHPGEKGEKG	(62-173)	35.71	0.9903	3.57	0.0	4.46	2.68	1.79	35.71	2.68	2.68	5.36	4.46	1.79	0.89	22.32	0.89	5.36	3.57	0.89	0.89	0.0	0.0
Human	G	sp|P53420|CO4A4_HUMAN Collagen alpha-4(IV) chain OS=Homo sapiens OX=9606 GN=COL4A4 PE=1 SV=3	GAVKGIQGDRGDPGLPGLPGSWGAGGPAGPTGYPGEPGLVGPPGQPGRPGLKGNPGVGVKGQMGDPGEVGQQGSPG	(180-255)	35.53	0.9853	3.95	0.0	3.95	2.63	0.0	35.53	0.0	1.32	3.95	5.26	1.32	1.32	18.42	6.58	2.63	2.63	1.32	6.58	1.32	1.32
Human	G	sp|P53420|CO4A4_HUMAN Collagen alpha-4(IV) chain OS=Homo sapiens OX=9606 GN=COL4A4 PE=1 SV=3	GEKGIKGIPGMVGLPGPPGRKGESGIGAKGEKGIPGFPGPRGDPGSYGSPGFPGLKGELGLVGDPGLFGLIGPKGDPGNRGHPGPPG	(270-356)	34.48	0.9953	1.15	0.0	3.45	4.6	3.45	34.48	1.15	5.75	8.05	6.9	1.15	1.15	18.39	0.0	3.45	3.45	0.0	2.3	0.0	1.15
Human	G	sp|P53420|CO4A4_HUMAN Collagen alpha-4(IV) chain OS=Homo sapiens OX=9606 GN=COL4A4 PE=1 SV=3	GNPGPQGIKGKVGPPGGRGPKGEKGNEGLCACEPGPMGPPGPPGLPGRQGSKGDLGLPGWLGTKGDPGPPGAEGPPGLPGKHGASGPPGNKGAKG	(463-557)	33.68	0.974	4.21	2.11	2.11	4.21	0.0	33.68	1.05	1.05	9.47	6.32	1.05	3.16	22.11	2.11	2.11	2.11	1.05	1.05	1.05	0.0
Human	G	sp|P53420|CO4A4_HUMAN Collagen alpha-4(IV) chain OS=Homo sapiens OX=9606 GN=COL4A4 PE=1 SV=3	GGKGFPGPLGPPGKAGPVGPPGLGFPGPPGERGHPGVPGHPGVRGPDGLKGQKG	(610-663)	37.04	0.9788	1.85	0.0	1.85	1.85	3.7	37.04	3.7	0.0	7.41	5.56	0.0	0.0	25.93	1.85	3.7	0.0	0.0	5.56	0.0	0.0
Human	G	sp|P53420|CO4A4_HUMAN Collagen alpha-4(IV) chain OS=Homo sapiens OX=9606 GN=COL4A4 PE=1 SV=3	GRHGPPGFDGPPGPKGFPGPQGAPGLSGSDGHKGRPGTPGTAEIPGPPGFRGDMGDPGFGGEKGSSPVGPPGPPGSPGVNGQKGIPG	(674-760)	33.33	0.9726	2.3	0.0	4.6	2.3	4.6	33.33	2.3	2.3	4.6	1.15	1.15	1.15	24.14	2.3	3.45	5.75	2.3	2.3	0.0	0.0
Human	G	sp|P53420|CO4A4_HUMAN Collagen alpha-4(IV) chain OS=Homo sapiens OX=9606 GN=COL4A4 PE=1 SV=3	GHLGPPGKRGLSGVPGIKGPRGDPGCPGAEGPAGIPGFLGLKGPKGREGHAGFPGVPGPPG	(765-825)	34.43	0.9917	4.92	1.64	1.64	3.28	3.28	34.43	3.28	3.28	6.56	6.56	0.0	0.0	21.31	0.0	4.92	1.64	0.0	3.28	0.0	0.0
Human	G	sp|P53420|CO4A4_HUMAN Collagen alpha-4(IV) chain OS=Homo sapiens OX=9606 GN=COL4A4 PE=1 SV=3	GAPGIPGQPGLPGYPGSPGAPGGKGQPGDVGPPGPAGMKGLPGLPGRPGAHGPPGLPGIPGPFGDDGLPGPPGPKGPRGLPGFPGFPGERGKPGAEGCPGAKGEPGEKGMSGLPGDRGLRGAKGAIGPPGDEG	(831-963)	34.59	0.9951	6.02	0.75	3.76	3.76	2.26	34.59	0.75	2.26	5.26	6.02	1.5	0.0	24.81	1.5	3.76	1.5	0.0	0.75	0.0	0.75
Human	G	sp|P53420|CO4A4_HUMAN Collagen alpha-4(IV) chain OS=Homo sapiens OX=9606 GN=COL4A4 PE=1 SV=3	GTPGEPGPPGDDGFPGERGDKGTPGMQGRRGEPGRYGPPGFHRGEPGEKGQPGPPGPPGPPGSTGLRGFIGFPGLPGDQGEPGSPGPPGFSGIDGARGPKGNKG	(972-1075)	33.65	0.9948	0.96	0.0	4.81	5.77	4.81	33.65	0.96	1.92	3.85	1.92	0.96	0.96	23.08	2.88	6.73	2.88	2.88	0.0	0.0	0.96
Human	G	sp|P53420|CO4A4_HUMAN Collagen alpha-4(IV) chain OS=Homo sapiens OX=9606 GN=COL4A4 PE=1 SV=3	GPPGPKGEPGSPGCPGHFGASGEQGLPGIQGPRGSPGRPGPPGSSGPPGCPGDHGMPGLRGQPGEMGDPGPRGLQGDPGIPGPPGIKGPSGSPGLNGLHGLKGQKGTKGASG	(1082-1193)	33.93	0.9969	1.79	1.79	2.68	2.68	0.89	33.93	2.68	2.68	4.46	5.36	1.79	0.89	22.32	4.46	3.57	7.14	0.89	0.0	0.0	0.0
Human	G	sp|P53420|CO4A4_HUMAN Collagen alpha-4(IV) chain OS=Homo sapiens OX=9606 GN=COL4A4 PE=1 SV=3	GEPGDCGLPGPPGPPGPPGPPGYKGFPGCDGKDGQKGPVGFPGPQGPHGFPGPPGEKGLPGPPGRKGPTGLPGPRGEPG	(1289-1367)	34.18	0.9945	0.0	2.53	3.8	3.8	3.8	34.18	1.27	0.0	6.33	3.8	0.0	0.0	31.65	2.53	2.53	0.0	1.27	1.27	0.0	1.27
Human	G	sp|P53420|CO4A4_HUMAN Collagen alpha-4(IV) chain OS=Homo sapiens OX=9606 GN=COL4A4 PE=1 SV=3	GLPGAPGMRGPEGAMGLPGMRGPSGPGCKGEPGLDGRRGVDGVPGSPGPPGRKGDTGEDGYPGGPGPPGPIGDPGPKGFGPGYLGG	(1380-1465)	37.21	0.9847	2.33	1.16	5.81	3.49	1.16	37.21	0.0	1.16	3.49	4.65	3.49	0.0	22.09	0.0	5.81	2.33	1.16	2.33	0.0	2.33
Human	G	sp|P20849|CO9A1_HUMAN Collagen alpha-1(IX) chain OS=Homo sapiens OX=9606 GN=COL9A1 PE=1 SV=3	GPPGEQGPPGPPGPPGVPGIDGIDGDRGPKGPPGPPGPAGEPGKPGAPGKPGTPGADGLTGPDGSPGSIGSKGQKGEPGVPGSRGFPGRGIPGPPGPPGTAGLPGELGRVGPVGDPGRRGPPGPPGPPGPRGTIGFHDG	(269-407)	33.81	0.9967	2.88	0.0	5.04	2.88	1.44	33.81	0.72	3.6	3.6	2.16	0.0	0.0	28.78	1.44	5.04	2.88	2.88	2.88	0.0	0.0
Human	G	sp|P20849|CO9A1_HUMAN Collagen alpha-1(IX) chain OS=Homo sapiens OX=9606 GN=COL9A1 PE=1 SV=3	GRSGYPGLPGMRGHKGAKGEIGEPGRQGHKGEEGDQGELGEVGAQGPPGAQGLRGITGIVGDKGEKGARGLDGEPGPQGLPGAPGDQGQRGPPGEAGPKGDRGAEGARGIPGLPGPKGDTGLPGVDGRDGIPGMPGTKGEPGKPGPPGDAGLQGLPGVPGIPGAKGVAGEKGSTGAPGKPGQMGNSGKPGQQGPPGEVGPRGPQGLPGSRGELGPVGSPGLPGKLGSLGSPGLPGLPGPPGLPGMKGDRGVVGEPGPKGEQGASGEEGEAGERGELGDIGLPGPKGSAGNPGEPGLRGPEGSRGLPGVEGPRGPPGPRGVQGEQGATGLPGVQGPPG	(418-754)	33.53	0.9994	4.75	0.0	3.26	7.42	0.0	33.53	0.59	2.08	5.04	6.53	1.19	0.59	16.91	4.75	5.04	2.97	1.48	3.56	0.0	0.3
Human	G	sp|P20849|CO9A1_HUMAN Collagen alpha-1(IX) chain OS=Homo sapiens OX=9606 GN=COL9A1 PE=1 SV=3	GATGLPGRPGPPGPPGPPGENGFPGQMGIRGLPGIKGPPGALGLRGPKGDLGEKGERGPPGRGPNGLPGAIGLPGDPG	(787-864)	34.62	0.9944	3.85	0.0	2.56	3.85	1.28	34.62	0.0	3.85	3.85	8.97	1.28	2.56	24.36	1.28	6.41	0.0	1.28	0.0	0.0	0.0
Human	G	sp|Q03692|COAA1_HUMAN Collagen alpha-1(X) chain OS=Homo sapiens OX=9606 GN=COL10A1 PE=1 SV=2	GEQGTPGPPGPAGPRGHPGPSGPPGKPGYGSPGLQGEPGLPGPPG	(57-101)	35.56	0.9862	2.22	0.0	0.0	4.44	0.0	35.56	2.22	0.0	2.22	4.44	0.0	0.0	33.33	4.44	2.22	4.44	2.22	0.0	0.0	2.22
Human	G	sp|Q03692|COAA1_HUMAN Collagen alpha-1(X) chain OS=Homo sapiens OX=9606 GN=COL10A1 PE=1 SV=2	GKPGVPGLPGKPGERGPYGPKGDVGPAGLPGPRGPPGPPGIPGPAG	(106-151)	34.78	0.987	4.35	0.0	2.17	2.17	0.0	34.78	0.0	2.17	6.52	4.35	0.0	0.0	32.61	0.0	4.35	0.0	0.0	4.35	0.0	2.17
Human	G	sp|Q03692|COAA1_HUMAN Collagen alpha-1(X) chain OS=Homo sapiens OX=9606 GN=COL10A1 PE=1 SV=2	GKPGQQGPTGAPGPRGFPGEKGAPGVPGMNGQKGEMGYGAPGRPGERGLPGPQGPTGPSGPPGVGKRGENGVPGQPGIKGDRGFPGEMGPIGPPGPQGPPGERGPEGIGKPGAAGAPGQPGIPGTKGLPGAPGIAGPPGPPGFGKPGLPGLKGERGPAGLPGGPGAKGEQGPAGLPGKPGLTGPPGNMGPQGPKGIPGSHGLPGPKGETGPAGPAGYPGAKGERGSPGSDGKPGYPGKPGLDGPKGNPGLPGPKGDPGVGGPPGLPGPVGPAGAKGMPGHNGEAGPRGAPGIPGTRGPIGPPGIPGFPGSKGDPGSPGPPGPAG	(156-479)	34.57	0.9981	5.86	0.0	1.54	3.7	1.23	34.57	0.62	2.78	6.17	3.4	1.54	1.54	25.0	2.78	3.09	1.85	1.85	1.54	0.0	0.93
Human	G	sp|P39059|COFA1_HUMAN Collagen alpha-1(XV) chain OS=Homo sapiens OX=9606 GN=COL15A1 PE=1 SV=2	GPPGSPGEDGPAGEPGPPGPEGQPGVDGATGLPGMKGEKGARGPNGSVGEKGDPGNRGLPGPPGKKGQAGPPGVMGPPGPPGPPGPPGPGCTMGLGFEDTEGSG	(643-746)	33.65	0.985	3.85	0.96	3.85	6.73	0.96	33.65	0.0	0.0	4.81	2.88	2.88	1.92	25.0	1.92	1.92	2.88	2.88	2.88	0.0	0.0
Human	G	sp|P39059|COFA1_HUMAN Collagen alpha-1(XV) chain OS=Homo sapiens OX=9606 GN=COL15A1 PE=1 SV=2	GPPGPDGLPGLPGFPGPRGPKGDTGLPGFPGLKGEQGEKGEPG	(823-865)	34.88	0.9854	0.0	0.0	4.65	6.98	4.65	34.88	0.0	0.0	6.98	9.3	0.0	0.0	25.58	2.33	2.33	0.0	2.33	0.0	0.0	0.0
Human	G	sp|P39059|COFA1_HUMAN Collagen alpha-1(XV) chain OS=Homo sapiens OX=9606 GN=COL15A1 PE=1 SV=2	GKKGEPGMHGAPGPMGPKGPPGHKGEFGLPGRPGRPGLNGLKGTKGDPG	(879-927)	34.69	0.9882	2.04	0.0	2.04	4.08	2.04	34.69	4.08	0.0	12.24	6.12	4.08	2.04	20.41	0.0	4.08	0.0	2.04	0.0	0.0	0.0
Human	G	sp|Q9H0L4|CSTFT_HUMAN Cleavage stimulation factor subunit 2 tau variant OS=Homo sapiens OX=9606 GN=CSTF2T PE=1 SV=1	GPMTGGIQGPGPINIGAGGPPQGPRQVPGISGVGNPGAGMQGTGIQGTGMQGAGIQGGGMQGAGIQGVSIQGGGIQGGGIQGASKQGG	(469-556)	39.77	0.916	5.68	0.0	0.0	0.0	0.0	39.77	0.0	11.36	1.14	0.0	4.55	2.27	9.09	14.77	1.14	3.41	3.41	3.41	0.0	0.0
Human	G	sp|P02671|FIBA_HUMAN Fibrinogen alpha chain OS=Homo sapiens OX=9606 GN=FGA PE=1 SV=2	GSSGPGSTGNRNPGSSGTGGTATWKPGSSGPGSTGSWNSGSSGTGSTG	(298-345)	33.33	0.904	2.08	0.0	0.0	0.0	0.0	33.33	0.0	0.0	2.08	0.0	0.0	6.25	8.33	0.0	2.08	27.08	14.58	0.0	4.17	0.0
Human	G	sp|Q0VD83|APOBR_HUMAN Apolipoprotein B receptor OS=Homo sapiens OX=9606 GN=APOBR PE=1 SV=3	GGEEAETASGGEEAGTASGGEEAGIASGGEAGTASGGEEAGTASGGEEAGTASGG	(315-369)	34.55	0.8583	21.82	0.0	0.0	21.82	0.0	34.55	0.0	1.82	0.0	0.0	0.0	0.0	0.0	0.0	0.0	10.91	9.09	0.0	0.0	0.0
Human	G	sp|P08123|CO1A2_HUMAN Collagen alpha-2(I) chain OS=Homo sapiens OX=9606 GN=COL1A2 PE=1 SV=7	GPAGDRGPRGERGPPGPPGRDGEDGPTGPPGPPGPPGPPGLGGNFAAQYDGKGVGLGPGPMGLMGPRGPPGAAGAPGPQGFQGPAGEPGEPGQTGPAGARGPAGPPGKAGEDGHPGKPGRPGERGVVGPQGARGFPGTPGLPGFKGIRGHNGLDGLKGQPGAPGVKGEPGAPGENGTPGQTGARGLPGERGRVGAPGPAGARGSDGSVGPVGPAGPIGSAGPPGFPGAPGPKGEIGAVGNAGPAGPAGPRGEVGLPGLSGPVGPPGNPGANGLTGAKGAAGLPGVAGAPGLPGPRGIPGPVGAAGATGARGLVGEPGPAGSKGESGNKGEPGSAGPQGPPGPSGEEGKRGPNGEAGSAGPPGPPGLRGSPGSRGLPGADGRAGVMGPPGSRGASGPAGV…	(33-1114)	33.83	0.9985	10.17	0.0	2.4	4.34	1.11	33.83	1.11	1.66	2.87	3.23	0.46	2.31	20.24	2.03	5.36	2.96	1.85	3.7	0.0	0.37
Human	G	sp|Q14031|CO4A6_HUMAN Collagen alpha-6(IV) chain OS=Homo sapiens OX=9606 GN=COL4A6 PE=1 SV=3	GARGRPGPIGIQGPTGPQGFTGSTGLSGLKGERGFPGLLGPYGPKGDKGPMGVPGFLGINGIPGHPGQPGPRGPPGLDGCNGTQGAVGFPGPDGYPGLLGPPGLPGQKGSKG	(47-158)	33.93	0.9969	1.79	0.89	2.68	0.89	3.57	33.93	0.89	3.57	4.46	8.04	0.89	1.79	18.75	4.46	3.57	2.68	3.57	1.79	0.0	1.79
Human	G	sp|Q14031|CO4A6_HUMAN Collagen alpha-6(IV) chain OS=Homo sapiens OX=9606 GN=COL4A6 PE=1 SV=3	GSFKGMKGDPGLPGLDGITGPQGAPGFPGAVGPAGPPGLQGPPGPPGPLGPDGNMGLGFQGEKGVKGDVGLPGPAG	(165-240)	34.21	0.9914	5.26	0.0	5.26	1.32	3.95	34.21	0.0	1.32	5.26	7.89	2.63	1.32	21.05	3.95	0.0	1.32	1.32	3.95	0.0	0.0
Human	G	sp|Q14031|CO4A6_HUMAN Collagen alpha-6(IV) chain OS=Homo sapiens OX=9606 GN=COL4A6 PE=1 SV=3	GFPKGKKGSKGEPGPKGFPGISGPPGFPGLGTTGEKGEKGEKGIPGLPGPRGPMGSEGVQGPPGQQGKKGTLGFPGLNGFQGIEGQKGDIGLPG	(252-345)	34.04	0.9938	0.0	0.0	1.06	6.38	5.32	34.04	0.0	4.26	11.7	5.32	1.06	1.06	15.96	5.32	1.06	3.19	3.19	1.06	0.0	0.0
Human	G	sp|Q14031|CO4A6_HUMAN Collagen alpha-6(IV) chain OS=Homo sapiens OX=9606 GN=COL4A6 PE=1 SV=3	GFPGLRGEQGPKGNLGLKGIKGDSGFCACDGGVPNTGPPGEPGPPGPWGLIGLPGLKGARGDRGSGGAQGPAGAPGLVGPLGPSGPKGKKG	(456-546)	34.07	0.9702	5.49	2.2	3.3	2.2	2.2	34.07	0.0	2.2	7.69	8.79	0.0	2.2	16.48	2.2	3.3	3.3	1.1	2.2	1.1	0.0
Human	G	sp|Q14031|CO4A6_HUMAN Collagen alpha-6(IV) chain OS=Homo sapiens OX=9606 GN=COL4A6 PE=1 SV=3	GMPGDRGDSGSQGFRGVIGEPGKDGVPGLPGLPGLPGDGGQGFPGEKGLPGLPGEKGHPGPPGLPGNGLPGLPGPRGLPGDKGKDGLPGQQGLPGSKG	(555-652)	35.71	0.9919	0.0	0.0	6.12	3.06	2.04	35.71	1.02	1.02	6.12	11.22	1.02	1.02	19.39	4.08	3.06	3.06	0.0	2.04	0.0	0.0
Human	G	sp|Q14031|CO4A6_HUMAN Collagen alpha-6(IV) chain OS=Homo sapiens OX=9606 GN=COL4A6 PE=1 SV=3	GSYGPSGFPGTPGFPGPKGSRGLPGTPGQPGSSGSKGEPGSPG	(661-703)	34.88	0.9854	0.0	0.0	0.0	2.33	4.65	34.88	0.0	0.0	4.65	2.33	0.0	0.0	23.26	2.33	2.33	16.28	4.65	0.0	0.0	2.33
Human	G	sp|Q14031|CO4A6_HUMAN Collagen alpha-6(IV) chain OS=Homo sapiens OX=9606 GN=COL4A6 PE=1 SV=3	GFPGPRGEKGLPGFPGLPGKDGLPGMIGSPGLPGSKGATGDIFGAENGAPGEQGLQGLTGHKGFLGDSGLPGLKGVHGKPGLLGPKGERGSPGTPGQVGQPGTPGSSGPYGIKGKSGLPGAPGFPGISGHPGKKGTRGKKGPPG	(712-855)	33.33	0.9959	2.78	0.0	2.08	2.78	3.47	33.33	2.08	2.78	9.03	8.33	0.69	0.69	15.97	2.78	2.08	5.56	3.47	1.39	0.0	0.69
Human	G	sp|Q14031|CO4A6_HUMAN Collagen alpha-6(IV) chain OS=Homo sapiens OX=9606 GN=COL4A6 PE=1 SV=3	GPKGEKGSVGFVGFPGIPGLPGIPGTRGLKGIPGSTGKMGPSGRAGTPGEKGDRGNPGPVG	(894-954)	34.43	0.9917	1.64	0.0	1.64	3.28	3.28	34.43	0.0	4.92	8.2	3.28	1.64	1.64	16.39	0.0	4.92	4.92	4.92	4.92	0.0	0.0
Human	G	sp|Q14031|CO4A6_HUMAN Collagen alpha-6(IV) chain OS=Homo sapiens OX=9606 GN=COL4A6 PE=1 SV=3	GDKGSQGSAGSNGFPGPRGDKGEAGRPGPPGLPGAPGLPGIIKGVSGKPGPPGFMGIRGLPGLKGSSGITGFPGMPGESGSQGIRGSPGLPGASGLPGLKGDNG	(969-1072)	33.65	0.9948	3.85	0.0	2.88	1.92	2.88	33.65	0.0	4.81	5.77	6.73	1.92	1.92	16.35	1.92	3.85	9.62	0.96	0.96	0.0	0.0
Human	G	sp|Q14031|CO4A6_HUMAN Collagen alpha-6(IV) chain OS=Homo sapiens OX=9606 GN=COL4A6 PE=1 SV=3	GSPGPKGQPGESGFKGTKGRDGLIGNIGFPGNKGEDGKVGVSGDVGLPGAPGFPGVAGMRGEPGLPGSSGHQGAIGPLGSPGLIGPKGFPGFPGLHGLNGLPGTKGTHGTPG	(1079-1190)	33.93	0.9969	2.68	0.0	2.68	2.68	4.46	33.93	2.68	3.57	6.25	7.14	0.89	2.68	14.29	1.79	1.79	5.36	3.57	3.57	0.0	0.0
Human	G	sp|Q14031|CO4A6_HUMAN Collagen alpha-6(IV) chain OS=Homo sapiens OX=9606 GN=COL4A6 PE=1 SV=3	GVPGPAGLPGPKGEKGYPGIGIGAPGKPGLRGQKGDRGFPGLQGPAGLPGAPG	(1195-1247)	35.85	0.9892	7.55	0.0	1.89	1.89	1.89	35.85	0.0	3.77	7.55	7.55	0.0	0.0	20.75	3.77	3.77	0.0	0.0	1.89	0.0	1.89
Human	G	sp|Q14031|CO4A6_HUMAN Collagen alpha-6(IV) chain OS=Homo sapiens OX=9606 GN=COL4A6 PE=1 SV=3	GDTGDPGFPGIPGPKGPKGDQGIPGFSGLPGELGLKGMRGEPGFMGTPGKVGPPGDPGFPGMKGKAGPRGSSGLQGDPG	(1289-1367)	34.18	0.9945	1.27	0.0	6.33	2.53	5.06	34.18	0.0	2.53	7.59	5.06	3.8	0.0	18.99	2.53	2.53	3.8	2.53	1.27	0.0	0.0
Human	G	sp|Q14031|CO4A6_HUMAN Collagen alpha-6(IV) chain OS=Homo sapiens OX=9606 GN=COL4A6 PE=1 SV=3	GPLGLPGIDGIPGLTGDPGAQGPVGLQGSKGLPGIPGKDGPSGLPGPPGALGDPGLPGLQGPPGFEGAPGQQGPFGMPGMPG	(1380-1461)	34.15	0.9949	3.66	0.0	4.88	1.22	2.44	34.15	0.0	3.66	2.44	10.98	2.44	0.0	23.17	6.1	0.0	2.44	1.22	1.22	0.0	0.0
Human	G	sp|A8TX70|CO6A5_HUMAN Collagen alpha-5(VI) chain OS=Homo sapiens OX=9606 GN=COL6A5 PE=1 SV=1	GSQGLKGSRGHRGEDGNPGVRGDTGPQGDKGIAGCPGAWGQKGLKGFSGPKGGHGDDGIDGLDGEEGCHGFPGIKGEKGDPGSQGSPGSRGAPGQYGEKGFPGDPGNPG	(1410-1518)	34.86	0.9933	2.75	1.83	8.26	4.59	2.75	34.86	2.75	2.75	7.34	2.75	0.0	1.83	10.09	4.59	3.67	5.5	0.92	0.92	0.92	0.92
Human	G	sp|A8TX70|CO6A5_HUMAN Collagen alpha-5(VI) chain OS=Homo sapiens OX=9606 GN=COL6A5 PE=1 SV=1	GSRGREGQRGLRGVSGEPGNPGPTGTLGAEGLQGPQGSQGNPGRKGEKGSQGQKGPQGSPGLMGAKGSTGRPGLLGKKGEPGLPGDLGPVGQTGQRGRQGDSGIPGYGQMGRKGVKGPRGFPGDAGQKGDIGNPGIPGGPGPKGFRGLALTVGLKGEEGSRGLPGPPGQRGIKGMAG	(1552-1728)	33.9	0.9925	2.82	0.0	2.26	3.95	1.13	33.9	0.0	2.26	6.78	6.78	1.69	1.69	11.86	7.34	7.34	4.52	2.82	2.26	0.0	0.56
Human	G	sp|P13942|COBA2_HUMAN Collagen alpha-2(XI) chain OS=Homo sapiens OX=9606 GN=COL11A2 PE=1 SV=5	GPPGPEGPAGLIGPPGIQGNPGPVGDPGERGPPGRAGLPGSDGAPGPPG	(399-447)	34.69	0.9882	6.12	0.0	4.08	4.08	0.0	34.69	0.0	4.08	0.0	4.08	0.0	2.04	30.61	2.04	4.08	2.04	0.0	2.04	0.0	0.0
Human	G	sp|P13942|COBA2_HUMAN Collagen alpha-2(XI) chain OS=Homo sapiens OX=9606 GN=COL11A2 PE=1 SV=5	GPPGPMGYTGRPGPLGQPGSPGLKGESGDLGPQGPRGPQGLTGPPGKAGRRGRAGADGARGMPGDPGVKGDRGFDGLPGLPGEKGHRGDTGAQGLPGPPGEDGERGDDGEIGPRGLPGESGPRGLLGPKGPPGIPGPPGVRGMDGPQGPKGSLGPQGEPGPPGQQGTPGTQGLPGPQGAIGPHGEKGPQGKPGLPGMPGSDGPPGHPGKEGPPGTKGNQGPSGPQGPLGYPGPRGVKGVDGIRGLKGHKGEKGEDGFPGFKGDIGVKGDRGEVGVPGSRGEDGPEGPKGRTGPTGDPGPPGLMGEKGKLGVPGLPGYPGRQGPKGSLGFPGFPGASGEKGARGLSGKSGPRGERGPTGPRGQRGPRGATGKSGAKGTSGGDGPHGPPGERGLPGPQGPN…	(487-1498)	34.19	0.999	4.45	0.0	3.85	5.24	1.09	34.19	1.09	1.48	5.73	3.95	0.79	0.89	21.15	3.85	4.45	2.57	2.47	2.47	0.0	0.3
Human	G	sp|Q8IXJ9|ASXL1_HUMAN Polycomb group protein ASXL1 OS=Homo sapiens OX=9606 GN=ASXL1 PE=1 SV=4	GGGGGPGGGGGGATDEGGGRGSSSGDGGEACGHPEPRGGPSTPG	(642-685)	50.0	0.6738	4.55	2.27	4.55	6.82	0.0	50.0	2.27	0.0	0.0	0.0	0.0	0.0	11.36	0.0	4.55	9.09	4.55	0.0	0.0	0.0
Human	G	sp|Q5D862|FILA2_HUMAN Filaggrin-2 OS=Homo sapiens OX=9606 GN=FLG2 PE=1 SV=1	GSSSGKTSGFGQHGSGSGQSSGFGQCGSGSGQSSGFGQHGSVSGQSSGFGQHGSVSGQSSGFG	(470-532)	34.92	0.9634	0.0	1.59	0.0	0.0	7.94	34.92	4.76	0.0	1.59	0.0	0.0	0.0	0.0	12.7	0.0	31.75	1.59	3.17	0.0	0.0
Human	G	sp|Q5D862|FILA2_HUMAN Filaggrin-2 OS=Homo sapiens OX=9606 GN=FLG2 PE=1 SV=1	GYGQYGSRETSGFGQHGLGSGQSTGFGQYGSGSGQSSGFGQHGSGSGQSSGFG	(555-607)	37.74	0.9442	0.0	0.0	0.0	1.89	7.55	37.74	3.77	0.0	0.0	1.89	0.0	0.0	0.0	13.21	1.89	22.64	3.77	0.0	0.0	5.66
Human	G	sp|Q5D862|FILA2_HUMAN Filaggrin-2 OS=Homo sapiens OX=9606 GN=FLG2 PE=1 SV=1	GYGQHGSRQTSGFGQHGSGSSQSTGFGQYGSGSGQSSGFGQHVSGSGQSSGFG	(630-682)	33.96	0.9192	0.0	0.0	0.0	0.0	7.55	33.96	5.66	0.0	0.0	0.0	0.0	0.0	0.0	15.09	1.89	26.42	3.77	1.89	0.0	3.77
Human	G	sp|Q5D862|FILA2_HUMAN Filaggrin-2 OS=Homo sapiens OX=9606 GN=FLG2 PE=1 SV=1	GYGQHGSRQTSGFGQHGSGSSQSTGFGQYGSGSGQSAGFGQHGSGSGQSSGFG	(782-834)	35.85	0.9269	1.89	0.0	0.0	0.0	7.55	35.85	5.66	0.0	0.0	0.0	0.0	0.0	0.0	15.09	1.89	24.53	3.77	0.0	0.0	3.77
Human	G	sp|Q5D862|FILA2_HUMAN Filaggrin-2 OS=Homo sapiens OX=9606 GN=FLG2 PE=1 SV=1	GQTFGFGQHRSGSGQSSGFGQHGSGSGQSSGFGQHESGSGKSSGFG	(943-988)	34.78	0.9315	0.0	0.0	0.0	2.17	10.87	34.78	6.52	0.0	2.17	0.0	0.0	0.0	0.0	13.04	2.17	26.09	2.17	0.0	0.0	0.0
Human	G	sp|Q5D862|FILA2_HUMAN Filaggrin-2 OS=Homo sapiens OX=9606 GN=FLG2 PE=1 SV=1	GQTSGFGQHRPGSGQSSGFGQYGSGSGQSSGFGQHGSGTGKSSG	(1097-1140)	36.36	0.9407	0.0	0.0	0.0	0.0	6.82	36.36	4.55	0.0	2.27	0.0	0.0	0.0	2.27	13.64	2.27	25.0	4.55	0.0	0.0	2.27
Human	G	sp|P02452|CO1A1_HUMAN Collagen alpha-1(I) chain OS=Homo sapiens OX=9606 GN=COL1A1 PE=1 SV=5	GVEGPKGDTGPRGPRGPAGPPGRDGIPGQPGLPGPPGPPGPPGPPGLGG	(109-157)	36.73	0.9756	2.04	0.0	4.08	2.04	0.0	36.73	0.0	2.04	2.04	4.08	0.0	0.0	34.69	2.04	6.12	0.0	2.04	2.04	0.0	0.0
Human	G	sp|P02452|CO1A1_HUMAN Collagen alpha-1(I) chain OS=Homo sapiens OX=9606 GN=COL1A1 PE=1 SV=5	GGISVPGPMGPSGPRGLPGPPGAPGPQGFQGPPGEPGEPGASGPMGPRGPPGPPGKNGDDGEAGKPGRPGERGPPGPQGARGLPGTAGLPGMKGHRGFSGLDGAKGDAGPAGPKGEPGSPGENGAPGQMGPRGLPGERGRPGAPGPAGARGNDGATGAAGPPGPTGPAGPPGFPGAVGAKGEAGPQGPRGSEGPQGVRGEPGPPGPAGAAGPAGNPGADGQPGAKGANGAPGIAGAPGFPGARGPSGPQGPGGPPGPKGNSGEPGAPGSKGDTGAKGEPGPVGVQGPPGPAGEEGKRGARGEPGPTGLPGPPGERGGPGSRGFPGADGVAGPKGPAGERGSPGPAGPKGSPGEAGRPGEAGLPGAKGLTGSPGSPGPDGKTGPPGPAGQDGRPGPPGPP…	(173-1190)	33.69	0.9993	11.49	0.0	3.05	4.62	1.18	33.69	0.2	0.69	3.54	1.87	0.69	1.08	23.08	2.65	5.01	3.44	1.67	2.06	0.0	0.0
Human	G	sp|P02458|CO2A1_HUMAN Collagen alpha-1(II) chain OS=Homo sapiens OX=9606 GN=COL2A1 PE=1 SV=3	GPKGPPGPQGPAGEQGPRGDRGDKGEKGAPGPRGRDGEPGTPGNPGPPGPPGPPGPPGLGGNFAAQMAGGFDEKAGGAQLGVMQGPMGPMGPRGPPGPAGAPGPQGFQGNPGEPGEPGVSGPMGPRGPPGPPGKPGDDGEAGKPGKAGERGPPGPQGARGFPGTPGLPGVKGHRGYPGLDGAKGEAGAPGVKGESGSPGENGSPGPMGPRGLPGERGRTGPAGAAGARGNDGQPGPAGPPGPVGPAGGPGFPGAPGAKGEAGPTGARGPEGAQGPRGEPGTPGSPGPAGASGNPGTDGIPGAKGSAGAPGIAGAPGFPGPRGPPGPQGATGPLGPKGQTGEPGIAGFKGEQGPKGEPGPAGPQGAPGPAGEEGKRGARGEPGGVGPIGPPGERGAPGNR…	(117-1217)	33.7	0.9982	9.9	0.0	3.0	5.18	1.36	33.7	0.18	0.91	3.72	2.45	0.82	1.27	22.25	3.81	5.09	2.54	2.0	1.73	0.0	0.09
Human	G	sp|P12109|CO6A1_HUMAN Collagen alpha-1(VI) chain OS=Homo sapiens OX=9606 GN=COL6A1 PE=1 SV=3	GPPGLRGDPGFEGERGKPGLPGEKGEAGDPGRPGDLGPVGYQGMKGEKGSRGEKGSRGPKGYKGEKGKRGIDGVDGVKGEMGYPGLPGCKGSPGFDGIQGPPGPKGDPGAFGLKGEKGEPGADGEAGRPGSSGPSGDEGQPGEPGPPGEKGEAGDEGNPGPDGAPGERGGPGERGPRGTPGTRGPRGDPGEAGPQGDQGREGPVGVPGDPGEAGPIGPKGYRGDEGPPGSEGARGAPGPAGPPGDPGLMGERGEDGPAGNGTEGFPGFPGYPGNRGAPGINGTKGYPGLKGDEGEAGDPG	(257-556)	34.0	0.9986	4.67	0.33	6.33	9.33	1.67	34.0	0.0	1.33	6.0	2.33	1.0	1.33	17.0	1.67	5.67	2.33	1.33	1.67	0.0	2.0
Human	G	sp|Q92945|FUBP2_HUMAN Far upstream element-binding protein 2 OS=Homo sapiens OX=9606 GN=KHSRP PE=1 SV=4	GGPPPGPPPPAGGGGGAGGAGGGPPPGPPGAGDRGGGGPGGGGPGGGSAGGPSQPPGGGGPG	(7-68)	54.84	0.7966	8.06	0.0	1.61	0.0	0.0	54.84	0.0	0.0	0.0	0.0	0.0	0.0	29.03	1.61	1.61	3.23	0.0	0.0	0.0	0.0
Human	G	sp|Q14011|CIRBP_HUMAN Cold-inducible RNA-binding protein OS=Homo sapiens OX=9606 GN=CIRBP PE=1 SV=1	GKSSDNRSRGYRGGSAGGRGFFRGGRGRGRGFSRGGGDRGYGGNRFESRSGGYGG	(83-137)	40.0	0.7966	1.82	0.0	3.64	1.82	7.27	40.0	0.0	0.0	1.82	0.0	0.0	3.64	0.0	0.0	21.82	12.73	0.0	0.0	0.0	5.45
Human	G	sp|P12111|CO6A3_HUMAN Collagen alpha-3(VI) chain OS=Homo sapiens OX=9606 GN=COL6A3 PE=1 SV=5	GQRGDRGPIGSIGPKGIPGEDGYRGYPGDEGGPGERGPPGVNGTQGFQGCPGQRGVKGSRGFPGEKGEVGEIGLDGLDGEDGDKGLPGSSGEKGNPGRRGDKGPRGEKGERGDVGIRGDPGNPG	(2038-2161)	34.68	0.9946	0.0	0.81	8.06	8.06	1.61	34.68	0.0	4.03	5.65	2.42	0.0	2.42	11.29	3.23	8.87	3.23	0.81	3.23	0.0	1.61
Human	G	sp|P12111|CO6A3_HUMAN Collagen alpha-3(VI) chain OS=Homo sapiens OX=9606 GN=COL6A3 PE=1 SV=5	GPKGETGDLGPMGVPGRDGVPGGPGETGKNGGFGRRGPPGAKGNKGGPGQPGFEGEQGTRGAQGPAGPAGPPGLIGEQGISGPRGSGGAAGAPGERGRTGPLGRKGEPGEPGPKGGIGNRGPRGETGDDGRDGVGSEGRRGKKGERGFPGYPGPKGNPGEPGLNGTTGPKGIRGRRGNSGPPGIVGQKGDPGYPGPAGPKGNRG	(2168-2371)	36.27	0.9922	3.92	0.0	2.94	5.88	1.47	36.27	0.0	2.45	5.88	1.96	0.49	3.43	15.69	2.45	8.82	1.96	3.43	1.96	0.0	0.98
Human	G	sp|Q14055|CO9A2_HUMAN Collagen alpha-2(IX) chain OS=Homo sapiens OX=9606 GN=COL9A2 PE=1 SV=2	GPPGERGPPGPPGPPGVPGSDGIDGDNGPPGKAGPPGPKGEPGKAGPDGPDGKPGIDGLTGAKGEPGPMGIPGVKGQPGLPGPPGLPGPGFAGPPGPPGPVGLPGEIGIRGPKGDPGPDGPSGPPGPPGKPGRPGTIQGLEG	(27-168)	33.8	0.9968	2.82	0.0	5.63	3.52	0.7	33.8	0.0	4.23	5.63	3.52	0.7	0.7	30.28	1.41	2.11	1.41	1.41	2.11	0.0	0.0
Human	G	sp|Q14055|CO9A2_HUMAN Collagen alpha-2(IX) chain OS=Homo sapiens OX=9606 GN=COL9A2 PE=1 SV=2	GMKGPPGLQGVKGHAGKRGILGDPGHQGKPGPKGDVGASGEQGIPGPPGPQGIRGYPGMAGPKGETGPHGYKGMVGAIGATGPPGEEGPRGPPGRAGEKGDEGSPGIRGPQGITGPKGATGPPGINGKDGTPGTPGMKGSAGQAGQPGSPGHQGLAGVPGQPGTKGGPGDQGEPGPQGLPGFSGPPGKEGEPGPRGEIGPQGIMGQKGDQGERGPVGQPGPQGRQGPKGEQGPPGIPGPQGLPGVKGDKGSPGKTGPRGKVGDPGVAGLPGEKGEKGESGEPGPKGQQGVRGEPGYPGPSGDAGAPGVQGYPGPPGPRGLAGNRGVPGQPGRQGVEG	(181-517)	33.83	0.9989	4.15	0.0	2.67	5.34	0.3	33.83	1.19	2.97	6.53	2.08	1.48	0.59	18.4	7.12	3.86	2.37	2.37	3.56	0.0	1.19
Human	G	sp|Q14055|CO9A2_HUMAN Collagen alpha-2(IX) chain OS=Homo sapiens OX=9606 GN=COL9A2 PE=1 SV=2	GAVGMMGPPGPPGPPGYPGKQGPHGHPGPRGVPGIVGAVGQIGNTGPKGKRGEKGDPGEVGRGHPGMPGPPGIPGLPGRPG	(550-630)	34.57	0.9947	2.47	0.0	1.23	2.47	0.0	34.57	3.7	3.7	4.94	1.23	3.7	1.23	24.69	2.47	4.94	0.0	1.23	6.17	0.0	1.23
Human	G	sp|Q9UPA5|BSN_HUMAN Protein bassoon OS=Homo sapiens OX=9606 GN=BSN PE=1 SV=4	GNEVSLEGGAGDGPLPPGGAGPGPGPGPGPGAGKPPSAPAGGG	(2-44)	39.53	0.7874	11.63	0.0	2.33	4.65	0.0	39.53	0.0	0.0	2.33	4.65	0.0	2.33	25.58	0.0	0.0	4.65	0.0	2.33	0.0	0.0
Human	G	sp|Q14993|COJA1_HUMAN Collagen alpha-1(XIX) chain OS=Homo sapiens OX=9606 GN=COL19A1 PE=1 SV=3	GEAGLPGAPGSPGQKGHKGEPGENGLHGAPGFPGQKGEQGFEGSKGETGEKGEQGEKG	(292-349)	34.48	0.991	5.17	0.0	0.0	15.52	3.45	34.48	3.45	0.0	10.34	3.45	0.0	1.72	10.34	6.9	0.0	3.45	1.72	0.0	0.0	0.0
Human	G	sp|Q14993|COJA1_HUMAN Collagen alpha-1(XIX) chain OS=Homo sapiens OX=9606 GN=COL19A1 PE=1 SV=3	GSLGIQGPQGPPGKEGQRGRRGKTGPPGKPGPPGPPGPPGIQGIHQTLGG	(391-440)	34.0	0.9495	0.0	0.0	0.0	2.0	0.0	34.0	2.0	6.0	6.0	4.0	0.0	0.0	24.0	10.0	6.0	2.0	4.0	0.0	0.0	0.0
Human	G	sp|Q14993|COJA1_HUMAN Collagen alpha-1(XIX) chain OS=Homo sapiens OX=9606 GN=COL19A1 PE=1 SV=3	GEKGDRGEPGVIGSQGVKGEPGDPGPPGLIGSPGLKGQQGSAGSMGPRGPPGDVGLPGEHGIPGKQGIKGEKGDPGGIIGPPGLPGPKGEAGPPG	(489-583)	34.74	0.9918	2.11	0.0	4.21	6.32	0.0	34.74	1.05	6.32	7.37	4.21	1.05	0.0	18.95	4.21	2.11	4.21	0.0	3.16	0.0	0.0
Human	G	sp|Q14993|COJA1_HUMAN Collagen alpha-1(XIX) chain OS=Homo sapiens OX=9606 GN=COL19A1 PE=1 SV=3	GEPGLDGNPGAPGPRGPKGERGLPGVHGSPGDIGPQGIGIPGRTGAQGPAGEPGIQGPRGLPGLPGTPGTPGNDGVPGRDGKPGLPGPPG	(588-677)	34.44	0.9955	3.33	0.0	4.44	3.33	0.0	34.44	1.11	4.44	2.22	5.56	0.0	2.22	23.33	3.33	5.56	1.11	3.33	2.22	0.0	0.0
Human	G	sp|Q14993|COJA1_HUMAN Collagen alpha-1(XIX) chain OS=Homo sapiens OX=9606 GN=COL19A1 PE=1 SV=3	GDIGPRGPPGIPGREGPKGSKGERGYPGIPGEKGDEGLQGIPGIPGAPGPTGPPGLMGRTGHPGPTGAKGEKGSDGPPGKPGPPGPPG	(729-816)	34.09	0.9954	2.27	0.0	3.41	5.68	0.0	34.09	1.14	5.68	6.82	2.27	1.14	0.0	25.0	1.14	4.55	2.27	3.41	0.0	0.0	1.14
Human	G	sp|Q14993|COJA1_HUMAN Collagen alpha-1(XIX) chain OS=Homo sapiens OX=9606 GN=COL19A1 PE=1 SV=3	GPPGPPGPKGDPGPVGEPGAMGLPGLEGFPGVKGDRGPAGPPGIAGMSGKPGAPGPPGVPGEPGERGPVGDIGFPGPEGPSGKPGINGKDGIPGAQGIMGKPGDRGPKGERGDQGIPGDRGSQGERGKPGLTGMKGAIGPMGPPGNKGSMGSPGHQGPPGSPGIPG	(842-1007)	33.73	0.9983	3.61	0.0	4.22	4.22	1.2	33.73	0.6	4.82	6.02	1.81	3.61	1.2	22.29	2.41	3.61	3.61	0.6	2.41	0.0	0.0
Human	G	sp|Q14993|COJA1_HUMAN Collagen alpha-1(XIX) chain OS=Homo sapiens OX=9606 GN=COL19A1 PE=1 SV=3	GRPGPPGKDGLPGPPGDPGPQGYRGQKGERGEPGIGLPGSPGLPGTSALGLPGSPGAPGPQGPPGPSG	(1054-1121)	33.82	0.9835	2.94	0.0	2.94	2.94	0.0	33.82	0.0	1.47	2.94	7.35	0.0	0.0	27.94	4.41	4.41	5.88	1.47	0.0	0.0	1.47
Human	G	sp|Q02413|DSG1_HUMAN Desmoglein-1 OS=Homo sapiens OX=9606 GN=DSG1 PE=1 SV=2	GAGVTGISGTTGISGGIGSSGLVGTSMGAGSGALSGAGISGGGIGLSSLGGTASIG	(958-1013)	39.29	0.9148	8.93	0.0	0.0	0.0	0.0	39.29	0.0	10.71	0.0	7.14	1.79	0.0	0.0	0.0	0.0	19.64	8.93	3.57	0.0	0.0
Human	G	sp|P02461|CO3A1_HUMAN Collagen alpha-1(III) chain OS=Homo sapiens OX=9606 GN=COL3A1 PE=1 SV=4	GVAVGGLAGYPGPAGPPGPPGPPGTSGHPGSPGSPGYQGPPGEPGQAGPSGPPGPPGAIGPSGPAGKDGESGRPGRPGERGLPGPPGIKGPAGIPGFPGMKGHRGFDGRNGEKGETGAPGLKGENGLPGENGAPGPMGPRGAPGERGRPGLPGAAGARGNDGARGSDGQPGPPGPPGTAGFPGSPGAKGEVGPAGSPGSNGAPGQRGEPGPQGHAGAQGPPGPPGINGSPGGKGEMGPAGIPGAPGLMGARGPPGPAGANGAPGLRGGAGEPGKNGAKGEPGPRGERGEAGIPGVPGAKGEDGKDGSPGEPGANGLPGAAGERGAPGFRGPAGPNGIPGEKGPAGERGAPGPAGPRGAAGEPGRDGVPGGPGMRGMPGSPGGPGSDGKPGPPGSQGESG…	(163-1215)	35.33	0.9971	9.12	0.19	2.47	4.65	0.76	35.33	0.66	1.52	3.7	2.09	0.85	2.18	22.7	2.28	4.56	3.99	1.42	1.33	0.0	0.19
Human	G	sp|P12110|CO6A2_HUMAN Collagen alpha-2(VI) chain OS=Homo sapiens OX=9606 GN=COL6A2 PE=1 SV=4	GPSGPKGYRGQKGAKGNMGEPGEPGQKGRQGDPGIEGPIGFPGPKGVPGFKGEKGEFGADGRKGAPGLAGKNGTDGQKGKLGRIGPPGCKGDPGNRGPDGYPGEAGSPGERGDQGGKGDPGRPGRRGPPGEIGAKGSKGYQGNSGAPGSPGVKGAKGGPGPRGPKGEPGRRGDPGTKGSPGSDGPKGEKGDPGPEGPRGLAGEVGNKGAKGDRGLPGPRGPQGALGEPGKQGSRGDPGDAGPRGDSGQPGPKGDPGRPG	(256-514)	34.36	0.9974	4.63	0.39	5.79	5.02	1.16	34.36	0.0	1.54	9.65	1.93	0.39	1.93	16.22	3.47	6.95	3.47	0.77	1.16	0.0	1.16
Human	G	sp|Q02388|CO7A1_HUMAN Collagen alpha-1(VII) chain OS=Homo sapiens OX=9606 GN=COL7A1 PE=1 SV=2	GERGFPGADGRPGSPGRAGNPGTPGAPGLKGSPGLPGPRGDPGERGPRGPKGEPGAPGQVIGGEGPGLPGRKGDPGPSGPPGPRGPLGDPGPRGPPGLPGTAMKGDKGDRGERGPPGPGEGGIAPGEPGLPGLPGSPGPQGPVGPPGKKGEKG	(1296-1448)	34.64	0.9895	3.92	0.0	3.92	5.23	0.65	34.64	0.0	1.31	5.23	4.58	0.65	0.65	25.49	1.31	7.19	2.61	1.31	1.31	0.0	0.0
Human	G	sp|Q02388|CO7A1_HUMAN Collagen alpha-1(VII) chain OS=Homo sapiens OX=9606 GN=COL7A1 PE=1 SV=2	GAPGLPGQPGSPGEQGPRGPPGAIGPKGDRGFPGPLGEAGEKGERGPPGPAGSRGLPGVAGRPGAKGPEGPPGPTGRQGEKGEPGRPG	(1453-1540)	34.09	0.9954	6.82	0.0	1.14	7.95	1.14	34.09	0.0	1.14	4.55	3.41	0.0	0.0	23.86	3.41	7.95	2.27	1.14	1.14	0.0	0.0
Human	G	sp|Q02388|CO7A1_HUMAN Collagen alpha-1(VII) chain OS=Homo sapiens OX=9606 GN=COL7A1 PE=1 SV=2	GDPGPKGDPGDRGPIGLTGRAGPPGDSGPPGEKGDPGRPGPPGPVGPRGRDGEVGEKGDEGPPGDPGLPGKAGERGLRGAPGVRGPVGEKGDQGDPGEDGRNGSPGSSGPKGDRGEPGPPGPPG	(1583-1706)	33.87	0.9973	2.42	0.0	9.68	6.45	0.0	33.87	0.0	0.81	4.84	2.42	0.0	0.81	22.58	0.81	8.06	3.23	0.81	3.23	0.0	0.0
Human	G	sp|Q02388|CO7A1_HUMAN Collagen alpha-1(VII) chain OS=Homo sapiens OX=9606 GN=COL7A1 PE=1 SV=2	GPGAREKGEPGDRGQEGPRGPKGDPGLPGAPGERGIEGFRGPPGPQGDPGVRGPAGEKGDRGPPGLDGRSGLDGKPGAAGPSGPNGAAGKAGDPGRDGLPGLRGEQGLPGPSGPPGLPGKPGEDGKPGLNGKNGEPGDPGEDGRKGEKGDSGASGREGRDGPKGERGAPGILGPQGPPGLPGPVGPPGQGFPGVPGGTGPKGDRGETGSKGEQGLPGERGLRGEPG	(1712-1937)	34.07	0.9963	4.42	0.0	6.19	7.52	0.88	34.07	0.0	0.88	5.75	5.31	0.0	1.33	18.58	2.65	7.52	2.65	0.88	1.33	0.0	0.0
Human	G	sp|Q02388|CO7A1_HUMAN Collagen alpha-1(VII) chain OS=Homo sapiens OX=9606 GN=COL7A1 PE=1 SV=2	GPKGDSGEQGPPGKEGPIGFPGERGLKGDRGDPGPQGPPGLALGERGPPGPSGLAGEPGKPGIPGLPGRAGGVGEAGRPGERGERGEKGERGEQGRDGPPGLPGTPGPPGPPG	(1979-2091)	34.51	0.9923	3.54	0.0	3.54	9.73	0.88	34.51	0.0	1.77	4.42	5.31	0.0	0.0	22.12	2.65	7.96	1.77	0.88	0.88	0.0	0.0
Human	G	sp|Q02388|CO7A1_HUMAN Collagen alpha-1(VII) chain OS=Homo sapiens OX=9606 GN=COL7A1 PE=1 SV=2	GPGLSGEQGPPGLKGAKGEPGSNGDQGPKGDRGVPGIKGDRGEPGPRGQDGNPGLPGERGMAGPEGKPGLQGPRGPPGPVGGHGDPGPPGAPGLAGPAGPQGPSGLKGEPGETGPPGRGLTGPTGAVGLPGPPGPSGLVGPQGSPGLPGQVGETGKPGAPGRDGASGKDGDRGSPGVPGSPGLPGPVGPKGEPGPTGAPGQAVVGLPGAKGEKGAPGGLAGDLVGEPGAKGDRGLPGPRGEKGEAGRAGEPGDPGEDGQKGAPGPKGFKGDPGVGVPGSPGPPGPPGVKGDLGLPGLPGAPGVVGFPGQTGPRGEMGQPGPSGERGLAGPPGREGIPGPLGPPGPPGSVGPPGASGLKGDKGDPGVGLPGPRGERGEPGIRGEDGRPGQEGPRGLTGPP…	(2100-2520)	33.97	0.998	4.99	0.0	4.51	5.7	0.48	33.97	0.24	0.71	5.23	5.7	0.48	0.48	20.43	2.85	4.99	3.33	1.66	4.28	0.0	0.0
Human	G	sp|Q02388|CO7A1_HUMAN Collagen alpha-1(VII) chain OS=Homo sapiens OX=9606 GN=COL7A1 PE=1 SV=2	GPPGPRGAKGDMGERGPRGLDGDKGPRGDNGDPGDKGSKGEPGDKGSAGLPGLRGLLGPQGQPGAAGIPGDPGSPGKDGVPGIRGEKGDVGFMGPRGLKGERGVKGACGLDGEKGDKGEAGPPGRPGLAGHKGEMGEPGVPGQSGAPGKEGLIGPKGDRGFDGQPGPKGDQGEKGERGTPGIGGFPGPSGNDGSAGPPGPPGSVGPRGPEGLQGQKGERGPPG	(2527-2749)	34.08	0.9978	4.04	0.45	7.17	5.83	1.35	34.08	0.45	1.79	7.62	4.48	1.35	0.9	15.7	3.14	5.83	3.14	0.45	2.24	0.0	0.0
Human	G	sp|Q8NCA5|FA98A_HUMAN Protein FAM98A OS=Homo sapiens OX=9606 GN=FAM98A PE=1 SV=2	GPQQQTGGRGGGRGGYEHSSYGGRGGHEQGGGRGGRGGYDHGGRGGGRGNKHQGGWTDGGSGGGGGYQDGGYRDSGFQPGGYHGGHSSGGYQGGGYGGFQTSSSYTGSGYQGGGYQQDNRYQDGGHHGDRGGGRGGRGGRGGRGGRAGQGGGWGGRGSQNYHQGG	(328-492)	46.06	0.8692	0.61	0.0	4.24	1.21	1.21	46.06	5.45	0.0	0.61	0.0	0.0	1.82	1.21	9.7	9.7	6.67	2.42	0.0	1.21	7.88
Human	G	sp|Q9UMD9|COHA1_HUMAN Collagen alpha-1(XVII) chain OS=Homo sapiens OX=9606 GN=COL17A1 PE=1 SV=3	GNLRGSPGPKGDMGSPGPKGDRGFPGTPGIPGPLGHPGPQGPKGQKGSVGDPGMEGPMGQRGREGPMGPRGEAGPPGSGEKGERGAAGEPGPHGPPGVPGSVGPKGSSGSPGPQGPPGPVGLQGLRGEVGLPGVKGDKGPMGPPGPKGDQGEKGPRGLTGEPGMRGLPGAVGEPGAKGAMGPAGPDGHQGPRGEQGLTGMPGIRGPPGPSGDPGKPGLTGPQGPQGLPGTPGRPGIKGEPGAPG	(563-806)	33.61	0.9986	3.28	0.0	2.87	4.92	0.41	33.61	1.23	1.23	5.33	4.1	3.28	0.41	21.72	4.1	4.92	3.69	2.05	2.87	0.0	0.0
Human	G	sp|Q9UMD9|COHA1_HUMAN Collagen alpha-1(XVII) chain OS=Homo sapiens OX=9606 GN=COL17A1 PE=1 SV=3	GGGGAGSLGAGGAFGEAAGDRGPYGTDIGPGGGYGAAAEGGMYAGNGGLLGADFAG	(1314-1369)	42.86	0.8631	19.64	0.0	5.36	3.57	3.57	42.86	0.0	1.79	0.0	5.36	1.79	1.79	3.57	0.0	1.79	1.79	1.79	0.0	0.0	5.36
Human	G	sp|Q9UMD9|COHA1_HUMAN Collagen alpha-1(XVII) chain OS=Homo sapiens OX=9606 GN=COL17A1 PE=1 SV=3	GAIQGPPGQKGEMGTPGPKGDRGPAGPPGHPGPPGPRGHKGEKGDKG	(1434-1480)	34.04	0.9818	4.26	0.0	4.26	4.26	0.0	34.04	4.26	2.13	10.64	0.0	2.13	0.0	23.4	4.26	4.26	0.0	2.13	0.0	0.0	0.0
Human	G	sp|P05997|CO5A2_HUMAN Collagen alpha-2(V) chain OS=Homo sapiens OX=9606 GN=COL5A2 PE=1 SV=3	GIRGRPGPAGPPGSQGPRGERGPKGRPGPRGPQGIDGEPGVPGQPGAPGPPG	(126-177)	34.62	0.9893	3.85	0.0	1.92	3.85	0.0	34.62	0.0	3.85	1.92	0.0	0.0	0.0	28.85	5.77	11.54	1.92	0.0	1.92	0.0	0.0
Human	G	sp|P05997|CO5A2_HUMAN Collagen alpha-2(V) chain OS=Homo sapiens OX=9606 GN=COL5A2 PE=1 SV=3	GLGSQVGLMPGSVGPVGPRGPQGLQGQQGGAGPTGPPGEPGDPGPMGPIGSRGPEGPPGKPGEDGEPGRNGNPGEVGFAGSPGARGFPGAPGLPGLKGHRGHKGLEGPKGEVGAPGSKGEAGPTGPMGAMGPLGPRGMPGERGRLGPQGAPGQRGAHGMPGKPGPMGPLGIPGSSGFPGNPGMKGEAGPTGARGPEGPQGQRGETGPPGPVGSPGLPGAIGTDGTPGAKGPTGSPGTSGPPGSAGPPGSPGPQGSTGPQGIRGQPGDPGVPGFKGEAGPKGEPGPHGIQGPIGPPGEEGKRGPRGDPGTVGPPGPVGERGAPGNRGFPGSDGLPGPKGAQGERGPVGSSGPKGSQGDPGRPGEPGLPGARGLTGNPGVQGPEGKLGPLGAPGEDGRPGP…	(203-1227)	33.95	0.9992	5.07	0.0	3.41	4.88	0.98	33.95	0.88	1.46	3.32	3.32	1.27	1.46	21.95	3.51	5.17	3.51	2.83	3.02	0.0	0.0
Human	G	sp|Q9Y3Y2|CHTOP_HUMAN Chromatin target of PRMT1 protein OS=Homo sapiens OX=9606 GN=CHTOP PE=1 SV=2	GGRAVAPRMGLRRGGVRGRGGPGRGGLGRGAMGRGGIGGRGRGMIGRGRGGFGGRGRGRGRGRG	(141-204)	48.44	0.8475	4.69	0.0	0.0	0.0	1.56	48.44	0.0	3.12	0.0	3.12	4.69	0.0	3.12	0.0	28.12	0.0	0.0	3.12	0.0	0.0
Human	G	sp|P04632|CPNS1_HUMAN Calpain small subunit 1 OS=Homo sapiens OX=9606 GN=CAPNS1 PE=1 SV=1	GGGGGGGGGGGLGGGLGNVLGGLISGAGGGGGGGGGGGGGGGGGGGGTAMRILGG	(10-64)	72.73	0.5525	3.64	0.0	0.0	0.0	0.0	72.73	0.0	3.64	0.0	9.09	1.82	1.82	0.0	0.0	1.82	1.82	1.82	1.82	0.0	0.0
Human	G	sp|P02462|CO4A1_HUMAN Collagen alpha-1(IV) chain OS=Homo sapiens OX=9606 GN=COL4A1 PE=1 SV=4	GGCAGSGCGKCDCHGVKGQKGERGLPGLQGVIGFPGMQGPEGPQGPPGQKGDTGEPGLPGTKGTRGPPGASGYPGNPGLPGIPGQDGPPGPPGIPGCNGTKGERGPLGPPGLPGFAGNPGPPGLPGMKGDPGEILG	(29-164)	33.82	0.9878	2.21	3.68	2.94	3.68	1.47	33.82	0.74	2.94	5.15	5.88	1.47	2.21	20.59	4.41	2.21	1.47	2.94	1.47	0.0	0.74
Human	G	sp|P02462|CO4A1_HUMAN Collagen alpha-1(IV) chain OS=Homo sapiens OX=9606 GN=COL4A1 PE=1 SV=4	GERGFPGIPGTPGPPGLPGLQGPVGPPGFTGPPGPPGPPGPPGEKGQMG	(173-221)	34.69	0.9882	0.0	0.0	0.0	4.08	4.08	34.69	0.0	2.04	2.04	4.08	2.04	0.0	34.69	4.08	2.04	0.0	4.08	2.04	0.0	0.0
Human	G	sp|P02462|CO4A1_HUMAN Collagen alpha-1(IV) chain OS=Homo sapiens OX=9606 GN=COL4A1 PE=1 SV=4	GEKGQKGEPGFQGMPGVGEKGEPGKPGPRGKPGKDGDKGEKGSPGFPGEPGYPGLIGRQGPQGEKGEAGPPGPPGIVIGTGPLGEKGERGYPGTPGPRGEPGPKGFPGLPGQPGPPG	(258-374)	34.19	0.9956	0.85	0.0	1.71	9.4	2.56	34.19	0.0	2.56	9.4	2.56	0.85	0.0	22.22	4.27	3.42	0.85	1.71	1.71	0.0	1.71
Human	G	sp|P02462|CO4A1_HUMAN Collagen alpha-1(IV) chain OS=Homo sapiens OX=9606 GN=COL4A1 PE=1 SV=4	GYRGPPGPQGPPGEIGFPGQPGAKGDRGLPGRDGVAGVPGPQGTPGLIGQPGAKGEPG	(474-531)	34.48	0.991	5.17	0.0	3.45	3.45	1.72	34.48	0.0	3.45	3.45	3.45	0.0	0.0	22.41	6.9	5.17	0.0	1.72	3.45	0.0	1.72
Human	G	sp|P02462|CO4A1_HUMAN Collagen alpha-1(IV) chain OS=Homo sapiens OX=9606 GN=COL4A1 PE=1 SV=4	GDKGDPGFPGQPGMPGRAGSPGRDGHPGLPGPKGSPGSVGLKGERGPPGGVGFPGSRGDTGPPGPPGYGPAGPIGDKGQAGFPGGPGSPGLPGPKGEPG	(541-639)	36.36	0.988	3.03	0.0	5.05	2.02	3.03	36.36	1.01	1.01	5.05	3.03	1.01	0.0	24.24	2.02	4.04	5.05	1.01	2.02	0.0	1.01
Human	G	sp|P02462|CO4A1_HUMAN Collagen alpha-1(IV) chain OS=Homo sapiens OX=9606 GN=COL4A1 PE=1 SV=4	GPPGAEGLPGSPGFPGPQGDRGFPGTPGRPGLPGEKGAVGQPGIGFPGPPGPKGVDGLPGDMGPPGTPGRPGFNGLPGNPGVQGQKGEPGVGLPGLKGLPGLPGIPGTPGEKGSIGVPGVPGEHGAIGPPGLQGIRGEPGPPGLPGSVGSPGVPGIGPPGARGPPGGQGPPGLSGPPGIKGEKGFPGFPG	(646-835)	34.74	0.9972	2.11	0.0	1.58	3.68	3.16	34.74	0.53	3.68	3.68	5.79	0.53	1.05	25.26	3.16	2.63	2.63	1.58	4.21	0.0	0.0
Human	G	sp|P02462|CO4A1_HUMAN Collagen alpha-1(IV) chain OS=Homo sapiens OX=9606 GN=COL4A1 PE=1 SV=4	GPKGDKGAQGLPGITGQSGLPGLPGQQGAPGIPGFPGSKGEMGVMGTPGQPGSPGPVGAPGLPGEKGDHGFPGSSGPRGDPGLKGDKGDVGLPGKPG	(840-936)	34.02	0.9961	3.09	0.0	5.15	2.06	2.06	34.02	1.03	2.06	7.22	6.19	2.06	0.0	18.56	5.15	1.03	5.15	2.06	3.09	0.0	0.0
Human	G	sp|P02462|CO4A1_HUMAN Collagen alpha-1(IV) chain OS=Homo sapiens OX=9606 GN=COL4A1 PE=1 SV=4	GSMKGQKGDQGEKGQIGPIGEKGSRGDPGTPGVPGKDGQAGQPGQPGPKGDPGISGTPGAPGLPGPKGSVGGMGLPGTPGEKGVPGIPGPQGSPGLPGDKGAKGEKGQAGPPGIGIPGLRGEKGDQGIAGFPGSPGEKGEKGSIGIPGMPGSPGLKGSPGSVGYPGSPGLPGEKGDKGLPGLDGIPGVKGEAGLPGTPGPTGPAGQKGEPGSDGIPGSAGEKGEPGLPGRGFPGFPGAKGDKGSKGEVGFPGLAGSPGIPGSKGEQGFMGPPGPQGQPGLPGSPG	(944-1228)	34.04	0.9981	3.51	0.0	3.51	4.91	1.75	34.04	0.0	4.21	8.42	4.21	1.4	0.0	18.25	4.56	1.05	5.96	1.75	2.11	0.0	0.35
Human	G	sp|P02462|CO4A1_HUMAN Collagen alpha-1(IV) chain OS=Homo sapiens OX=9606 GN=COL4A1 PE=1 SV=4	GPKGDRGPQGQPGLPGLPGPMGPPGLPGIDGVKGDKGNPGWPGAPGVPGPKGDPGFQGMPGIGGSPGITGSKGDMGPPGVPGFQGPKGLPGLQGIKGDQGDQGVPGAKGLPGPPGPPG	(1233-1350)	34.75	0.9941	1.69	0.0	5.93	0.0	1.69	34.75	0.0	3.39	6.78	5.08	2.54	0.85	23.73	5.93	0.85	1.69	0.85	3.39	0.85	0.0
Human	G	sp|P02462|CO4A1_HUMAN Collagen alpha-1(IV) chain OS=Homo sapiens OX=9606 GN=COL4A1 PE=1 SV=4	GEPGLPGPEGPPGLKGLQGLPGPKGQQGVTGLVGIPGPPGIPGFDGAPGQKGEMGPAGPTGPRGFPGPPGPDGLPGSMGPPG	(1357-1438)	34.15	0.9949	2.44	0.0	2.44	3.66	2.44	34.15	0.0	2.44	3.66	7.32	2.44	0.0	26.83	4.88	1.22	1.22	2.44	2.44	0.0	0.0
Human	G	sp|P25940|CO5A3_HUMAN Collagen alpha-3(V) chain OS=Homo sapiens OX=9606 GN=COL5A3 PE=1 SV=3	GPPGAPGPQGVVGPSGPPGPPGFPGDPGPPGPAGLPGIPGIDGIRGPPG	(392-440)	34.69	0.9882	4.08	0.0	4.08	0.0	2.04	34.69	0.0	6.12	0.0	2.04	0.0	0.0	36.73	2.04	2.04	2.04	0.0	4.08	0.0	0.0
Human	G	sp|P25940|CO5A3_HUMAN Collagen alpha-3(V) chain OS=Homo sapiens OX=9606 GN=COL5A3 PE=1 SV=3	GPPGPVGLTGRPGPVGLPGHPGLKGEEGAEGPQGPRGLQGPHGPPGRVGKMGRPGADGARGLPGDTGPKGDRGFDGLPGLPGEKGQRGDFGHVGQPGPPGEDGERGAEGPPGPTGQAGEPGPRGLLGPRGSPGPTGRPGVTGIDGAPGAKGNVGPPGEPGPPGQQGNHGSQGLPGPQGLIGTPGEKGPPGNPGIPGLPGSDGPLGHPGHEGPTGEKGAQGPPGSAGPPGYPGPRGVKGTSGNRGLQGEKGEKGEDGFPGFKGDVGLKGDQGKPGAPGPRGEDGPEGPKGQAGQAGEEGPPGSAGEKGKLGVPGLPGYPGRPGPKGSIGFPGPLGPIGEKGKSGKTGQPGLEGERGPPGSRGERGQPGATGQPGPKGDVGQDGAPGIPGEKGLPGLQGPP…	(479-1487)	33.8	0.9995	4.26	0.0	4.06	5.55	0.99	33.8	1.39	1.78	5.55	5.05	0.59	0.5	21.01	3.57	3.96	2.87	1.98	2.87	0.0	0.2
Human	G	sp|O15105|SMAD7_HUMAN Mothers against decapentaplegic homolog 7 OS=Homo sapiens OX=9606 GN=SMAD7 PE=1 SV=1	GGGGELRGEGATDSRAHGAGGGGPGRAGCCLGKAVRGAKG	(32-71)	40.0	0.76	15.0	5.0	2.5	5.0	0.0	40.0	2.5	0.0	5.0	5.0	0.0	0.0	2.5	0.0	10.0	2.5	2.5	2.5	0.0	0.0
Human	G	sp|Q15022|SUZ12_HUMAN Polycomb protein SUZ12 OS=Homo sapiens OX=9606 GN=SUZ12 PE=1 SV=3	GGGGGGGSGPSAGSGGGGFGGSAAVAAATASGGKSGGGSCGGGG	(7-50)	54.55	0.6207	15.91	2.27	0.0	0.0	2.27	54.55	0.0	0.0	2.27	0.0	0.0	0.0	2.27	0.0	0.0	15.91	2.27	2.27	0.0	0.0
Human	G	sp|Q6ZMJ2|SCAR5_HUMAN Scavenger receptor class A member 5 OS=Homo sapiens OX=9606 GN=SCARA5 PE=2 SV=1	GPPGPKGDQGDEGKEGRPGIPGLPGLRGLPGERGTPGLPGPKGDDGKLGATGPMGMRGFKGDRGPKGEKGEKGDRAG	(306-382)	33.77	0.9917	2.6	0.0	7.79	6.49	1.3	33.77	0.0	1.3	10.39	6.49	2.6	0.0	15.58	1.3	7.79	0.0	2.6	0.0	0.0	0.0
Human	G	sp|P15880|RS2_HUMAN 40S ribosomal protein S2 OS=Homo sapiens OX=9606 GN=RPS2 PE=1 SV=2	GAAGGPGGPGGPGMGNRGGFRGGFGSGIRGRGRGRGRGRGRGRGARGG	(6-53)	52.08	0.907	6.25	0.0	0.0	0.0	4.17	52.08	0.0	2.08	0.0	0.0	2.08	2.08	6.25	0.0	22.92	2.08	0.0	0.0	0.0	0.0
Human	G	sp|P25490|TYY1_HUMAN Transcriptional repressor protein YY1 OS=Homo sapiens OX=9606 GN=YY1 PE=1 SV=2	GKSGGGGSSSSGGGRVKKGGGKKSGKKSYLSGGAGAAGGGGADPG	(157-201)	44.44	0.7398	8.89	0.0	2.22	0.0	0.0	44.44	0.0	0.0	15.56	2.22	0.0	0.0	2.22	0.0	2.22	17.78	0.0	2.22	0.0	2.22
Human	G	sp|Q6AZY7|SCAR3_HUMAN Scavenger receptor class A member 3 OS=Homo sapiens OX=9606 GN=SCARA3 PE=1 SV=1	GAPGPPGPRGFKGDMGVKGPVGGRGPKGDPGSLGPLGPQGPQGQPGEAGPVGERGPVGPRGFPGLKGSKGSFGTGGPRGQPGPKGDIGPPGPEGPPGSPGPSGPQGKPGIAGKTGSPGQRGAMGPKGEPGIQGPPGLPGPPGPPG	(457-601)	35.17	0.9935	2.76	0.0	2.07	2.76	2.07	35.17	0.0	2.07	6.21	2.76	1.38	0.0	25.52	4.83	4.14	4.14	1.38	2.76	0.0	0.0
Human	G	sp|E2RYF6|MUC22_HUMAN Mucin-22 OS=Homo sapiens OX=9606 GN=MUC22 PE=1 SV=2	GNALVHGGELEMGHGGTHGFGYGVGHGLSHIHGDGYGVNHGGHYGHGGG	(1724-1772)	40.82	0.8522	2.04	0.0	2.04	4.08	2.04	40.82	18.37	2.04	0.0	6.12	2.04	4.08	0.0	0.0	0.0	2.04	2.04	6.12	0.0	6.12
Human	G	sp|Q96F45|ZN503_HUMAN Zinc finger protein 503 OS=Homo sapiens OX=9606 GN=ZNF503 PE=1 SV=1	GGGGKGTGGASAEGGPTGLAHGRISCGGGINVDVNQHPDGGPGGKALGSDCGGSSGSSSGSG	(261-322)	38.71	0.7992	6.45	3.23	4.84	1.61	0.0	38.71	3.23	3.23	3.23	3.23	0.0	3.23	4.84	1.61	1.61	14.52	3.23	3.23	0.0	0.0
Human	G	sp|Q13151|ROA0_HUMAN Heterogeneous nuclear ribonucleoprotein A0 OS=Homo sapiens OX=9606 GN=HNRNPA0 PE=1 SV=1	GGGGGGSRSSRGGRGGRGRGGGRDQNGLSKGGGGGYNSYGGYGGGGGGGYNAYGGGGGGSSYGGSDYGNGFGGFG	(182-256)	56.0	0.7857	1.33	0.0	2.67	0.0	2.67	56.0	0.0	0.0	1.33	1.33	0.0	5.33	0.0	1.33	8.0	10.67	0.0	0.0	0.0	9.33
Human	G	sp|Q96C00|ZBTB9_HUMAN Zinc finger and BTB domain-containing protein 9 OS=Homo sapiens OX=9606 GN=ZBTB9 PE=1 SV=1	GGDTEGNGELGFLLPSGPGPTSGGGGPSWKPVDLHGNEILSGGGGPGGAGQAVHGPVKLGG	(315-375)	36.07	0.7999	3.28	0.0	3.28	4.92	1.64	36.07	3.28	1.64	3.28	9.84	0.0	3.28	11.48	1.64	0.0	6.56	3.28	4.92	1.64	0.0
Human	G	sp|Q9HCJ5|ZSWM6_HUMAN Zinc finger SWIM domain-containing protein 6 OS=Homo sapiens OX=9606 GN=ZSWIM6 PE=1 SV=2	GGGGGGGGSSGGGGGAGGGYSSACRPGPRAGGAAAAAACGGGAALG	(19-64)	50.0	0.593	23.91	4.35	0.0	0.0	0.0	50.0	0.0	0.0	0.0	2.17	0.0	0.0	4.35	0.0	4.35	8.7	0.0	0.0	0.0	2.17
Human	G	sp|A0A0J9YX94|PMA6F_HUMAN Paraneoplastic antigen Ma6F OS=Homo sapiens OX=9606 GN=PNMA6F PE=4 SV=1	GAGEAGAAGEAGSVGEAGGVNEERSAGEDEAGGIGEAGGVGEAGAAGEAGAAGEAGAAGEAGGAGEAGGAGEAGGAGEEGGTGEEGGAGEAGGAGEEGGEDEAGAAGEAVGAG	(116-228)	39.82	0.9353	28.32	0.0	1.77	21.24	0.0	39.82	0.0	0.88	0.0	0.0	0.0	0.88	0.0	0.0	0.88	1.77	0.88	3.54	0.0	0.0
Human	G	sp|P22626|ROA2_HUMAN Heterogeneous nuclear ribonucleoproteins A2/B1 OS=Homo sapiens OX=9606 GN=HNRNPA2B1 PE=1 SV=2	GRGGNFGFGDSRGGGGNFGPGPGSNFRGGSDGYGSGRGFGDGYNGYGGGPGGGNFGGSPGYGGGRGGYGGGGPGYGNQGGGYGGGYDNYGGGNYGSGNYNDFG	(202-304)	51.46	0.8678	0.0	0.0	4.85	0.0	6.8	51.46	0.0	0.0	0.0	0.0	0.0	9.71	4.85	0.97	4.85	5.83	0.0	0.0	0.0	10.68
Human	G	sp|Q7Z794|K2C1B_HUMAN Keratin, type II cytoskeletal 1b OS=Homo sapiens OX=9606 GN=KRT77 PE=2 SV=3	GSGGGSPAVGSVCYARGRCGGGGYGIHGRGFGSRSLYNLGG	(26-66)	39.02	0.7477	4.88	4.88	0.0	0.0	2.44	39.02	2.44	2.44	0.0	4.88	0.0	2.44	2.44	0.0	9.76	12.2	0.0	4.88	0.0	7.32
Human	G	sp|Q7Z794|K2C1B_HUMAN Keratin, type II cytoskeletal 1b OS=Homo sapiens OX=9606 GN=KRT77 PE=2 SV=3	GRSTSGFCQGGGVGGFGGGRGFGVGSTGAGGFGGGGFGGAGFGTSNFGLGGFGPYCPPGG	(76-135)	50.0	0.8021	3.33	3.33	0.0	0.0	13.33	50.0	0.0	0.0	0.0	1.67	0.0	1.67	5.0	1.67	3.33	6.67	5.0	3.33	0.0	1.67
Human	G	sp|Q7Z794|K2C1B_HUMAN Keratin, type II cytoskeletal 1b OS=Homo sapiens OX=9606 GN=KRT77 PE=2 SV=3	GGAGGGGSYGSGGYGGGSGGGYGGGRSYRGGGARGRSGGGYGSGCGGGGGSYGGSGRSGRG	(498-558)	60.66	0.8827	3.28	1.64	0.0	0.0	0.0	60.66	0.0	0.0	0.0	0.0	0.0	0.0	0.0	0.0	9.84	14.75	0.0	0.0	0.0	9.84
Human	G	sp|P19338|NUCL_HUMAN Nucleolin OS=Homo sapiens OX=9606 GN=NCL PE=1 SV=3	GEGGFGGRGGGRGGFGGRGGGRGGRGGFGGRGRGGFGGRGGFRGGRGGGGDHKPQG	(649-704)	62.5	0.9117	0.0	0.0	1.79	1.79	8.93	62.5	1.79	0.0	1.79	0.0	0.0	0.0	1.79	1.79	17.86	0.0	0.0	0.0	0.0	0.0
Human	G	sp|Q06416|P5F1B_HUMAN Putative POU domain, class 5, transcription factor 1B OS=Homo sapiens OX=9606 GN=POU5F1B PE=5 SV=2	GGGGDGPWGAEPGWVDPLTWLSFQGPPGGPGIGPGVGPGSEVWG	(16-59)	36.36	0.7276	2.27	0.0	4.55	4.55	2.27	36.36	0.0	2.27	0.0	4.55	0.0	0.0	18.18	2.27	0.0	4.55	2.27	6.82	9.09	0.0
Human	G	sp|O00570|SOX1_HUMAN Transcription factor SOX-1 OS=Homo sapiens OX=9606 GN=SOX1 PE=1 SV=2	GGLLAAGAGGGGAAVAMGVGVGVGAAAVGQRLESPGGAAGGGYAHVNGWANGAYPG	(139-194)	35.71	0.8327	25.0	0.0	0.0	1.79	0.0	35.71	1.79	0.0	0.0	5.36	1.79	3.57	3.57	1.79	1.79	1.79	0.0	10.71	1.79	3.57
Human	G	sp|Q9BY07|S4A5_HUMAN Electrogenic sodium bicarbonate cotransporter 4 OS=Homo sapiens OX=9606 GN=SLC4A5 PE=2 SV=2	GQMNGSVGGGGGAPGGGNGGGGGGGSGGGAGSGGAGGTSSGDDG	(433-476)	61.36	0.7971	6.82	0.0	4.55	0.0	0.0	61.36	0.0	0.0	0.0	0.0	2.27	4.55	2.27	2.27	0.0	11.36	2.27	2.27	0.0	0.0
Human	G	sp|P84550|SKOR1_HUMAN SKI family transcriptional corepressor 1 OS=Homo sapiens OX=9606 GN=SKOR1 PE=1 SV=1	GAGEPKGGPGTGSGGGGAGTGGGAGGPGASHLPPGAGAGPGGGAMFWGHQPSG	(415-467)	47.17	0.7952	13.21	0.0	0.0	1.89	1.89	47.17	3.77	0.0	1.89	1.89	1.89	0.0	13.21	1.89	0.0	5.66	3.77	0.0	1.89	0.0
Human	G	sp|P22059|OSBP1_HUMAN Oxysterol-binding protein 1 OS=Homo sapiens OX=9606 GN=OSBP PE=1 SV=1	GVVGPGPAAIAALGGGGAGPPVVGGGGGRGDAGPGSGAASGTVVAAAAGGPGPGAGGVAAAGPAPAPPTGGSGGSGAGGSGSAREG	(8-93)	39.53	0.8431	23.26	0.0	1.16	1.16	0.0	39.53	0.0	1.16	0.0	1.16	0.0	0.0	12.79	0.0	2.33	6.98	2.33	8.14	0.0	0.0
Human	G	sp|Q15424|SAFB1_HUMAN Scaffold attachment factor B1 OS=Homo sapiens OX=9606 GN=SAFB PE=1 SV=4	GGERSMSGHSGPGHMMNRGGMSGRGSFAPGGASRGHPIPHGGMQGGFGGQSRG	(851-903)	35.85	0.8561	3.77	0.0	0.0	1.89	3.77	35.85	7.55	1.89	0.0	0.0	9.43	1.89	7.55	3.77	9.43	13.21	0.0	0.0	0.0	0.0
Human	G	sp|Q3LI66|KRA62_HUMAN Keratin-associated protein 6-2 OS=Homo sapiens OX=9606 GN=KRTAP6-2 PE=1 SV=1	GSYYGNYYGDHGYGCCGYEGLGYGYGSLRCGYSSCCGYGHGYGSRFFCGCGYGCGSG	(3-59)	35.09	0.9253	0.0	14.04	1.75	1.75	3.51	35.09	3.51	0.0	0.0	3.51	0.0	1.75	0.0	0.0	3.51	10.53	0.0	0.0	0.0	21.05
Human	G	sp|Q9NP98|MYOZ1_HUMAN Myozenin-1 OS=Homo sapiens OX=9606 GN=MYOZ1 PE=1 SV=1	GGQLGTAGQGFSYSKSNGRGGSQAGGSGSAGQYGSDQQHHLGSGSGAGGTGGPAGQAGRGGAAGTAGVGETGSGDQAGGEG	(95-175)	39.51	0.8929	12.35	0.0	2.47	2.47	1.23	39.51	2.47	0.0	1.23	2.47	0.0	1.23	1.23	9.88	2.47	12.35	4.94	1.23	0.0	2.47
Human	G	sp|Q8IUC2|KRA81_HUMAN Keratin-associated protein 8-1 OS=Homo sapiens OX=9606 GN=KRTAP8-1 PE=1 SV=1	GCYWGSYGYPLGYSVGCGYGSTYSPVGYGFGYGYNGCGAFG	(13-53)	34.15	0.9033	2.44	7.32	0.0	0.0	4.88	34.15	0.0	0.0	0.0	2.44	0.0	2.44	4.88	0.0	0.0	9.76	2.44	4.88	2.44	21.95
Human	G	sp|Q6L8G5|KR510_HUMAN Keratin-associated protein 5-10 OS=Homo sapiens OX=9606 GN=KRTAP5-10 PE=2 SV=1	GSCGGSKGDCGSCGGSKGGCGSCGGSKGGCGSCGGSKGGCGSCGGSKGGCGSCGGSKGGCGSCGGSKGGCGSCG	(65-138)	48.65	0.8841	0.0	20.27	1.35	0.0	0.0	48.65	0.0	0.0	9.46	0.0	0.0	0.0	0.0	0.0	0.0	20.27	0.0	0.0	0.0	0.0
Human	G	sp|Q99932|SPAG8_HUMAN Sperm-associated antigen 8 OS=Homo sapiens OX=9606 GN=SPAG8 PE=1 SV=3	GSSSGPVLGSSSGAGHGSGSGSGPGCGSVPGSGSGPGPGSGPGSGPGHGSGSHPGPASGPGPDTG	(140-204)	40.0	0.9626	3.08	1.54	1.54	0.0	0.0	40.0	4.62	0.0	0.0	1.54	0.0	0.0	16.92	0.0	0.0	26.15	1.54	3.08	0.0	0.0
Human	G	sp|P11831|SRF_HUMAN Serum response factor OS=Homo sapiens OX=9606 GN=SRF PE=1 SV=1	GRGSALGGSLNRTPTGRPGGGGGTRGANGGRVPGNGAGLGPG	(13-54)	42.86	0.7751	7.14	0.0	0.0	0.0	0.0	42.86	0.0	0.0	0.0	7.14	0.0	7.14	9.52	0.0	11.9	4.76	7.14	2.38	0.0	0.0
Human	G	sp|Q6ZMN7|PZRN4_HUMAN PDZ domain-containing RING finger protein 4 OS=Homo sapiens OX=9606 GN=PDZRN4 PE=2 SV=3	GPARRLRSRGGCASGLGGGEVPARGGCGPTPRAGRGGGARGGPPGGRWGRGRGPG	(107-161)	40.0	0.8042	9.09	3.64	0.0	1.82	0.0	40.0	0.0	0.0	0.0	3.64	0.0	0.0	12.73	0.0	20.0	3.64	1.82	1.82	1.82	0.0
Human	G	sp|P98179|RBM3_HUMAN RNA-binding protein 3 OS=Homo sapiens OX=9606 GN=RBM3 PE=1 SV=1	GKSARGTRGGGFGAHGRGRSYSRGGGDQGYGSGRYYDSRPGGYGYGYGRSRDYNGRNQGG	(83-142)	36.67	0.8425	3.33	0.0	5.0	0.0	1.67	36.67	1.67	0.0	1.67	0.0	0.0	3.33	1.67	3.33	16.67	10.0	1.67	0.0	0.0	13.33
Human	G	sp|P13645|K1C10_HUMAN Keratin, type I cytoskeletal 10 OS=Homo sapiens OX=9606 GN=KRT10 PE=1 SV=6	GSLGGGFSSGGFSGGSFSRGSSGGGCFGGSSGGYGGLGGFGGGSFRGSYGSSSFGGSYGGIFGGGSFGGGSFGGGSFGGGGFGGGGFGGGFGGGFGGDGGLLSG	(41-144)	54.81	0.8821	0.0	0.96	0.96	0.0	14.42	54.81	0.0	0.96	0.0	3.85	0.0	0.0	0.0	0.0	1.92	19.23	0.0	0.0	0.0	2.88
Human	G	sp|P13645|K1C10_HUMAN Keratin, type I cytoskeletal 10 OS=Homo sapiens OX=9606 GN=KRT10 PE=1 SV=6	GEGSSGGGGRGGGSFGGGYGGGSSGGGSSGGGHGGGHGGSSGGGYGGGSSGGGSSGGGYGGGSSSGGHGGSSSGGYGGGSSGGGGGGYGGGSSGGGSSSGGGYGGGSSSGGHKSSSSGSVG	(455-575)	59.5	0.8972	0.0	0.0	0.0	0.83	0.83	59.5	3.31	0.0	0.83	0.0	0.0	0.0	0.0	0.0	0.83	28.1	0.0	0.83	0.0	4.96
Human	G	sp|Q9BQG1|SYT3_HUMAN Synaptotagmin-3 OS=Homo sapiens OX=9606 GN=SYT3 PE=2 SV=1	GGSAVGGGPLRKDLGPGVGLAGLVGGGGHHLAAGLGGHPLLGG	(87-129)	41.86	0.7665	9.3	0.0	2.33	0.0	0.0	41.86	6.98	0.0	2.33	18.6	0.0	0.0	6.98	0.0	2.33	2.33	0.0	6.98	0.0	0.0
Human	G	sp|Q9BWP8|COL11_HUMAN Collectin-11 OS=Homo sapiens OX=9606 GN=COLEC11 PE=1 SV=1	GLKGDAGEKGDKGAPGRPGRVGPTGEKGDMGDKGQKGSVGRHGKIGPIGSKGEKGDSGDIGPPGPNGEPG	(41-110)	34.29	0.9934	2.86	0.0	8.57	5.71	0.0	34.29	1.43	4.29	12.86	1.43	1.43	1.43	11.43	1.43	4.29	4.29	1.43	2.86	0.0	0.0
Human	G	sp|Q5TF21|SOGA3_HUMAN Protein SOGA3 OS=Homo sapiens OX=9606 GN=SOGA3 PE=3 SV=1	GEPPPLGEGGGGGGEGGGAGGGSGEREGGAPQPPPPRGWRGKGVRAQQRGGSGGEG	(158-213)	44.64	0.738	5.36	0.0	0.0	10.71	0.0	44.64	0.0	0.0	1.79	1.79	0.0	0.0	14.29	5.36	8.93	3.57	0.0	1.79	1.79	0.0
Human	G	sp|P41225|SOX3_HUMAN Transcription factor SOX-3 OS=Homo sapiens OX=9606 GN=SOX3 PE=1 SV=2	GTPTQAAGTGGPAAPGGAGKSSANAAGGANSGGGSSGGASGGGGG	(89-133)	42.22	0.7241	22.22	0.0	0.0	0.0	0.0	42.22	0.0	0.0	2.22	0.0	0.0	4.44	6.67	2.22	0.0	13.33	6.67	0.0	0.0	0.0
Human	G	sp|P22670|RFX1_HUMAN MHC class II regulatory factor RFX1 OS=Homo sapiens OX=9606 GN=RFX1 PE=1 SV=2	GAGASNSSGGGGSGGGGGGGGGGGGGGSGSTGGGGSGAGTYVIQGGYMLG	(373-422)	60.0	0.6249	6.0	0.0	0.0	0.0	0.0	60.0	0.0	2.0	0.0	2.0	2.0	2.0	0.0	2.0	0.0	14.0	4.0	2.0	0.0	4.0
Human	G	sp|A0A286YEX9|SCGRX_HUMAN Small cysteine and glycine repeat-containing protein 10 OS=Homo sapiens OX=9606 GN=SCYGR10 PE=1 SV=1	GCCGCGGCGGRCSGGCGGGCGGGCGGGCGGGCGGCGGGCG	(2-41)	65.0	0.9153	0.0	30.0	0.0	0.0	0.0	65.0	0.0	0.0	0.0	0.0	0.0	0.0	0.0	0.0	2.5	2.5	0.0	0.0	0.0	0.0
Human	G	sp|Q5GH76|XKR4_HUMAN XK-related protein 4 OS=Homo sapiens OX=9606 GN=XKR4 PE=2 SV=1	GSGAEDEEAAGGGCCPDGGGCSRCCCCCAGSGGSAGSGGSGGVAGPGGGGAGSAALCLRLG	(41-101)	37.7	0.7573	14.75	14.75	3.28	4.92	0.0	37.7	0.0	0.0	0.0	4.92	0.0	0.0	3.28	0.0	3.28	11.48	0.0	1.64	0.0	0.0
Human	G	sp|Q14151|SAFB2_HUMAN Scaffold attachment factor B2 OS=Homo sapiens OX=9606 GN=SAFB2 PE=1 SV=1	GGERGLSGPSGPGHMASRGGVAGRGGFAQGGHSQGHVVPGGGLEGGGVASQDRG	(880-933)	38.89	0.839	7.41	0.0	1.85	3.7	1.85	38.89	5.56	0.0	0.0	3.7	1.85	0.0	5.56	5.56	7.41	9.26	0.0	7.41	0.0	0.0
Human	G	sp|P48382|RFX5_HUMAN DNA-binding protein RFX5 OS=Homo sapiens OX=9606 GN=RFX5 PE=1 SV=1	GSGGEGNSAGGAERPGPMGEAEKGAVLAQGQGDGTVSKGGRGPG	(504-547)	36.36	0.8655	11.36	0.0	2.27	9.09	0.0	36.36	0.0	0.0	4.55	2.27	2.27	2.27	6.82	4.55	4.55	6.82	2.27	4.55	0.0	0.0
Human	G	sp|Q52LJ0|FA98B_HUMAN Protein FAM98B OS=Homo sapiens OX=9606 GN=FAM98B PE=1 SV=2	GGGGRGGWGGGGGGGGRGGGGGGGGRGGWGGGGGGWGGGGGGGGGWGGGGGGGRGGFQGRGDYGGRGGYGGRGGYGGRGYGDPYGGGGGGGGGGGGGGG	(331-429)	77.78	0.8664	0.0	0.0	2.02	0.0	1.01	77.78	0.0	0.0	0.0	0.0	0.0	0.0	1.01	1.01	8.08	0.0	0.0	0.0	4.04	5.05
Human	G	sp|Q3LI73|KR194_HUMAN Keratin-associated protein 19-4 OS=Homo sapiens OX=9606 GN=KRTAP19-4 PE=3 SV=1	GSYYRGLGYGCGGFGGLGYGYGCGCGSFRRLGYGCGFGGNGYGYCRPSCYGGYG	(5-58)	42.59	0.8476	0.0	11.11	0.0	0.0	5.56	42.59	0.0	0.0	0.0	5.56	0.0	1.85	1.85	0.0	7.41	5.56	0.0	0.0	0.0	18.52
Human	G	sp|C9JFL3|PHGR1_HUMAN Proline, histidine and glycine-rich protein 1 OS=Homo sapiens OX=9606 GN=PHGR1 PE=4 SV=1	GPKGHCHCGGHGHPPGHCGPPPGHGPGPCGPPPHHGPGPCGPPPGHGPGPCGPPPHHGPGPCGPPPGHGPGHPPPG	(4-79)	32.89	0.9389	0.0	9.21	0.0	0.0	0.0	32.89	17.11	0.0	1.32	0.0	0.0	0.0	39.47	0.0	0.0	0.0	0.0	0.0	0.0	0.0
Human	G	sp|Q01851|PO4F1_HUMAN POU domain, class 4, transcription factor 1 OS=Homo sapiens OX=9606 GN=POU4F1 PE=2 SV=4	GAGGAGAAAGGGGAHDGPGGGGGPGGGGGPGGGPGGGGGGGPGGGGGGPGGGLLGG	(130-185)	71.43	0.8633	10.71	0.0	1.79	0.0	0.0	71.43	1.79	0.0	0.0	3.57	0.0	0.0	10.71	0.0	0.0	0.0	0.0	0.0	0.0	0.0
Human	G	sp|P09651|ROA1_HUMAN Heterogeneous nuclear ribonucleoprotein A1 OS=Homo sapiens OX=9606 GN=HNRNPA1 PE=1 SV=5	GRSGSGNFGGGRGGGFGGNDNFGRGGNFSGRGGFGGSRGGGGYGGSGDGYNGFGNDGGYGGGGPGYSGGSRGYGSGGQGYGNQGSGYGGSGSYDSYNNGGGGGFGGGSGSNFGGGGSYNDFG	(195-316)	51.64	0.865	0.0	0.0	4.1	0.0	7.38	51.64	0.0	0.0	0.0	0.0	0.0	9.02	0.82	1.64	4.92	12.3	0.0	0.0	0.0	8.2
Human	G	sp|Q9BQY4|RHXF2_HUMAN Rhox homeobox family member 2 OS=Homo sapiens OX=9606 GN=RHOXF2 PE=1 SV=1	GEKLKSAGAQGGEEKDGGGEEKDGGGAGVPGHLWEGDLEGTSG	(57-99)	34.88	0.8232	6.98	0.0	6.98	16.28	0.0	34.88	2.33	0.0	9.3	6.98	0.0	0.0	2.33	2.33	0.0	4.65	2.33	2.33	2.33	0.0
Human	G	sp|P0C7M4|RHF2B_HUMAN Rhox homeobox family member 2B OS=Homo sapiens OX=9606 GN=RHOXF2B PE=1 SV=1	GEKLKSAGAQGGEEKDGGGEEKDGGGAGVPGHLWEGNLEGTSG	(57-99)	34.88	0.8232	6.98	0.0	4.65	16.28	0.0	34.88	2.33	0.0	9.3	6.98	0.0	2.33	2.33	2.33	0.0	4.65	2.33	2.33	2.33	0.0
Human	G	sp|Q15050|RRS1_HUMAN Ribosome biogenesis regulatory protein homolog OS=Homo sapiens OX=9606 GN=RRS1 PE=1 SV=2	GKRKGGRQGPGGKRKGGPPSQGGKRKGGLGGKMNSGPPGLGGKRKGGQRPGG	(310-361)	42.31	0.8513	0.0	0.0	0.0	0.0	0.0	42.31	0.0	0.0	17.31	3.85	1.92	1.92	11.54	5.77	11.54	3.85	0.0	0.0	0.0	0.0
Human	G	sp|P13646|K1C13_HUMAN Keratin, type I cytoskeletal 13 OS=Homo sapiens OX=9606 GN=KRT13 PE=1 SV=4	GGGFGGGSCQLGGGRGVSTCSTRFVSGGSAGGYGGGVSCGFGGGAGSGFGGGYGGGLGGGYGGGLGGGFGGGFAGGFVDFGACDGGLLTG	(13-102)	52.22	0.805	4.44	4.44	2.22	0.0	8.89	52.22	0.0	0.0	0.0	5.56	0.0	0.0	0.0	1.11	2.22	7.78	3.33	4.44	0.0	3.33
Human	G	sp|O95678|K2C75_HUMAN Keratin, type II cytoskeletal 75 OS=Homo sapiens OX=9606 GN=KRT75 PE=1 SV=2	GYGSGSSIGGGNLGLGGGSGYSFTTSGGHSLGAGLGGSGFSATSNRGLGGSG	(482-533)	42.31	0.8063	3.85	0.0	0.0	0.0	3.85	42.31	1.92	1.92	0.0	9.62	0.0	3.85	0.0	0.0	1.92	21.15	5.77	0.0	0.0	3.85
Human	G	sp|Q8TE04|PANK1_HUMAN Pantothenate kinase 1 OS=Homo sapiens OX=9606 GN=PANK1 PE=1 SV=2	GDQGKAGGGSPGWGCAGIPDSAPGAGVLQAGAVGPARGGQGAEEVGESAGGG	(35-86)	36.54	0.8661	17.31	1.92	3.85	5.77	0.0	36.54	0.0	1.92	1.92	1.92	0.0	0.0	7.69	5.77	1.92	5.77	0.0	5.77	1.92	0.0
Human	G	sp|P48668|K2C6C_HUMAN Keratin, type II cytoskeletal 6C OS=Homo sapiens OX=9606 GN=KRT6C PE=1 SV=3	GSGGLGGACGGAGFGSRSLYGLGGSKRISIGGGSCAISGGYGSRAGGSYGFGGAGSGFGFGGGAGIGFGLGGGAGLAGGFGGPGFPVCPPGG	(43-134)	46.74	0.8547	8.7	3.26	0.0	0.0	7.61	46.74	0.0	4.35	1.09	5.43	0.0	0.0	4.35	0.0	3.26	10.87	0.0	1.09	0.0	3.26
Human	G	sp|P48668|K2C6C_HUMAN Keratin, type II cytoskeletal 6C OS=Homo sapiens OX=9606 GN=KRT6C PE=1 SV=3	GYGGASGVGSGLGLGGGSSYSYGSGLGIGGGFSSSSGRAIGGGLSSVGGG	(496-545)	46.0	0.7947	4.0	0.0	0.0	0.0	2.0	46.0	0.0	4.0	0.0	8.0	0.0	0.0	0.0	0.0	2.0	24.0	0.0	4.0	0.0	6.0
Human	G	sp|Q01546|K22O_HUMAN Keratin, type II cytoskeletal 2 oral OS=Homo sapiens OX=9606 GN=KRT76 PE=1 SV=2	GSSRAGGFGGGRSSCGFAGGYGGGFGGSYGGGFGGGRGVGSGFGGAGGFGGAGGFGGPGVFGGPGSFGGPGGFGPGGFPGG	(74-154)	56.79	0.9125	4.94	1.23	0.0	0.0	13.58	56.79	0.0	0.0	0.0	0.0	0.0	0.0	6.17	0.0	3.7	8.64	0.0	2.47	0.0	2.47
Human	G	sp|Q01546|K22O_HUMAN Keratin, type II cytoskeletal 2 oral OS=Homo sapiens OX=9606 GN=KRT76 PE=1 SV=2	GSSGSSRGVFGGVSGSGSGGYKGGSSSSSSSGYGVSGGSGSGYGGVSSGSTGGRGSSGSYQSSSSGSRLGG	(517-587)	38.03	0.8746	0.0	0.0	0.0	0.0	1.41	38.03	0.0	0.0	1.41	1.41	0.0	0.0	0.0	1.41	4.23	39.44	1.41	5.63	0.0	5.63
Human	G	sp|Q3LI63|KR201_HUMAN Keratin-associated protein 20-1 OS=Homo sapiens OX=9606 GN=KRTAP20-1 PE=3 SV=1	GGYGYGGLGCGYGCGYRGYGCGYGGYGGYGNGYYCPSCYG	(9-48)	47.5	0.7909	0.0	12.5	0.0	0.0	0.0	47.5	0.0	0.0	0.0	2.5	0.0	2.5	2.5	0.0	2.5	2.5	0.0	0.0	0.0	27.5
Human	G	sp|Q14003|KCNC3_HUMAN Potassium voltage-gated channel subfamily C member 3 OS=Homo sapiens OX=9606 GN=KCNC3 PE=1 SV=3	GAHDGGLDDEAGAGGGGLDGAGGELKRLCFQDAGGGAGGPPGGAGGAGG	(218-266)	44.9	0.704	16.33	2.04	10.2	4.08	2.04	44.9	2.04	0.0	2.04	8.16	0.0	0.0	4.08	2.04	2.04	0.0	0.0	0.0	0.0	0.0
Human	G	sp|Q9UBV8|PEF1_HUMAN Peflin OS=Homo sapiens OX=9606 GN=PEF1 PE=1 SV=1	GPPNSGGQYGSGLPPGGGYGGPAPGGPYGPPAGGGPYGHPNPGMFPSGTPGGPYGGAAPGGPYG	(28-91)	40.62	0.8764	6.25	0.0	0.0	0.0	1.56	40.62	1.56	0.0	0.0	1.56	1.56	3.12	26.56	1.56	0.0	4.69	1.56	0.0	0.0	9.38
Human	G	sp|Q01860|PO5F1_HUMAN POU domain, class 5, transcription factor 1 OS=Homo sapiens OX=9606 GN=POU5F1 PE=1 SV=1	GGGGDGPGGPEPGWVDPRTWLSFQGPPGGPGIGPGVGPGSEVWG	(16-59)	38.64	0.7125	0.0	0.0	4.55	4.55	2.27	38.64	0.0	2.27	0.0	2.27	0.0	0.0	20.45	2.27	2.27	4.55	2.27	6.82	6.82	0.0
Human	G	sp|P23246|SFPQ_HUMAN Splicing factor, proline- and glutamine-rich OS=Homo sapiens OX=9606 GN=SFPQ PE=1 SV=2	GPGPGPKQGPGPGGPKGGKMPGGPKPGGGPGLSTPGGHPKPPHRGGGEPRGG	(193-244)	42.31	0.8093	0.0	0.0	0.0	1.92	0.0	42.31	3.85	0.0	9.62	1.92	1.92	0.0	28.85	1.92	3.85	1.92	1.92	0.0	0.0	0.0
Human	G	sp|P23246|SFPQ_HUMAN Splicing factor, proline- and glutamine-rich OS=Homo sapiens OX=9606 GN=SFPQ PE=1 SV=2	GGGGAMNMGDPYGSGGQKFPPLGGGGGIGYEANPGVPPATMSG	(613-655)	37.21	0.7159	6.98	0.0	2.33	2.33	2.33	37.21	0.0	2.33	2.33	2.33	6.98	4.65	13.95	2.33	0.0	4.65	2.33	2.33	0.0	4.65
Human	G	sp|P23246|SFPQ_HUMAN Splicing factor, proline- and glutamine-rich OS=Homo sapiens OX=9606 GN=SFPQ PE=1 SV=2	GSDMRTERFGQGGAGPVGGQGPRGMGPGTPAGYGRGREEYEG	(659-700)	35.71	0.8146	4.76	0.0	2.38	9.52	2.38	35.71	0.0	0.0	0.0	0.0	4.76	0.0	9.52	4.76	11.9	2.38	4.76	2.38	0.0	4.76
Human	G	sp|P35247|SFTPD_HUMAN Pulmonary surfactant-associated protein D OS=Homo sapiens OX=9606 GN=SFTPD PE=1 SV=3	GLPGRDGRDGREGPRGEKGDPGLPGAAGQAGMPGQAGPVGPKGDNGSVGEPGPKGDTGPSGPPGPPGVPGPAGREGPLGKQGNIGPQGKPGPKGEAGPKGEVGAPGMQGSAGARGLAGPKGERGVPGERGVPGNTGAAGSAGAMGPQGSPGARGPPGLKGDKGIPGDKGAKGESG	(46-220)	33.71	0.9984	9.14	0.0	4.0	5.14	0.0	33.71	0.0	1.14	6.86	2.86	1.71	1.71	17.14	3.43	5.14	3.43	1.14	3.43	0.0	0.0
Human	G	sp|Q8NDT2|RB15B_HUMAN Putative RNA-binding protein 15B OS=Homo sapiens OX=9606 GN=RBM15B PE=1 SV=3	GSGSGGGGHRDGRGTGDANHRASSGRSSGSGAGGGGRGGKASGDPGASG	(59-107)	42.86	0.7855	10.2	0.0	6.12	0.0	0.0	42.86	4.08	0.0	2.04	0.0	0.0	2.04	2.04	0.0	10.2	18.37	2.04	0.0	0.0	0.0
Human	G	sp|Q9BWW7|SCRT1_HUMAN Transcriptional repressor scratch 1 OS=Homo sapiens OX=9606 GN=SCRT1 PE=1 SV=1	GDAGGGGGAGGRSLGSGPGGRGGTRAGAGTEARAGPGAAGAGGRHACGECG	(147-197)	45.1	0.8213	19.61	3.92	1.96	3.92	0.0	45.1	1.96	0.0	0.0	1.96	0.0	0.0	3.92	0.0	9.8	3.92	3.92	0.0	0.0	0.0
Human	G	sp|Q86YZ3|HORN_HUMAN Hornerin OS=Homo sapiens OX=9606 GN=HRNR PE=1 SV=2	GRGRHGSGSGQSPGHGQRGSGSGQSPSYGRHGSGSGRSSSSGRHGSGSGQSSGFGHKSSSG	(879-939)	34.43	0.9246	0.0	0.0	0.0	0.0	1.64	34.43	8.2	0.0	1.64	0.0	0.0	0.0	3.28	6.56	9.84	32.79	0.0	0.0	0.0	1.64
Human	G	sp|Q86YZ3|HORN_HUMAN Hornerin OS=Homo sapiens OX=9606 GN=HRNR PE=1 SV=2	GQHGSGSRQSSGHGRQGSGSGHSPSRGRHGSGLGHSSSHGQHGSGSG	(1220-1266)	34.04	0.8995	0.0	0.0	0.0	0.0	0.0	34.04	14.89	0.0	0.0	2.13	0.0	0.0	2.13	8.51	8.51	29.79	0.0	0.0	0.0	0.0
Human	G	sp|Q86YZ3|HORN_HUMAN Hornerin OS=Homo sapiens OX=9606 GN=HRNR PE=1 SV=2	GHRGSGSSQSSGYGRHGAGSGQSPSRGRHGSGSGHSSSYGQHGSGSGWSSSSGRHGSGSGQSSGFG	(1337-1402)	33.33	0.922	1.52	0.0	0.0	0.0	1.52	33.33	9.09	0.0	0.0	0.0	0.0	0.0	1.52	6.06	7.58	34.85	0.0	0.0	1.52	3.03
Human	G	sp|Q86YZ3|HORN_HUMAN Hornerin OS=Homo sapiens OX=9606 GN=HRNR PE=1 SV=2	GQHGSGSRQSSGHGRQGSGSGQSPSRGRHGSGLGHSSSHGQHGSGSG	(1690-1736)	34.04	0.8995	0.0	0.0	0.0	0.0	0.0	34.04	12.77	0.0	0.0	2.13	0.0	0.0	2.13	10.64	8.51	29.79	0.0	0.0	0.0	0.0
Human	G	sp|Q86YZ3|HORN_HUMAN Hornerin OS=Homo sapiens OX=9606 GN=HRNR PE=1 SV=2	GQQGSGSGQSPSRGRHGSGSGHSSSYGQHGSGSGWSSSSGRHGSGSGQSSGFG	(1820-1872)	33.96	0.9121	0.0	0.0	0.0	0.0	1.89	33.96	7.55	0.0	0.0	0.0	0.0	0.0	1.89	9.43	5.66	35.85	0.0	0.0	1.89	1.89
Human	G	sp|Q86YZ3|HORN_HUMAN Hornerin OS=Homo sapiens OX=9606 GN=HRNR PE=1 SV=2	GQHGSGSRQSLGHGQHGSGSGQSPSPSRGRHGSGSGQSSSYGPYGSGSG	(1924-1972)	32.65	0.8754	0.0	0.0	0.0	0.0	0.0	32.65	8.16	0.0	0.0	2.04	0.0	0.0	6.12	10.2	6.12	30.61	0.0	0.0	0.0	4.08
Human	G	sp|Q86YZ3|HORN_HUMAN Hornerin OS=Homo sapiens OX=9606 GN=HRNR PE=1 SV=2	GQHGSGSRQSSGHGRQGSGSGHSPSRGRHGSGSGHSSSHGQHGSGSG	(2160-2206)	34.04	0.8995	0.0	0.0	0.0	0.0	0.0	34.04	14.89	0.0	0.0	0.0	0.0	0.0	2.13	8.51	8.51	31.91	0.0	0.0	0.0	0.0
Human	G	sp|Q86YZ3|HORN_HUMAN Hornerin OS=Homo sapiens OX=9606 GN=HRNR PE=1 SV=2	GQQGSGSGQSPSRGRHGSGSGHSSSYGQHGSGSGWSSSSGRHGSGSGQSSGFG	(2290-2342)	33.96	0.9121	0.0	0.0	0.0	0.0	1.89	33.96	7.55	0.0	0.0	0.0	0.0	0.0	1.89	9.43	5.66	35.85	0.0	0.0	1.89	1.89
Human	G	sp|Q86YZ3|HORN_HUMAN Hornerin OS=Homo sapiens OX=9606 GN=HRNR PE=1 SV=2	GQHGSGSRQSSGHGRQGSGSGQSPSRGRHGSGLGHSSSHGQHGSGSG	(2630-2676)	34.04	0.8995	0.0	0.0	0.0	0.0	0.0	34.04	12.77	0.0	0.0	2.13	0.0	0.0	2.13	10.64	8.51	29.79	0.0	0.0	0.0	0.0
Human	G	sp|Q86YZ3|HORN_HUMAN Hornerin OS=Homo sapiens OX=9606 GN=HRNR PE=1 SV=2	GHRGSGSSQSSGYGRHGAGSGQSLSHGRHGSGSGQSSSYGQHGSGSGQSSGYSQHGSGSGQDGYSYCKGGSNHDGGSSG	(2747-2825)	32.91	0.9223	1.27	1.27	2.53	0.0	0.0	32.91	8.86	0.0	1.27	1.27	0.0	1.27	0.0	8.86	3.8	30.38	0.0	0.0	0.0	6.33
Human	G	sp|Q96GM5|SMRD1_HUMAN SWI/SNF-related matrix-associated actin-dependent regulator of chromatin subfamily D member 1 OS=Homo sapiens OX=9606 GN=SMARCD1 PE=1 SV=2	GFQSVAPSGGAGASGGAGAAAALGPGGTPGPPVRMGPAPGQG	(6-47)	33.33	0.8143	21.43	0.0	0.0	0.0	2.38	33.33	0.0	0.0	0.0	2.38	2.38	0.0	16.67	4.76	2.38	7.14	2.38	4.76	0.0	0.0
Human	G	sp|Q13148|TADBP_HUMAN TAR DNA-binding protein 43 OS=Homo sapiens OX=9606 GN=TARDBP PE=1 SV=1	GRFGGNPGGFGNQGGFGNSRGGGAGLGNNQGSNMGGGMNFG	(274-314)	46.34	0.8215	2.44	0.0	0.0	0.0	9.76	46.34	0.0	0.0	0.0	2.44	4.88	17.07	2.44	4.88	4.88	4.88	0.0	0.0	0.0	0.0
Human	G	sp|O14654|IRS4_HUMAN Insulin receptor substrate 4 OS=Homo sapiens OX=9606 GN=IRS4 PE=1 SV=1	GNFGEEGNPQGKEDQEGSGGDYMPMNNWGSGNGRGSGGGQGSNGQGSSSHSSGGNQCSGEGQGSRGGQGSNGQGSGGNQCSRDGQGTAGGHGSGGGQRPGGGHGSGGGQGPGDGHGSGGGKNSGGGKGSGSGKGSDGDGERG	(466-607)	42.96	0.9063	0.7	1.41	4.23	4.23	0.7	42.96	2.82	0.0	2.82	0.0	1.41	7.04	2.82	8.45	3.52	14.79	0.7	0.0	0.7	0.7
Human	G	sp|Q96Q04|LMTK3_HUMAN Serine/threonine-protein kinase LMTK3 OS=Homo sapiens OX=9606 GN=LMTK3 PE=1 SV=2	GGAPRAPGAGRLDLGSGGRAPVGTGTAPGGGPGSGVDAKAG	(1096-1136)	36.59	0.8229	17.07	0.0	4.88	0.0	0.0	36.59	0.0	0.0	2.44	4.88	0.0	0.0	12.2	0.0	7.32	4.88	4.88	4.88	0.0	0.0
Human	G	sp|Q5XKE5|K2C79_HUMAN Keratin, type II cytoskeletal 79 OS=Homo sapiens OX=9606 GN=KRT79 PE=1 SV=2	GNSTTVCGGGAASFGGGISLGGSGGATKGGFSTNVGYSTVKGG	(471-513)	37.21	0.7663	6.98	2.33	0.0	0.0	4.65	37.21	0.0	2.33	4.65	2.33	0.0	4.65	0.0	0.0	0.0	13.95	11.63	6.98	0.0	2.33
Human	G	sp|Q92804|RBP56_HUMAN TATA-binding protein-associated factor 2N OS=Homo sapiens OX=9606 GN=TAF15 PE=1 SV=1	GEDNRGYGGSQGGGRGRGGYDKDGRGPMTGSSGGDRGGFKNFGGHRDYG	(171-219)	40.82	0.8485	0.0	0.0	10.2	2.04	4.08	40.82	2.04	0.0	4.08	0.0	2.04	4.08	2.04	2.04	12.24	6.12	2.04	0.0	0.0	6.12
Human	G	sp|Q92804|RBP56_HUMAN TATA-binding protein-associated factor 2N OS=Homo sapiens OX=9606 GN=TAF15 PE=1 SV=1	GGDFRGRGYGGERGYRGRGGRGGDRGGYGGDRSGGGYGGDRSSGGGYSGDRSGGGYGGDRSGGGYGGDRGGGYGGDRGGGYGGDRGGGYGGDRGGYGGDRGGGYGGDRGGYGGDRGGYGGDRGGYGGDRGGYGGDRSRGGYGGDRGGGSGYGGDRSGGYGGDRSGGGYGGDRGGGYGGDRGGYGGKMGG	(391-579)	55.56	0.9323	0.0	0.0	11.11	0.53	0.53	55.56	0.0	0.0	0.53	0.0	0.53	0.0	0.0	0.0	14.29	5.29	0.0	0.0	0.0	11.64
Human	G	sp|O60548|FOXD2_HUMAN Forkhead box protein D2 OS=Homo sapiens OX=9606 GN=FOXD2 PE=1 SV=2	GLKTDAGGGAGGGGAGAGQRPSFSIDHIMGHGGGGAAPPGAGEGSPGPPFAAAAGPGG	(390-447)	37.93	0.7366	18.97	0.0	3.45	1.72	3.45	37.93	3.45	3.45	1.72	1.72	1.72	0.0	12.07	1.72	1.72	5.17	1.72	0.0	0.0	0.0
Human	G	sp|P49840|GSK3A_HUMAN Glycogen synthase kinase-3 alpha OS=Homo sapiens OX=9606 GN=GSK3A PE=1 SV=2	GGGGGGGGGGPGGSASGPGGTGGGKASVGAMGGGVGASSSGGGPGGSGGGGSGGPGAGTSFPPPGVKLG	(26-94)	55.07	0.7684	7.25	0.0	0.0	0.0	1.45	55.07	0.0	0.0	2.9	1.45	1.45	0.0	10.14	0.0	0.0	13.04	2.9	4.35	0.0	0.0
Human	G	sp|O43390|HNRPR_HUMAN Heterogeneous nuclear ribonucleoprotein R OS=Homo sapiens OX=9606 GN=HNRNPR PE=1 SV=1	GYSQRGAPLGPPRGSRGGRGGPAQQQRGRGSRGSRGNRGGNVGGKRKADG	(528-577)	34.0	0.8689	6.0	0.0	2.0	0.0	0.0	34.0	0.0	0.0	4.0	2.0	0.0	4.0	8.0	8.0	20.0	8.0	0.0	2.0	0.0	2.0
Human	G	sp|A6NHN0|OTOL1_HUMAN Otolin-1 OS=Homo sapiens OX=9606 GN=OTOL1 PE=3 SV=1	GQKGEPGETGQPGPKGEAGNLGIPGPPGVVGPQGPRGYKGEKGLKGERGDQGVPGYPGKPGAQGEPGPKGDKGNIGLGGVKGQKGSKGDTCGNCTKGEKGDQGAMGSPGLHGGPGAKGEKGEMGEKGEMGDKGCCGDSGERGGKGQKGEGGMKGEKGSKGDSGMEGKSGRNGLPGAKGDPGIKGEKGELGPPGLLGPTGPKGDIGNKGVRGPTGKKGSRGFKGSKG	(110-335)	34.96	0.9926	2.21	1.77	3.98	7.52	0.44	34.96	0.44	1.77	14.16	3.54	2.21	2.21	9.73	3.54	2.65	3.54	2.21	2.21	0.0	0.88
Human	G	sp|P20936|RASA1_HUMAN Ras GTPase-activating protein 1 OS=Homo sapiens OX=9606 GN=RASA1 PE=1 SV=1	GLVETGVAGTLGGGAALGSEFLGAGSVAGALGGAGLTGGGTAAGVAGAAAGVAG	(51-104)	37.04	0.8976	25.93	0.0	0.0	3.7	1.85	37.04	0.0	0.0	0.0	11.11	0.0	0.0	0.0	0.0	0.0	3.7	7.41	9.26	0.0	0.0
Human	G	sp|O60422|ONEC3_HUMAN One cut domain family member 3 OS=Homo sapiens OX=9606 GN=ONECUT3 PE=3 SV=2	GRPGLVAGMASLLDGGGGGGGGGAGGAGGAGSAGGGADFRGELAG	(42-86)	48.89	0.6462	17.78	0.0	4.44	2.22	2.22	48.89	0.0	0.0	0.0	8.89	2.22	0.0	2.22	0.0	4.44	4.44	0.0	2.22	0.0	0.0
Human	G	sp|O60422|ONEC3_HUMAN One cut domain family member 3 OS=Homo sapiens OX=9606 GN=ONECUT3 PE=3 SV=2	GLPGGGGGTGSGGAGSGSAAGLLAPLGGLAAAGAHGPHGGGGGPGGSGGGPSAG	(262-315)	50.0	0.7561	16.67	0.0	0.0	0.0	0.0	50.0	3.7	0.0	0.0	9.26	0.0	0.0	9.26	0.0	0.0	9.26	1.85	0.0	0.0	0.0
Human	G	sp|Q9P2K5|MYEF2_HUMAN Myelin expression factor 2 OS=Homo sapiens OX=9606 GN=MYEF2 PE=1 SV=3	GKTPQLPRGLGGIGMGLGPGGQPISASQLNIGGVMGNLGPGGMGMDGPGFGGMNRIGGGIGFGGLEAMNSMGGFGGVGRMGELYRG	(322-407)	38.37	0.8405	2.33	0.0	1.16	2.33	3.49	38.37	0.0	5.81	1.16	8.14	9.3	4.65	6.98	3.49	4.65	3.49	1.16	2.33	0.0	1.16
Human	G	sp|Q9P2K5|MYEF2_HUMAN Myelin expression factor 2 OS=Homo sapiens OX=9606 GN=MYEF2 PE=1 SV=3	GRGDIGINQGFGDSFGRLGSAMIGGFAGRIGSSNMGPVGSGISGGMGSMNSVTGGMGMG	(418-476)	35.59	0.9067	3.39	0.0	3.39	0.0	5.08	35.59	0.0	8.47	0.0	1.69	10.17	5.08	1.69	1.69	5.08	13.56	1.69	3.39	0.0	0.0
Human	G	sp|Q32P51|RA1L2_HUMAN Heterogeneous nuclear ribonucleoprotein A1-like 2 OS=Homo sapiens OX=9606 GN=HNRNPA1L2 PE=2 SV=2	GRRGSGNFGGGRGDGFGGNDNFGRGGNFSGRGGFGGSCGGGGYGGSGDGYNGFGNDGSNFGGGGSYNDFG	(195-264)	48.57	0.8333	0.0	1.43	7.14	0.0	11.43	48.57	0.0	0.0	0.0	0.0	0.0	11.43	0.0	0.0	7.14	8.57	0.0	0.0	0.0	4.29
Human	G	sp|A0A0J9YXQ4|PMA6E_HUMAN Paraneoplastic antigen Ma6E OS=Homo sapiens OX=9606 GN=PNMA6E PE=4 SV=1	GQAVAKAAGEGGGAGEAGGVGEVGAAGEAGGTGEAGATGEAGAAGEAGGAGEAGGVGEAGAAGEAGGAGEAGAAGEGGAAGEAGGAGEAGGVGEAGAAGEAGGAGEAGGVGEAGAAGEAGGAGEAGAAGEAGGAGEGRAAGEAGAAGEAGAVGEAGAAGEAGAVGEAGAAGEAGAVGEAGG	(114-294)	40.88	0.9614	35.36	0.0	0.0	16.02	0.0	40.88	0.0	0.0	0.55	0.0	0.0	0.0	0.0	0.55	0.55	0.0	1.1	4.97	0.0	0.0
Human	G	sp|O60506|HNRPQ_HUMAN Heterogeneous nuclear ribonucleoprotein Q OS=Homo sapiens OX=9606 GN=SYNCRIP PE=1 SV=2	GYEDFQVGARGRGGRGARGAAPSRGRGAAPPRGRAGYSQRGGPGSARGVRGARGGAQQQRGRGVRGARGGRGGNVGGKRKADG	(487-569)	33.73	0.9028	14.46	0.0	2.41	1.2	1.2	33.73	0.0	0.0	2.41	0.0	0.0	1.2	4.82	6.02	21.69	3.61	0.0	4.82	0.0	2.41
Human	G	sp|Q96QC0|PP1RA_HUMAN Serine/threonine-protein phosphatase 1 regulatory subunit 10 OS=Homo sapiens OX=9606 GN=PPP1R10 PE=1 SV=1	GLLGPGPIANGFPPGGPGGPKGMQHFPPGPGGPMPGPHGGPGGPVGPRLLGPPPPPRGGDPFWDGPGDPMRGGPMRGGPGPGPGPYHRGRGGRGGNEPPPPPPPFRGARGGRSGGGPPNGRGGPGGGMVGGGGHRPHEGPGGGMGNSSGHRPHEGPGGGMGSGHRPHEGPGGSMGGGGGHRPHEGPGGGISGGSGHRPHEGPGGGMGAGGGHRPHEGPGGSMGGSGGHRPHEGPGHGGPHGHRPHDVPGHRG	(618-869)	39.68	0.9181	1.19	0.0	1.59	3.17	1.59	39.68	8.73	0.79	0.4	1.59	3.97	1.59	21.83	0.4	7.94	3.57	0.0	1.19	0.4	0.4
Human	G	sp|Q8ND56|LS14A_HUMAN Protein LSM14 homolog A OS=Homo sapiens OX=9606 GN=LSM14A PE=1 SV=3	GIPLRPNRGRGGYRGRGGLGFRGGRGRGGGRGGTFTAPRGFRGGFRGGRGG	(397-447)	45.1	0.7856	1.96	0.0	0.0	0.0	7.84	45.1	0.0	1.96	0.0	3.92	0.0	1.96	5.88	0.0	25.49	0.0	3.92	0.0	0.0	1.96
Human	G	sp|P04156|PRIO_HUMAN Major prion protein OS=Homo sapiens OX=9606 GN=PRNP PE=1 SV=1	GGWNTGGSRYPGQGSPGGNRYPPQGGGGWGQPHGGGWGQPHGGGWGQPHGGGWGQPHGGGWGQGGG	(29-94)	48.48	0.7922	0.0	0.0	0.0	0.0	0.0	48.48	6.06	0.0	0.0	0.0	0.0	3.03	12.12	10.61	3.03	3.03	1.52	0.0	9.09	3.03
Human	G	sp|P12035|K2C3_HUMAN Keratin, type II cytoskeletal 3 OS=Homo sapiens OX=9606 GN=KRT3 PE=1 SV=3	GGSRAGGFGGGRSSCAFAGGYGGGFGSGYGGGFGGGFGGGRGMGGGFGGAGGFGGAGGFGGAGGFGGPGGFGGSGGFGGPGSLGSPGGFGPGGFPGG	(73-169)	59.79	0.9197	6.19	1.03	0.0	0.0	13.4	59.79	0.0	0.0	0.0	1.03	1.03	0.0	5.15	0.0	3.09	7.22	0.0	0.0	0.0	2.06
Human	G	sp|P12035|K2C3_HUMAN Keratin, type II cytoskeletal 3 OS=Homo sapiens OX=9606 GN=KRT3 PE=1 SV=3	GGYGGGYGGGMGGGLGGGFSAGGGSGSGFGRGGGGGIGGGFGGGSSGFSGGSGFGSISGARYGVSGGGFSSASNRGG	(536-612)	55.84	0.8461	3.9	0.0	0.0	0.0	7.79	55.84	0.0	2.6	0.0	1.3	1.3	1.3	0.0	0.0	3.9	16.88	0.0	1.3	0.0	3.9
Human	G	sp|Q3LI59|KR212_HUMAN Keratin-associated protein 21-2 OS=Homo sapiens OX=9606 GN=KRTAP21-2 PE=3 SV=2	GGCGYGSGWSSGCGYGCGYGCGYGSGCRYGSGYGTGCGYGCGYGSGCGYGCGYSSSCCG	(11-69)	44.07	0.919	0.0	18.64	0.0	0.0	0.0	44.07	0.0	0.0	0.0	0.0	0.0	0.0	0.0	0.0	1.69	15.25	1.69	0.0	1.69	16.95
Human	G	sp|P19622|HME2_HUMAN Homeobox protein engrailed-2 OS=Homo sapiens OX=9606 GN=EN2 PE=2 SV=3	GRRKDAGTCCAGAGGGRGGGAGGEGGASGAEGGGGAGGSEQLLGSG	(80-125)	47.83	0.7526	15.22	4.35	2.17	6.52	0.0	47.83	0.0	0.0	2.17	4.35	0.0	0.0	0.0	2.17	6.52	6.52	2.17	0.0	0.0	0.0
Human	G	sp|P19622|HME2_HUMAN Homeobox protein engrailed-2 OS=Homo sapiens OX=9606 GN=EN2 PE=2 SV=3	GAGGPLPAAGSDSPGDGEGGSKTLSLHGGAKKGGDPGGPLDGSLKARGLGGG	(138-189)	36.54	0.8152	9.62	0.0	7.69	1.92	0.0	36.54	1.92	0.0	7.69	11.54	0.0	0.0	9.62	0.0	1.92	9.62	1.92	0.0	0.0	0.0
Human	G	sp|Q9NTZ6|RBM12_HUMAN RNA-binding protein 12 OS=Homo sapiens OX=9606 GN=RBM12 PE=1 SV=1	GNFGGSNAFGPPIPPPGLGGGAFGDARPGMPSVGNSGLPGLGLDVPGFGGGPNNLSGPSGFGGGPQNFGNGPGSLGGPPGFGSGPPGLGSAPGHLGGPPAFGPGPGPGPGPGPIHIGGPPGFASSSG	(725-851)	36.22	0.928	4.72	0.0	1.57	0.0	7.09	36.22	1.57	2.36	0.0	6.3	0.79	5.51	22.05	0.79	0.79	8.66	0.0	1.57	0.0	0.0
Human	G	sp|P08247|SYPH_HUMAN Synaptophysin OS=Homo sapiens OX=9606 GN=SYP PE=1 SV=3	GDAYGDAGYGQGPGGYGPQDSYGPQGGYQPDYGQPAGSGGSGYGPQGDYGQQGYGPQG	(247-304)	37.93	0.9118	5.17	0.0	8.62	0.0	0.0	37.93	0.0	0.0	0.0	0.0	0.0	0.0	12.07	15.52	0.0	5.17	0.0	0.0	0.0	15.52
Human	G	sp|Q6NUN9|ZN746_HUMAN Zinc finger protein 746 OS=Homo sapiens OX=9606 GN=ZNF746 PE=1 SV=1	GAPDGSGPGTGGGGSGSGGGGGGSGGGSARDGSALRCGECG	(476-516)	51.22	0.6993	7.32	4.88	4.88	2.44	0.0	51.22	0.0	0.0	0.0	2.44	0.0	0.0	4.88	0.0	4.88	14.63	2.44	0.0	0.0	0.0
Human	G	sp|P19013|K2C4_HUMAN Keratin, type II cytoskeletal 4 OS=Homo sapiens OX=9606 GN=KRT4 PE=1 SV=4	GSRQGACFGGAGGFGTGGFGAGGFGAGFGTGGFGGGFGGSFSGKGGPGFPVCPAGG	(67-122)	50.0	0.811	8.93	3.57	0.0	0.0	16.07	50.0	0.0	0.0	1.79	0.0	0.0	0.0	5.36	1.79	1.79	5.36	3.57	1.79	0.0	0.0
Human	G	sp|P19013|K2C4_HUMAN Keratin, type II cytoskeletal 4 OS=Homo sapiens OX=9606 GN=KRT4 PE=1 SV=4	GSTSTGGISGGLGSGSGFGLSSGFGSGSGSGFGFGGSVSG	(479-518)	45.0	0.8792	0.0	0.0	0.0	0.0	10.0	45.0	0.0	2.5	0.0	5.0	0.0	0.0	0.0	0.0	0.0	30.0	5.0	2.5	0.0	0.0
Human	G	sp|Q9ULD9|ZN608_HUMAN Zinc finger protein 608 OS=Homo sapiens OX=9606 GN=ZNF608 PE=1 SV=4	GHQNGSGSQAPSGGHLYGFGAKSNGGGASPFHCGGTGSGSVAAAG	(220-264)	33.33	0.8242	13.33	2.22	0.0	0.0	4.44	33.33	6.67	0.0	2.22	2.22	0.0	4.44	4.44	4.44	0.0	15.56	2.22	2.22	0.0	2.22
Human	G	sp|Q9UPR0|PLCL2_HUMAN Inactive phospholipase C-like protein 2 OS=Homo sapiens OX=9606 GN=PLCL2 PE=1 SV=2	GRGGAAGGALPTSPGPALGAKGALKAGVGEGGGGGGRLGHGRARYDSGGVSNG	(5-57)	39.62	0.7987	15.09	0.0	1.89	1.89	0.0	39.62	1.89	0.0	3.77	7.55	0.0	1.89	5.66	0.0	7.55	5.66	1.89	3.77	0.0	1.89
Human	G	sp|Q06587|RING1_HUMAN E3 ubiquitin-protein ligase RING1 OS=Homo sapiens OX=9606 GN=RING1 PE=1 SV=2	GPAPKRPRGGGAGGSSVGTGGGGTGGVGGGAGSEDSGDRGGTLGGGTLGPPSPPG	(197-251)	45.45	0.7734	5.45	0.0	3.64	1.82	0.0	45.45	0.0	0.0	1.82	3.64	0.0	0.0	12.73	0.0	5.45	9.09	7.27	3.64	0.0	0.0
Human	G	sp|P51991|ROA3_HUMAN Heterogeneous nuclear ribonucleoprotein A3 OS=Homo sapiens OX=9606 GN=HNRNPA3 PE=1 SV=2	GSQRGRGGGSGNFMGRGGNFGGGGGNFGRGGNFGGRGGYGGGGGGSRGSYGGGDGGYNGFGGDGGNYGGGPGYSSRGGYGGGGPGYGNQGGGYGGGGGYDGYNEGGNFGGGNYGGGGNYNDFGNYSG	(211-337)	55.12	0.884	0.0	0.0	3.15	0.79	5.51	55.12	0.0	0.0	0.0	0.0	0.79	10.24	1.57	1.57	5.51	5.51	0.0	0.0	0.0	10.24
Human	G	sp|O95409|ZIC2_HUMAN Zinc finger protein ZIC 2 OS=Homo sapiens OX=9606 GN=ZIC2 PE=1 SV=2	GGGSGSGGAGGGSGGGSGSGGGGGGAGGGGGGSSGGGSGTAGGHSG	(477-522)	69.57	0.8757	6.52	0.0	0.0	0.0	0.0	69.57	2.17	0.0	0.0	0.0	0.0	0.0	0.0	0.0	0.0	19.57	2.17	0.0	0.0	0.0
Human	G	sp|Q3LI54|KR198_HUMAN Keratin-associated protein 19-8 OS=Homo sapiens OX=9606 GN=KRTAP19-8 PE=3 SV=1	GGLGYGYGGFGGWGYGYGCGYGSFRRLGYGCGYGGYGFSCCRPLYYG	(9-55)	42.55	0.782	0.0	8.51	0.0	0.0	6.38	42.55	0.0	0.0	0.0	6.38	0.0	0.0	2.13	0.0	6.38	4.26	0.0	0.0	2.13	21.28
Human	G	sp|Q9ULL5|PRR12_HUMAN Proline-rich protein 12 OS=Homo sapiens OX=9606 GN=PRR12 PE=1 SV=3	GGGEPSPGAGEPSKAGPSGATAGASGRATGPEAAGGGGAGGGGGGYRPIIQSPGYKTGKGGYGAAAGG	(335-402)	39.71	0.8098	17.65	0.0	0.0	4.41	0.0	39.71	0.0	2.94	4.41	0.0	0.0	0.0	10.29	1.47	2.94	7.35	4.41	0.0	0.0	4.41
Human	G	sp|Q9ULL5|PRR12_HUMAN Proline-rich protein 12 OS=Homo sapiens OX=9606 GN=PRR12 PE=1 SV=3	GGPAAAYATGKASGAGGAGGQAYSPGQPQGLLGPQAYGQGFGGG	(421-464)	36.36	0.805	20.45	0.0	0.0	0.0	2.27	36.36	0.0	0.0	2.27	4.55	0.0	0.0	9.09	11.36	0.0	4.55	2.27	0.0	0.0	6.82
Human	G	sp|A6NL88|SHSA7_HUMAN Protein shisa-7 OS=Homo sapiens OX=9606 GN=SHISA7 PE=2 SV=3	GGAGGAGGAGGGPGPGQAGWLEGGRTGGAGGRGGEGPGGSTAYVVCG	(145-191)	51.06	0.7649	12.77	2.13	0.0	4.26	0.0	51.06	0.0	0.0	0.0	2.13	0.0	0.0	6.38	2.13	4.26	2.13	4.26	4.26	2.13	2.13
Human	G	sp|Q99715|COCA1_HUMAN Collagen alpha-1(XII) chain OS=Homo sapiens OX=9606 GN=COL12A1 PE=1 SV=2	GPPGPPGPAGGPGAKGPRGERGISGAIGPPGPRGDIGPPGPQGPPGPQGPNG	(2747-2798)	36.54	0.9779	5.77	0.0	1.92	1.92	0.0	36.54	0.0	5.77	1.92	0.0	0.0	1.92	32.69	3.85	5.77	1.92	0.0	0.0	0.0	0.0
Human	G	sp|Q99715|COCA1_HUMAN Collagen alpha-1(XII) chain OS=Homo sapiens OX=9606 GN=COL12A1 PE=1 SV=2	GEQGRQGMKGDAGEPGLPGRTGTPGLPGPPGPMGPPGDRGFTGKDGAMGPRGPPGPPGSPGSPGVTGPSGKPGKPGDHGRPGPSGLKGEKGDRG	(2803-2896)	34.04	0.9959	2.13	0.0	5.32	3.19	1.06	34.04	1.06	0.0	6.38	3.19	3.19	0.0	22.34	2.13	6.38	4.26	4.26	1.06	0.0	0.0
Human	G	sp|Q99715|COCA1_HUMAN Collagen alpha-1(XII) chain OS=Homo sapiens OX=9606 GN=COL12A1 PE=1 SV=2	GPPGPPGPPGSAGARGEPGPGGRPGFPGTPGMQGPPGERGLPGEKGERGTGSSGPRGLPGPPGPQG	(2942-3007)	36.36	0.9848	3.03	0.0	0.0	6.06	1.52	36.36	0.0	0.0	1.52	3.03	1.52	0.0	28.79	3.03	7.58	4.55	3.03	0.0	0.0	0.0
Human	G	sp|Q00653|NFKB2_HUMAN Nuclear factor NF-kappa-B p100 subunit OS=Homo sapiens OX=9606 GN=NFKB2 PE=1 SV=4	GGGSHMGGGSGGAAGGYGGAGGGGSLGFFPSSLAYSPYQSGAGPMGCYPGGGGG	(351-404)	46.3	0.6489	9.26	1.85	0.0	0.0	3.7	46.3	1.85	0.0	0.0	3.7	3.7	0.0	7.41	1.85	0.0	12.96	0.0	0.0	0.0	7.41
Human	G	sp|Q14157|UBP2L_HUMAN Ubiquitin-associated protein 2-like OS=Homo sapiens OX=9606 GN=UBAP2L PE=1 SV=2	GQENGLDGTKSGGPSGRGTERGRRGRGRGRGGSGRRGGRFSAQGMG	(152-197)	39.13	0.8977	2.17	0.0	2.17	4.35	2.17	39.13	0.0	0.0	2.17	2.17	2.17	2.17	2.17	4.35	21.74	8.7	4.35	0.0	0.0	0.0
Human	G	sp|Q5K4L6|S27A3_HUMAN Solute carrier family 27 member 3 OS=Homo sapiens OX=9606 GN=SLC27A3 PE=2 SV=4	GWDWGPDGGDSGEGSAGEGERAAPGAGDAAAGSGAEFAGGDGAARGGGAAAPLSPG	(112-167)	33.93	0.8634	25.0	0.0	8.93	7.14	1.79	33.93	0.0	0.0	0.0	1.79	0.0	0.0	7.14	0.0	3.57	7.14	0.0	0.0	3.57	0.0
Human	G	sp|Q6ZR54|YN009_HUMAN Putative uncharacterized protein FLJ46641 OS=Homo sapiens OX=9606 PE=5 SV=1	GPSFHLGGPGLPGHAGPCGPRARPAQGLAGRGGNVGEGSESPLG	(108-151)	31.82	0.8417	9.09	2.27	0.0	4.55	2.27	31.82	4.55	0.0	0.0	9.09	0.0	2.27	15.91	2.27	6.82	6.82	0.0	2.27	0.0	0.0
Human	G	sp|P31314|TLX1_HUMAN T-cell leukemia homeobox protein 1 OS=Homo sapiens OX=9606 GN=TLX1 PE=1 SV=1	GEYGLGCLVGGAYTYGGGGSAAATGAGGAGAYGTGGPGGPGGPAGGGGACSMGPLTGSYNVNMALAGGPGPGGGGGSSGGAGALSAAG	(43-130)	43.18	0.8287	17.05	2.27	0.0	1.14	0.0	43.18	0.0	0.0	0.0	5.68	2.27	2.27	6.82	0.0	0.0	6.82	4.55	2.27	0.0	5.68
Human	G	sp|A6NIX2|WTIP_HUMAN Wilms tumor protein 1-interacting protein OS=Homo sapiens OX=9606 GN=WTIP PE=1 SV=3	GCGSPGRGRRGPRPGPGDEAAPALGRRGKGSGGPEAGADGLSRGERG	(26-72)	34.04	0.8913	10.64	2.13	4.26	6.38	0.0	34.04	0.0	0.0	2.13	4.26	0.0	0.0	12.77	0.0	17.02	6.38	0.0	0.0	0.0	0.0
Human	G	sp|Q15672|TWST1_HUMAN Twist-related protein 1 OS=Homo sapiens OX=9606 GN=TWIST1 PE=1 SV=1	GGGAGPGGAAGGGVGGGDEPGSPAQGKRGKKSAGCGGGGGAGGGGGSSSGGG	(47-98)	55.77	0.7891	11.54	1.92	1.92	1.92	0.0	55.77	0.0	0.0	5.77	0.0	0.0	0.0	5.77	1.92	1.92	9.62	0.0	1.92	0.0	0.0
Human	G	sp|Q9ULM3|YETS2_HUMAN YEATS domain-containing protein 2 OS=Homo sapiens OX=9606 GN=YEATS2 PE=1 SV=2	GSAASGGSGAGGGGGGGGGGGSGSGGGGSTGGGGGTAGGGTQSTAGPGG	(794-842)	63.27	0.7112	10.2	0.0	0.0	0.0	0.0	63.27	0.0	0.0	0.0	0.0	0.0	0.0	2.04	2.04	0.0	14.29	8.16	0.0	0.0	0.0
Human	G	sp|O15209|ZBT22_HUMAN Zinc finger and BTB domain-containing protein 22 OS=Homo sapiens OX=9606 GN=ZBTB22 PE=1 SV=1	GAVTVGGTSVGSLGVPGSVGGVPGGTGSGDGNKIFLCHCG	(452-491)	35.0	0.8085	2.5	5.0	2.5	0.0	2.5	35.0	2.5	2.5	2.5	5.0	0.0	2.5	5.0	0.0	0.0	10.0	7.5	15.0	0.0	0.0
Human	G	sp|Q13434|MKRN4_HUMAN Putative E3 ubiquitin-protein ligase makorin-4 OS=Homo sapiens OX=9606 GN=MKRN4P PE=5 SV=1	GGGVGGSDGSDGSGGRGDSGAYDGSGACGGSDACDGSGDSSG	(46-87)	42.86	0.8496	7.14	4.76	16.67	0.0	0.0	42.86	0.0	0.0	0.0	0.0	0.0	0.0	0.0	0.0	2.38	21.43	0.0	2.38	0.0	2.38
Human	G	sp|Q8N9U9|SPOT1_HUMAN Putative uncharacterized protein SPANXA2-OT1 OS=Homo sapiens OX=9606 GN=SPANXA2-OT1 PE=5 SV=1	GRGHPAGSGGVEVNGGSARAAFSGGGRRVLSGGGRTAFGGGGRTAFGDGGRTAFGVGGRTAFGGGGRTAFGGGGRTAFGVGGRTAFGGG	(13-101)	41.57	0.8319	12.36	0.0	1.12	1.12	8.99	41.57	1.12	0.0	0.0	1.12	0.0	1.12	1.12	0.0	12.36	4.49	7.87	5.62	0.0	0.0
Human	G	sp|Q9C0B9|ZCHC2_HUMAN Zinc finger CCHC domain-containing protein 2 OS=Homo sapiens OX=9606 GN=ZCCHC2 PE=1 SV=6	GEGSRGGAEDERGEDGDGEQDAEKDGSGPEGGIVEPRVGGGLG	(210-252)	34.88	0.7927	4.65	0.0	11.63	18.6	0.0	34.88	0.0	2.33	2.33	2.33	0.0	0.0	4.65	2.33	6.98	4.65	0.0	4.65	0.0	0.0
Human	G	sp|A0A286YFB4|SCGR2_HUMAN Small cysteine and glycine repeat-containing protein 2 OS=Homo sapiens OX=9606 GN=SCYGR2 PE=1 SV=1	GCCGCGGCGGCGGRCGGCGGGCGGGCGGGCGGGCGGGCGGGCGGGCGGGCGGSCG	(2-56)	67.27	0.9429	0.0	29.09	0.0	0.0	0.0	67.27	0.0	0.0	0.0	0.0	0.0	0.0	0.0	0.0	1.82	1.82	0.0	0.0	0.0	0.0
Human	G	sp|A0A286YEV6|SCGR4_HUMAN Small cysteine and glycine repeat-containing protein 4 OS=Homo sapiens OX=9606 GN=SCYGR4 PE=1 SV=1	GCCGCGSCGGCGGRCGGGCGGGCSGGCGGGCGGGCGGGCG	(2-41)	62.5	0.9037	0.0	30.0	0.0	0.0	0.0	62.5	0.0	0.0	0.0	0.0	0.0	0.0	0.0	0.0	2.5	5.0	0.0	0.0	0.0	0.0
Human	G	sp|Q12816|TROP_HUMAN Trophinin OS=Homo sapiens OX=9606 GN=TRO PE=1 SV=3	GFSFGNGLSTNAGFGGGLNTSAGFGGGLGTSAGFSGGLSTSSGFDGGLGTSAGFGGGPGTSTGFGGGLGTSAGFSGGLGTSAGFGGGLVTSDGFGGGLGTNASFGSTLGTSAG	(1196-1308)	39.82	0.9016	7.08	0.0	1.77	0.0	10.62	39.82	0.0	0.0	0.0	8.85	0.0	3.54	0.88	0.0	0.0	15.04	11.5	0.88	0.0	0.0
Human	G	sp|Q12816|TROP_HUMAN Trophinin OS=Homo sapiens OX=9606 GN=TRO PE=1 SV=3	GFSGGPSTGVGFCSGPSTSGFSGGPSTGAGFGGGPNTGAGFGGGPSTSAGFGSGAASLGACG	(1366-1427)	38.71	0.8896	9.68	3.23	0.0	0.0	9.68	38.71	0.0	0.0	0.0	1.61	0.0	1.61	8.06	0.0	0.0	17.74	8.06	1.61	0.0	0.0
Human	G	sp|Q2TAM9|TUSC1_HUMAN Tumor suppressor candidate gene 1 protein OS=Homo sapiens OX=9606 GN=TUSC1 PE=1 SV=3	GGATRRGSCCGGDGAADGRGPGRSGRARGGGSPSGGGGGVGWRGRADG	(9-56)	43.75	0.8213	10.42	4.17	6.25	0.0	0.0	43.75	0.0	0.0	0.0	0.0	0.0	0.0	4.17	0.0	16.67	8.33	2.08	2.08	2.08	0.0
Human	G	sp|O43763|TLX2_HUMAN T-cell leukemia homeobox protein 2 OS=Homo sapiens OX=9606 GN=TLX2 PE=1 SV=2	GIDQILSGPETPGGGLGLGRGGQGHGENGAFSGGYHGASGYGPAGSLAPLPGSSGVGPGG	(20-79)	38.33	0.8721	6.67	0.0	1.67	3.33	1.67	38.33	3.33	3.33	0.0	8.33	0.0	1.67	10.0	3.33	1.67	10.0	1.67	1.67	0.0	3.33
Human	G	sp|Q9C0J8|WDR33_HUMAN pre-mRNA 3' end processing protein WDR33 OS=Homo sapiens OX=9606 GN=WDR33 PE=1 SV=2	GPHGPLGPQGPPGPQGSSGPQGHMGPQGPPGPQGHIGPQGPPGPQGHLGPQGPPGTQGMQGPPGPRGMQGPPHPHGIQGGPGSQGIQGPVSQGPLMG	(682-778)	32.99	0.9753	0.0	0.0	0.0	0.0	0.0	32.99	6.19	3.09	0.0	3.09	4.12	0.0	27.84	15.46	1.03	4.12	1.03	1.03	0.0	0.0
Human	G	sp|Q9C0J8|WDR33_HUMAN pre-mRNA 3' end processing protein WDR33 OS=Homo sapiens OX=9606 GN=WDR33 PE=1 SV=2	GGPPGSGTPSRGGRSGSNWGRGSNMNSGPPRRGASRGGGRG	(1295-1335)	36.59	0.846	2.44	0.0	0.0	0.0	0.0	36.59	0.0	0.0	0.0	0.0	2.44	7.32	12.2	0.0	17.07	17.07	2.44	0.0	2.44	0.0
Human	G	sp|Q9UDV7|ZN282_HUMAN Zinc finger protein 282 OS=Homo sapiens OX=9606 GN=ZNF282 PE=1 SV=3	GERGSGEAPPGGDRSTGGGGGDGGGGGGGAEAGTGAGGGCGSCCPGG	(457-503)	53.19	0.7208	8.51	6.38	4.26	6.38	0.0	53.19	0.0	0.0	0.0	0.0	0.0	0.0	6.38	0.0	4.26	6.38	4.26	0.0	0.0	0.0
Human	G	sp|O43516|WIPF1_HUMAN WAS/WASL-interacting protein family member 1 OS=Homo sapiens OX=9606 GN=WIPF1 PE=1 SV=3	GAGAGGGGGGFGGGGGFGGGGGGGGGGSFGGGGPPGLGGLFQAG	(64-107)	70.45	0.7496	6.82	0.0	0.0	0.0	9.09	70.45	0.0	0.0	0.0	4.55	0.0	0.0	4.55	2.27	0.0	2.27	0.0	0.0	0.0	0.0
Human	G	sp|Q8N1X5|YF001_HUMAN Uncharacterized protein FLJ37310 OS=Homo sapiens OX=9606 PE=2 SV=1	GHLGNGDRPSAGATVGGEGQASQIGGGGGGGGGRRNATGRGRRRRQGGAG	(67-116)	42.0	0.7145	10.0	0.0	2.0	2.0	0.0	42.0	2.0	2.0	0.0	2.0	0.0	4.0	2.0	6.0	16.0	4.0	4.0	2.0	0.0	0.0
Human	G	sp|Q8N1X5|YF001_HUMAN Uncharacterized protein FLJ37310 OS=Homo sapiens OX=9606 PE=2 SV=1	GLASSPGVAPAGGSGGLWSGAGLCSGLGARGFPGGRRSGRDAG	(130-172)	34.88	0.8789	13.95	2.33	2.33	0.0	2.33	34.88	0.0	0.0	0.0	9.3	0.0	0.0	6.98	0.0	9.3	13.95	0.0	2.33	2.33	0.0
Human	G	sp|Q9UPU5|UBP24_HUMAN Ubiquitin carboxyl-terminal hydrolase 24 OS=Homo sapiens OX=9606 GN=USP24 PE=1 SV=3	GLDYGGYEPMDSGGGPSPGPGGGPRGDGGGDGGGGGPSRGGSTGGGGG	(47-94)	54.17	0.7398	0.0	0.0	8.33	2.08	0.0	54.17	0.0	0.0	0.0	2.08	2.08	0.0	12.5	0.0	4.17	8.33	2.08	0.0	0.0	4.17
Human	G	sp|P35527|K1C9_HUMAN Keratin, type I cytoskeletal 9 OS=Homo sapiens OX=9606 GN=KRT9 PE=1 SV=3	GGGRFSSSSGYGGGSSRVCGRGGGGSFGYSYGGGSGGGFSASSLGGGFGGGSRGFGGASGGGYSSSGGFGGGFGGGSGGGFGGGYGSGFGGFGGFGGGAGGGDGG	(43-147)	56.19	0.8659	2.86	0.95	0.95	0.0	10.48	56.19	0.0	0.0	0.0	0.95	0.0	0.0	0.0	0.0	3.81	18.1	0.0	0.95	0.0	4.76
Human	G	sp|P35527|K1C9_HUMAN Keratin, type I cytoskeletal 9 OS=Homo sapiens OX=9606 GN=KRT9 PE=1 SV=3	GGQEDFESSGAGKIGLGGRGGSGGSYGRGSRGGSGGSYGGGGSGGGYGGGSGSRGGSGGSYGGGSGSGGGSGGGYGGGSGGGHSGGSGGGHSGGSGGNYGGGSGSGGGSGGGYGGGSGSRGGSGGSHGGGSGFGGESGGSYGGGEEASGSGGGYGGGSG	(460-618)	59.12	0.9319	1.26	0.0	0.63	3.14	1.26	59.12	1.89	0.63	0.63	0.63	0.0	0.63	0.0	0.63	3.14	20.75	0.0	0.0	0.0	5.66
Human	G	sp|Q12906|ILF3_HUMAN Interleukin enhancer-binding factor 3 OS=Homo sapiens OX=9606 GN=ILF3 PE=1 SV=3	GRGRGGSIRGRGRGRGFGGANHGGYMNAGAGYGSYGYGGNSATAGYSQFYSNGGHSGNASGGGGGGGGGSSGYGSYYQG	(641-719)	43.04	0.8189	7.59	0.0	0.0	0.0	2.53	43.04	2.53	1.27	0.0	0.0	1.27	6.33	0.0	2.53	7.59	12.66	1.27	0.0	0.0	11.39
Human	G	sp|Q12906|ILF3_HUMAN Interleukin enhancer-binding factor 3 OS=Homo sapiens OX=9606 GN=ILF3 PE=1 SV=3	GSGGRSGGNSYGSGGASYNPGSHGGYGGGSGGGSSYQGKQGG	(811-852)	47.62	0.7686	2.38	0.0	0.0	0.0	0.0	47.62	2.38	0.0	2.38	0.0	0.0	4.76	2.38	4.76	2.38	21.43	0.0	0.0	0.0	9.52
Human	G	sp|Q7Z4W3|KR193_HUMAN Keratin-associated protein 19-3 OS=Homo sapiens OX=9606 GN=KRTAP19-3 PE=3 SV=1	GSYYGGLGYGCGGFGGLGYGYGCGCGSFRRLGSGCGYGGYGYGSGFGGYGYGSGFGGYGYGCYRPSYYGGYGFSG	(5-79)	46.67	0.8759	0.0	6.67	0.0	0.0	6.67	46.67	0.0	0.0	0.0	4.0	0.0	0.0	1.33	0.0	4.0	9.33	0.0	0.0	0.0	21.33
Human	G	sp|Q8N8E1|MAAS1_HUMAN Putative uncharacterized protein encoded by MAPKAPK5-AS1 OS=Homo sapiens OX=9606 GN=MAPKAPK5-AS1 PE=5 SV=1	GRGGGCSAALSPRGRGSKGLGTRAPGPRGDGQQPPLGTGGDEDPGAGSASAGG	(19-71)	33.96	0.8331	11.32	1.89	5.66	1.89	0.0	33.96	0.0	0.0	1.89	5.66	0.0	0.0	11.32	3.77	9.43	9.43	3.77	0.0	0.0	0.0
Human	G	sp|Q9Y6Z7|COL10_HUMAN Collectin-10 OS=Homo sapiens OX=9606 GN=COLEC10 PE=1 SV=2	GPKGDDGEKGDPGEEGKHGKVGRMGPKGIKGELGDMGDQGNIGKTGPIGKKGDKGEKGLLGIPGEKGKAG	(47-116)	34.29	0.9934	1.43	0.0	8.57	8.57	0.0	34.29	1.43	5.71	18.57	4.29	2.86	1.43	7.14	1.43	1.43	0.0	1.43	1.43	0.0	0.0
Human	G	sp|Q96G74|OTUD5_HUMAN OTU domain-containing protein 5 OS=Homo sapiens OX=9606 GN=OTUD5 PE=1 SV=1	GGPGGPGGGPGDALGAAAAGVGAAGVVVGVGGAVGVGGCCSGPG	(104-147)	45.45	0.8468	18.18	4.55	2.27	0.0	0.0	45.45	0.0	0.0	0.0	2.27	0.0	0.0	9.09	0.0	0.0	2.27	0.0	15.91	0.0	0.0
Human	G	sp|Q7Z3Y8|K1C27_HUMAN Keratin, type I cytoskeletal 27 OS=Homo sapiens OX=9606 GN=KRT27 PE=1 SV=2	GSCGGTGSVRLSSGGAGFGAGNTCGVPGIGSGFSCAFGGSSSAGGYGGGLGGGSASCAAFTGNEHG	(13-78)	37.88	0.8361	10.61	6.06	0.0	1.52	6.06	37.88	1.52	1.52	0.0	3.03	0.0	3.03	1.52	0.0	1.52	16.67	4.55	3.03	0.0	1.52
Human	G	sp|P52948|NUP98_HUMAN Nuclear pore complex protein Nup98-Nup96 OS=Homo sapiens OX=9606 GN=NUP98 PE=1 SV=4	GTPFGGGTGGFGTTSTFGQNTGFGTTSGGAFGTSAFGSSNNTGGLFG	(7-53)	36.17	0.8508	4.26	0.0	0.0	0.0	14.89	36.17	0.0	0.0	0.0	2.13	0.0	6.38	2.13	2.13	0.0	10.64	21.28	0.0	0.0	0.0
Human	G	sp|P52948|NUP98_HUMAN Nuclear pore complex protein Nup98-Nup96 OS=Homo sapiens OX=9606 GN=NUP98 PE=1 SV=4	GSKPAPGTLGTGLGAGFGTALGAGQASLFGNNQPKIGGPLGTGAFGAPG	(421-469)	32.65	0.8824	14.29	0.0	0.0	0.0	6.12	32.65	0.0	2.04	4.08	10.2	0.0	4.08	10.2	4.08	0.0	4.08	8.16	0.0	0.0	0.0
Human	G	sp|P35658|NU214_HUMAN Nuclear pore complex protein Nup214 OS=Homo sapiens OX=9606 GN=NUP214 PE=1 SV=2	GGGSVASQGFGFSSPNKTGGFGAAPVFGSPPTFGGSPGFGGVPAFG	(1950-1995)	32.61	0.7957	8.7	0.0	0.0	0.0	15.22	32.61	0.0	0.0	2.17	0.0	0.0	2.17	13.04	2.17	0.0	13.04	4.35	6.52	0.0	0.0
Human	G	sp|Q16625|OCLN_HUMAN Occludin OS=Homo sapiens OX=9606 GN=OCLN PE=1 SV=1	GYGTSLLGGSVGYPYGGSGFGSYGSGYGYGYGYGYGYGGYTDPRAAKG	(92-139)	39.58	0.8373	4.17	0.0	2.08	0.0	2.08	39.58	0.0	0.0	2.08	4.17	0.0	0.0	4.17	0.0	2.08	10.42	4.17	2.08	0.0	22.92
Human	G	sp|Q9H461|FZD8_HUMAN Frizzled-8 OS=Homo sapiens OX=9606 GN=FZD8 PE=1 SV=1	GHEKVACSGGAPGAGGAGGAGGAAAGAGAAGAGAGGPGGRGEYEELG	(334-380)	42.55	0.8103	27.66	2.13	0.0	8.51	0.0	42.55	2.13	0.0	2.13	2.13	0.0	0.0	4.26	0.0	2.13	2.13	0.0	2.13	0.0	2.13
Human	G	sp|Q9BUJ2|HNRL1_HUMAN Heterogeneous nuclear ribonucleoprotein U-like protein 1 OS=Homo sapiens OX=9606 GN=HNRNPUL1 PE=1 SV=2	GGGGFRGRGGGGGFQRYENRGPPGGNRGGFQNRGGGSGGGGNYRGGFNRSGGGGYSQNRWG	(613-673)	47.54	0.7278	0.0	0.0	0.0	1.64	6.56	47.54	0.0	0.0	0.0	0.0	0.0	9.84	3.28	4.92	14.75	4.92	0.0	0.0	1.64	4.92
Human	G	sp|Q9UMN6|KMT2B_HUMAN Histone-lysine N-methyltransferase 2B OS=Homo sapiens OX=9606 GN=KMT2B PE=1 SV=1	GGGSCPGPGSARGRFPGRPRGAGGGGGRGGRGNGAERVRVALRRGGGATGPGGAEPG	(6-62)	42.11	0.7656	10.53	1.75	0.0	3.51	1.75	42.11	0.0	0.0	0.0	1.75	0.0	1.75	10.53	0.0	17.54	3.51	1.75	3.51	0.0	0.0
Human	G	sp|Q9BXJ1|C1QT1_HUMAN Complement C1q tumor necrosis factor-related protein 1 OS=Homo sapiens OX=9606 GN=C1QTNF1 PE=1 SV=1	GEKGDRGDRGLQGKYGKTGSAGARGHTGPKGQKGSMGAPG	(99-138)	35.0	0.9836	7.5	0.0	5.0	2.5	0.0	35.0	2.5	0.0	12.5	2.5	2.5	0.0	5.0	5.0	7.5	5.0	5.0	0.0	0.0	2.5
Human	G	sp|Q5VWW1|C1QL3_HUMAN Complement C1q-like protein 3 OS=Homo sapiens OX=9606 GN=C1QL3 PE=2 SV=1	GPKGEAGRPGKAGPRGPPGEPGPPGPMGPPGEKGEPGRQGLPGPPGAPG	(61-109)	34.69	0.9882	6.12	0.0	0.0	8.16	0.0	34.69	0.0	0.0	6.12	2.04	2.04	0.0	32.65	2.04	6.12	0.0	0.0	0.0	0.0	0.0
Human	G	sp|Q6ZN18|AEBP2_HUMAN Zinc finger protein AEBP2 OS=Homo sapiens OX=9606 GN=AEBP2 PE=1 SV=2	GDGDGKEGLEEPKGPRGSQGGGGGGSSSSSVVSSGGDEGYGTGGGGSSATSGGRRG	(150-205)	41.07	0.7557	1.79	0.0	5.36	7.14	0.0	41.07	0.0	0.0	3.57	1.79	0.0	0.0	3.57	1.79	5.36	19.64	3.57	3.57	0.0	1.79
Human	G	sp|P04264|K2C1_HUMAN Keratin, type II cytoskeletal 1 OS=Homo sapiens OX=9606 GN=KRT1 PE=1 SV=6	GGGGGRFSSCGGGGGSFGAGGGFGSRSLVNLGGSKSISISVARGGGRGSGFGGGYGGGGFGGGGFGGGGFGGGGIGGGGFGGFGSGGGGFGGGGFGGGGYGGGYGPVCPPGG	(40-151)	58.93	0.8343	1.79	1.79	0.0	0.0	9.82	58.93	0.0	2.68	0.89	1.79	0.0	0.89	2.68	0.0	3.57	9.82	0.0	2.68	0.0	2.68
Human	G	sp|P04264|K2C1_HUMAN Keratin, type II cytoskeletal 1 OS=Homo sapiens OX=9606 GN=KRT1 PE=1 SV=6	GGGSRGGGGGGYGSGGSSYGSGGGSYGSGGGGGGGRGSYGSGGSSYGSGGGSYGSGGGGGGHGSYGSGSSSGGYRGGSGGGGGGSSGGRGSGGGSSGGSIGGRGSSSGGVKSSGG	(514-628)	58.26	0.8809	0.0	0.0	0.0	0.0	0.0	58.26	0.87	0.87	0.87	0.0	0.0	0.0	0.0	0.0	4.35	26.96	0.0	0.87	0.0	6.96
Human	G	sp|Q9NQS1|AVEN_HUMAN Cell death regulator Aven OS=Homo sapiens OX=9606 GN=AVEN PE=1 SV=1	GGGGGGGGDGGGRRGRGRGRGFRGARGGRGGGGAPRGSRREPGGWGAG	(38-85)	56.25	0.763	6.25	0.0	2.08	2.08	2.08	56.25	0.0	0.0	0.0	0.0	0.0	0.0	4.17	0.0	22.92	2.08	0.0	0.0	2.08	0.0
Human	G	sp|Q9HCE5|MET14_HUMAN N6-adenosine-methyltransferase non-catalytic subunit OS=Homo sapiens OX=9606 GN=METTL14 PE=1 SV=2	GGGAPRGGGRGGTSAGRGRERNRSNFRGERGGFRGGRGGAHRGG	(409-452)	43.18	0.7284	6.82	0.0	0.0	4.55	4.55	43.18	2.27	0.0	0.0	0.0	0.0	4.55	2.27	0.0	25.0	4.55	2.27	0.0	0.0	0.0
Human	G	sp|Q6L8H4|KRA51_HUMAN Keratin-associated protein 5-1 OS=Homo sapiens OX=9606 GN=KRTAP5-1 PE=2 SV=1	GKGGCGSSGGSKGGCGSCGGCKGGCGSCGGSKGGCGSCGGSKGGCGSCGGSKGGCGSGCGGCG	(65-127)	52.38	0.8953	0.0	20.63	0.0	0.0	0.0	52.38	0.0	0.0	9.52	0.0	0.0	0.0	0.0	0.0	0.0	17.46	0.0	0.0	0.0	0.0
Human	G	sp|Q6L8H4|KRA51_HUMAN Keratin-associated protein 5-1 OS=Homo sapiens OX=9606 GN=KRTAP5-1 PE=2 SV=1	GKGGCGSCGCSKGACGSCGGSKGGCGSCGGCKGGCGSCGGSKGGCGSGCGGCGSGCG	(153-209)	49.12	0.8711	1.75	24.56	0.0	0.0	0.0	49.12	0.0	0.0	8.77	0.0	0.0	0.0	0.0	0.0	0.0	15.79	0.0	0.0	0.0	0.0
Human	G	sp|Q58A45|PAN3_HUMAN PAN2-PAN3 deadenylation complex subunit PAN3 OS=Homo sapiens OX=9606 GN=PAN3 PE=1 SV=3	GAPVAGFPPGAVAGGGAGPPPGPKKPDLGDPGTGAAAGGGGSSGGLDGPRLAIPGMDGG	(92-150)	35.59	0.8515	15.25	0.0	6.78	0.0	1.69	35.59	0.0	1.69	3.39	5.08	1.69	0.0	18.64	0.0	1.69	3.39	1.69	3.39	0.0	0.0
Human	G	sp|Q9BVL2|NUP58_HUMAN Nucleoporin p58/p45 OS=Homo sapiens OX=9606 GN=NUP58 PE=1 SV=1	GVSFGTPFGSGIGTGLQSSGLGSSNLGGFGTSSGFGCSTTGASTFG	(485-530)	32.61	0.9036	2.17	2.17	0.0	0.0	10.87	32.61	0.0	2.17	0.0	6.52	0.0	2.17	2.17	2.17	0.0	21.74	13.04	2.17	0.0	0.0
Human	G	sp|P48634|PRC2A_HUMAN Protein PRRC2A OS=Homo sapiens OX=9606 GN=PRRC2A PE=1 SV=3	GRGRGEYFARGRGFRGTYGGRGRGARSREFRSYREFRGDDGRGGGTGGPNHPPAPRG	(1025-1081)	31.58	0.7427	5.26	0.0	3.51	5.26	7.02	31.58	1.75	0.0	0.0	0.0	0.0	1.75	7.02	0.0	24.56	3.51	3.51	0.0	0.0	5.26
Human	G	sp|Q99729|ROAA_HUMAN Heterogeneous nuclear ribonucleoprotein A/B OS=Homo sapiens OX=9606 GN=HNRNPAB PE=1 SV=2	GSGGRGNRNRGNRGSGGGGGGGGQSQSWNQGYGNYWNQGYGYQQGYGPGYGGYDYSPYGYYGYGPG	(241-306)	40.91	0.8	0.0	0.0	1.52	0.0	0.0	40.91	0.0	0.0	0.0	0.0	0.0	9.09	4.55	9.09	6.06	7.58	0.0	0.0	3.03	18.18
Human	G	sp|P52272|HNRPM_HUMAN Heterogeneous nuclear ribonucleoprotein M OS=Homo sapiens OX=9606 GN=HNRNPM PE=1 SV=3	GLGGIGMGLGPGGQPIDANHLNKGIGMGNIGPAGMGMEGIGFGINKMGGMEGPFGGGMENMGRFGSGMNMG	(300-370)	38.03	0.8614	2.82	0.0	1.41	4.23	4.23	38.03	1.41	8.45	2.82	4.23	14.08	8.45	5.63	1.41	1.41	1.41	0.0	0.0	0.0	0.0
Human	G	sp|P52272|HNRPM_HUMAN Heterogeneous nuclear ribonucleoprotein M OS=Homo sapiens OX=9606 GN=HNRNPM PE=1 SV=3	GGGGGGSVPGIERMGPGIDRLGGAGMERMGAGLGHGMDRVG	(391-431)	41.46	0.7742	4.88	0.0	4.88	4.88	0.0	41.46	2.44	4.88	0.0	4.88	9.76	0.0	4.88	0.0	9.76	2.44	0.0	4.88	0.0	0.0
Human	G	sp|P52272|HNRPM_HUMAN Heterogeneous nuclear ribonucleoprotein M OS=Homo sapiens OX=9606 GN=HNRNPM PE=1 SV=3	GPALGAGIERMGLAMGGGGGASFDRAIEMERGNFGGSFAGSFGGAGGHAPG	(597-647)	35.29	0.7499	15.69	0.0	1.96	5.88	7.84	35.29	1.96	3.92	0.0	3.92	5.88	1.96	3.92	0.0	5.88	5.88	0.0	0.0	0.0	0.0
Human	G	sp|O94913|PCF11_HUMAN Pre-mRNA cleavage complex 2 protein Pcf11 OS=Homo sapiens OX=9606 GN=PCF11 PE=1 SV=3	GSPGQMGGGGPLRFEGPQGQLGGGCPLRFEGPPGPVGTPLRFEGPIGQAGGGGFRFEGSPGLRFEGSPGGLRFEGPGGQPVGGLRFEGHRGQPVGGLRFEGPHGQPVGG	(793-901)	34.86	0.9046	0.92	0.92	0.0	7.34	8.26	34.86	1.83	0.92	0.0	7.34	0.92	0.0	14.68	6.42	8.26	2.75	0.92	3.67	0.0	0.0
Human	G	sp|O94913|PCF11_HUMAN Pre-mRNA cleavage complex 2 protein Pcf11 OS=Homo sapiens OX=9606 GN=PCF11 PE=1 SV=3	GQPVGGLRFEGGHGPSGAAIRFDGPHGQPGGGIRFEGPLLQQGVG	(909-953)	33.33	0.8386	4.44	0.0	2.22	4.44	6.67	33.33	4.44	4.44	0.0	6.67	0.0	0.0	11.11	8.89	6.67	2.22	0.0	4.44	0.0	0.0
Human	G	sp|O94913|PCF11_HUMAN Pre-mRNA cleavage complex 2 protein Pcf11 OS=Homo sapiens OX=9606 GN=PCF11 PE=1 SV=3	GQPGVGIRFEGPLVQQGGGMRFEGPSVPGGGLRIEGPLGQGGPRFEG	(987-1033)	34.04	0.8426	0.0	0.0	0.0	8.51	6.38	34.04	0.0	4.26	0.0	6.38	2.13	0.0	12.77	8.51	8.51	2.13	0.0	6.38	0.0	0.0
Human	G	sp|Q8NFP9|NBEA_HUMAN Neurobeachin OS=Homo sapiens OX=9606 GN=NBEA PE=1 SV=3	GPGLEPQPVGLIAVGAAGGGGGGSGGGGTGGSGMGELRGASGSG	(9-52)	47.73	0.7221	9.09	0.0	0.0	4.55	0.0	47.73	0.0	2.27	0.0	6.82	2.27	0.0	6.82	2.27	2.27	9.09	2.27	4.55	0.0	0.0
Human	G	sp|Q7Z3Z0|K1C25_HUMAN Keratin, type I cytoskeletal 25 OS=Homo sapiens OX=9606 GN=KRT25 PE=1 SV=1	GSLRLYGGGTSFGTGNSCGISGIGSGFSSAFGGSSSGGNTGGGNPCAGFTVNERG	(19-73)	34.55	0.8476	3.64	3.64	0.0	1.82	7.27	34.55	0.0	3.64	0.0	3.64	0.0	7.27	1.82	0.0	3.64	18.18	7.27	1.82	0.0	1.82
Human	G	sp|Q3SY84|K2C71_HUMAN Keratin, type II cytoskeletal 71 OS=Homo sapiens OX=9606 GN=KRT71 PE=1 SV=3	GGSSSSFRAGSKGLSGGFGSRSLYSLGGVRSLNVASGSGKSGGYGFGRGRASGFAGSMFG	(26-85)	31.67	0.8343	6.67	0.0	0.0	0.0	8.33	31.67	0.0	0.0	3.33	6.67	1.67	1.67	0.0	0.0	8.33	25.0	0.0	3.33	0.0	3.33
Human	G	sp|P04259|K2C6B_HUMAN Keratin, type II cytoskeletal 6B OS=Homo sapiens OX=9606 GN=KRT6B PE=1 SV=5	GSGGLGGACGGAGFGSRSLYGLGGSKRISIGGGSCAISGGYGSRAGGSYGFGGAGSGFGFGGGAGIGFGLGGGAGLAGGFGGPGFPVCPPGG	(43-134)	46.74	0.8547	8.7	3.26	0.0	0.0	7.61	46.74	0.0	4.35	1.09	5.43	0.0	0.0	4.35	0.0	3.26	10.87	0.0	1.09	0.0	3.26
Human	G	sp|P04259|K2C6B_HUMAN Keratin, type II cytoskeletal 6B OS=Homo sapiens OX=9606 GN=KRT6B PE=1 SV=5	GYGGASGVGSGLGLGGGSSYSYGSGLGVGGGFSSSSGRATGGGLSSVGGG	(496-545)	46.0	0.7947	4.0	0.0	0.0	0.0	2.0	46.0	0.0	0.0	0.0	8.0	0.0	0.0	0.0	0.0	2.0	24.0	2.0	6.0	0.0	6.0
Human	G	sp|P78364|PHC1_HUMAN Polyhomeotic-like protein 1 OS=Homo sapiens OX=9606 GN=PHC1 PE=1 SV=3	GGGSGNSIPGSMGPGGGGQAHGGLGQLPSSGMGGGSCPRKGTG	(268-310)	44.19	0.7675	2.33	2.33	0.0	0.0	0.0	44.19	2.33	2.33	2.33	4.65	4.65	2.33	9.3	4.65	2.33	13.95	2.33	0.0	0.0	0.0
Human	G	sp|P21757|MSRE_HUMAN Macrophage scavenger receptor types I and II OS=Homo sapiens OX=9606 GN=MSR1 PE=1 SV=1	GPPGPPGEKGDRGPTGESGPRGFPGPIGPPGLKGDRGAIGFPGSRGLPGYAGRPGNSGPKGQKGEKGSG	(273-341)	34.78	0.9931	2.9	0.0	2.9	4.35	2.9	34.78	0.0	2.9	7.25	2.9	0.0	1.45	20.29	1.45	7.25	5.8	1.45	0.0	0.0	1.45
Human	G	sp|Q96JN8|NEUL4_HUMAN Neuralized-like protein 4 OS=Homo sapiens OX=9606 GN=NEURL4 PE=1 SV=2	GSGGSGGSGGGPGPGPGGGGGPSGSGSGPGSNGGLGSGGELHPRTG	(4-49)	54.35	0.8097	0.0	0.0	0.0	2.17	0.0	54.35	2.17	0.0	0.0	4.35	0.0	2.17	13.04	0.0	2.17	17.39	2.17	0.0	0.0	0.0
Human	G	sp|Q00839|HNRPU_HUMAN Heterogeneous nuclear ribonucleoprotein U OS=Homo sapiens OX=9606 GN=HNRNPU PE=1 SV=6	GKNQFNRGGGHRGRGGFNMRGGNFRGGAPGNRGGYNRRGNMPQRGGGGG	(696-744)	40.82	0.7754	2.04	0.0	0.0	0.0	6.12	40.82	2.04	0.0	2.04	0.0	4.08	14.29	4.08	4.08	18.37	0.0	0.0	0.0	0.0	2.04
Human	G	sp|Q9UEW3|MARCO_HUMAN Macrophage receptor MARCO OS=Homo sapiens OX=9606 GN=MARCO PE=1 SV=1	GAKGAMGRDGATGPSGPQGPPGVKGEAGLQGPQGAPGKQGATGTPGPQGEKGSKGDGGLIGPKGETGTKGEKGDLGLPGSKGDRGMKGDAGVMGPPGAQGSKGDFGRPGPPGLAGFPGAKGDQGQPGLQGVPGPPGAVGHPGAKGEPGSAGSPGRAGLPGSPGSPGATGLKGSKGDTGLQGQQGRKGESGVPGPAGVKGEQGSPGLAGPKGAPGQAGQKGDQGVKGSSGEQGVKGEKGERG	(178-418)	34.02	0.9981	7.88	0.0	3.73	4.15	0.83	34.02	0.41	0.41	9.13	4.15	1.24	0.0	12.86	7.05	2.49	5.39	2.9	3.32	0.0	0.0
Human	G	sp|P40425|PBX2_HUMAN Pre-B-cell leukemia transcription factor 2 OS=Homo sapiens OX=9606 GN=PBX2 PE=1 SV=2	GPPPPGGGRGGLGLVSGEPGGPGEPPGGGDPGGGSGGVPGGRGKQDIG	(7-54)	47.92	0.7961	0.0	0.0	4.17	4.17	0.0	47.92	0.0	2.08	2.08	4.17	0.0	0.0	20.83	2.08	4.17	4.17	0.0	4.17	0.0	0.0
Human	G	sp|P78358|CTG1B_HUMAN Cancer/testis antigen 1 OS=Homo sapiens OX=9606 GN=CTAG1A PE=1 SV=1	GRGTGGSTGDADGPGGPGIPDGPGGNAGGPGEAGATGGRGPRGAGAARASGPGGGAPRGPHGGAASGLNGCCRCGARG	(5-82)	41.03	0.9141	15.38	3.85	3.85	1.28	0.0	41.03	1.28	1.28	0.0	1.28	0.0	2.56	11.54	0.0	8.97	3.85	3.85	0.0	0.0	0.0
Human	G	sp|Q9BX10|GTPB2_HUMAN GTP-binding protein 2 OS=Homo sapiens OX=9606 GN=GTPBP2 PE=1 SV=1	GGCCRPGGGPAVGGTLKARGAGSSSGCGGPKGKKKNGRNRGG	(10-51)	38.1	0.8238	7.14	7.14	0.0	0.0	0.0	38.1	0.0	0.0	11.9	2.38	0.0	4.76	7.14	0.0	9.52	7.14	2.38	2.38	0.0	0.0
Human	G	sp|Q9HCR9|PDE11_HUMAN Dual 3',5'-cyclic-AMP and -GMP phosphodiesterase 11A OS=Homo sapiens OX=9606 GN=PDE11A PE=1 SV=2	GGSSVGGGTGPNGSAHSQPLPGGGDCGGVPLSPSWAGGSRGDG	(68-110)	37.21	0.7191	4.65	2.33	4.65	0.0	0.0	37.21	2.33	0.0	0.0	4.65	0.0	2.33	11.63	2.33	2.33	16.28	2.33	4.65	2.33	0.0
Human	G	sp|Q7Z3B4|NUP54_HUMAN Nucleoporin p54 OS=Homo sapiens OX=9606 GN=NUP54 PE=1 SV=2	GTTGLFGGTQNKGFGFGTGFGTTTGTSTGLGTGLGTGLGFGG	(48-89)	42.86	0.9083	0.0	0.0	0.0	0.0	11.9	42.86	0.0	0.0	2.38	9.52	0.0	2.38	0.0	2.38	0.0	2.38	26.19	0.0	0.0	0.0
Human	G	sp|P0C862|C1T9A_HUMAN Complement C1q and tumor necrosis factor-related protein 9A OS=Homo sapiens OX=9606 GN=C1QTNF9 PE=1 SV=1	GHPGIPGNPGHNGLPGRDGRDGAKGDKGDAGEPGRPGSPGKDGTSGEKGERGADG	(26-80)	34.55	0.9902	5.45	0.0	10.91	5.45	0.0	34.55	3.64	1.82	7.27	1.82	0.0	3.64	12.73	0.0	7.27	3.64	1.82	0.0	0.0	0.0
Human	G	sp|P0C862|C1T9A_HUMAN Complement C1q and tumor necrosis factor-related protein 9A OS=Homo sapiens OX=9606 GN=C1QTNF9 PE=1 SV=1	GIKGDQGSRGSPGKHGPKGLAGPMGEKGLRGETGPQGQKGNKGDVGPTGPEGPRGNIGPLGPTGLPGPMGPIGKPGPKGEAGPTGPQGEPGVRGIRGWKGDRGEKGKIG	(86-194)	33.94	0.9967	1.83	0.0	2.75	5.5	0.0	33.94	0.92	4.59	10.09	3.67	1.83	1.83	15.6	3.67	5.5	1.83	3.67	1.83	0.92	0.0
Human	G	sp|P02745|C1QA_HUMAN Complement C1q subcomponent subunit A OS=Homo sapiens OX=9606 GN=C1QA PE=1 SV=2	GKKGEAGRPGRRGRPGLKGEQGEPGAPGIRTGIQGLKGDQGEPGPSGNPGKVGYPGPSGPLGARGIPGIKGTKGSPG	(31-107)	33.77	0.9917	3.9	0.0	1.3	5.19	0.0	33.77	0.0	5.19	9.09	3.9	0.0	1.3	15.58	3.9	7.79	3.9	2.6	1.3	0.0	1.3
Human	G	sp|Q6L8H1|KRA54_HUMAN Keratin-associated protein 5-4 OS=Homo sapiens OX=9606 GN=KRTAP5-4 PE=1 SV=1	GCCGCSGGCGSGCGGCGSGCGGCGSGCGGCGSGCGGCGSGCGGCG	(2-46)	55.56	0.9615	0.0	31.11	0.0	0.0	0.0	55.56	0.0	0.0	0.0	0.0	0.0	0.0	0.0	0.0	0.0	13.33	0.0	0.0	0.0	0.0
Human	G	sp|Q6L8H1|KRA54_HUMAN Keratin-associated protein 5-4 OS=Homo sapiens OX=9606 GN=KRTAP5-4 PE=1 SV=1	GSCGGSKGGYGSCGGSKGGCVSCGGSKGGCGSCGGSKGGCGSCGGSKGGCGSCGGSKGGCVSCGGSKGGCGSCGGSKGGCVSCGGSKGGCGSCGGSKGGCGSCGGSKGGCGSCGGSKGGCGSCG	(72-195)	47.58	0.905	0.0	19.35	0.0	0.0	0.0	47.58	0.0	0.0	9.68	0.0	0.0	0.0	0.0	0.0	0.0	20.16	0.0	2.42	0.0	0.81
Human	G	sp|D6REC4|CFA99_HUMAN Cilia- and flagella-associated protein 99 OS=Homo sapiens OX=9606 GN=CFAP99 PE=3 SV=1	GAGWGWRARRAGTGVPGRGWRGDRVRSAAGRYAAAGAGGGGG	(368-409)	35.71	0.7645	21.43	0.0	2.38	0.0	0.0	35.71	0.0	0.0	0.0	0.0	0.0	0.0	2.38	0.0	19.05	2.38	2.38	4.76	7.14	2.38
Human	G	sp|P55316|FOXG1_HUMAN Forkhead box protein G1 OS=Homo sapiens OX=9606 GN=FOXG1 PE=1 SV=2	GAKADGLGGKGEPGGGPGELAPVGPDEKEKGAGAGGEEKKGAGEGGKDGEGGKEGEKKNG	(118-177)	38.33	0.8643	10.0	0.0	5.0	16.67	0.0	38.33	0.0	0.0	16.67	3.33	0.0	1.67	6.67	0.0	0.0	0.0	0.0	1.67	0.0	0.0
Human	G	sp|Q3LI58|KR211_HUMAN Keratin-associated protein 21-1 OS=Homo sapiens OX=9606 GN=KRTAP21-1 PE=3 SV=1	GNSCGYGSGCGCGYGSGSGCGCGYGTGYGCGYGCGFGSHYGCGYGTGYGCGYGSGSGYCG	(7-66)	46.67	0.9699	0.0	16.67	0.0	0.0	1.67	46.67	1.67	0.0	0.0	0.0	0.0	1.67	0.0	0.0	0.0	11.67	3.33	0.0	0.0	16.67
Human	G	sp|P55795|HNRH2_HUMAN Heterogeneous nuclear ribonucleoprotein H2 OS=Homo sapiens OX=9606 GN=HNRNPH2 PE=1 SV=1	GPYDRPGAGRGYNSIGRGAGFERMRRGAYGGGYGGYDDYGGYNDGYGFGSDRFG	(208-261)	35.19	0.8615	5.56	0.0	9.26	1.85	5.56	35.19	0.0	1.85	0.0	0.0	1.85	3.7	3.7	0.0	12.96	3.7	0.0	0.0	0.0	14.81
Human	G	sp|P55795|HNRH2_HUMAN Heterogeneous nuclear ribonucleoprotein H2 OS=Homo sapiens OX=9606 GN=HNRNPH2 PE=1 SV=1	GASGGAYGSQMMGGMGLSNQSSYGGPASQQLSGGYGGGYGGQSSMSG	(386-432)	36.17	0.7684	6.38	0.0	0.0	0.0	0.0	36.17	0.0	0.0	0.0	4.26	8.51	2.13	2.13	10.64	0.0	21.28	0.0	0.0	0.0	8.51
Human	G	sp|P59827|BPIB4_HUMAN BPI fold-containing family B member 4 OS=Homo sapiens OX=9606 GN=BPIFB4 PE=2 SV=2	GEIPPGVATGAVGPGGLLGTGGMLAADGILAGQGGLLGGGGLLGDGGLLGGGGVLGVLGEGGILSTVQGITG	(155-226)	41.67	0.8625	6.94	0.0	2.78	2.78	0.0	41.67	0.0	5.56	0.0	18.06	1.39	0.0	4.17	2.78	0.0	1.39	5.56	6.94	0.0	0.0
Human	G	sp|Q8NFJ8|BHE22_HUMAN Class E basic helix-loop-helix protein 22 OS=Homo sapiens OX=9606 GN=BHLHE22 PE=2 SV=1	GAGGGGAKAAEGCSNAHLHGGASVPPGGLGGGGGGGSSSGSSGGGGGSGSGSGG	(172-225)	50.0	0.6753	11.11	1.85	0.0	1.85	0.0	50.0	3.7	0.0	1.85	3.7	0.0	1.85	3.7	0.0	0.0	18.52	0.0	1.85	0.0	0.0
Human	G	sp|Q9Y5B6|PAXB1_HUMAN PAX3- and PAX7-binding protein 1 OS=Homo sapiens OX=9606 GN=PAXBP1 PE=1 SV=2	GTGEEAGPGGGDRAPGGESLLGPGPSPPSALTPGLGAEAGGGFPGGAEPGNG	(37-88)	36.54	0.8043	11.54	0.0	1.92	9.62	1.92	36.54	0.0	0.0	0.0	7.69	0.0	1.92	17.31	0.0	1.92	5.77	3.85	0.0	0.0	0.0
Human	G	sp|Q6RI45|BRWD3_HUMAN Bromodomain and WD repeat-containing protein 3 OS=Homo sapiens OX=9606 GN=BRWD3 PE=1 SV=2	GNGKRNWKTRGTGGRGRWGRWGRWSRGGRGRGGRGRGSRGRGGGGTRGRGRGRGGRGASRG	(1659-1719)	44.26	0.8525	1.64	0.0	0.0	0.0	0.0	44.26	0.0	0.0	3.28	0.0	0.0	3.28	0.0	0.0	31.15	4.92	4.92	0.0	6.56	0.0
Human	G	sp|Q9H8G2|CAAP1_HUMAN Caspase activity and apoptosis inhibitor 1 OS=Homo sapiens OX=9606 GN=CAAP1 PE=1 SV=2	GSSGSTSGCGSAGGCGSVSCCGNANFSGSVTGGGSGGSCWGG	(35-76)	38.1	0.8327	4.76	11.9	0.0	0.0	2.38	38.1	0.0	0.0	0.0	0.0	0.0	4.76	0.0	0.0	0.0	26.19	4.76	4.76	2.38	0.0
Human	G	sp|P19012|K1C15_HUMAN Keratin, type I cytoskeletal 15 OS=Homo sapiens OX=9606 GN=KRT15 PE=1 SV=3	GSGGGYGGGMRVCGFGGGAGSVFGGGFGGGVGGGFGGGFGGGDGGLLSG	(55-103)	61.22	0.8663	2.04	2.04	2.04	0.0	10.2	61.22	0.0	0.0	0.0	4.08	2.04	0.0	0.0	0.0	2.04	6.12	0.0	6.12	0.0	2.04
Human	G	sp|P02538|K2C6A_HUMAN Keratin, type II cytoskeletal 6A OS=Homo sapiens OX=9606 GN=KRT6A PE=1 SV=3	GSGGLGGACGGAGFGSRSLYGLGGSKRISIGGGSCAISGGYGSRAGGSYGFGGAGSGFGFGGGAGIGFGLGGGAGLAGGFGGPGFPVCPPGG	(43-134)	46.74	0.8547	8.7	3.26	0.0	0.0	7.61	46.74	0.0	4.35	1.09	5.43	0.0	0.0	4.35	0.0	3.26	10.87	0.0	1.09	0.0	3.26
Human	G	sp|P02538|K2C6A_HUMAN Keratin, type II cytoskeletal 6A OS=Homo sapiens OX=9606 GN=KRT6A PE=1 SV=3	GYGGASGVGSGLGLGGGSSYSYGSGLGVGGGFSSSSGRAIGGGLSSVGGG	(496-545)	46.0	0.7947	4.0	0.0	0.0	0.0	2.0	46.0	0.0	2.0	0.0	8.0	0.0	0.0	0.0	0.0	2.0	24.0	0.0	6.0	0.0	6.0
Human	G	sp|Q8IUB9|KR191_HUMAN Keratin-associated protein 19-1 OS=Homo sapiens OX=9606 GN=KRTAP19-1 PE=2 SV=2	GSYYGGLGYSCGGFGGLGYGYGCGCGSFCRRGSGCGYGGYGYGSGFGSYGYGSGFGGYGYGSGFGGYGYGCCRPSYNGGYGFSG	(5-88)	45.24	0.8963	0.0	8.33	0.0	0.0	7.14	45.24	0.0	0.0	0.0	2.38	0.0	1.19	1.19	0.0	3.57	11.9	0.0	0.0	0.0	19.05
Human	G	sp|Q99456|K1C12_HUMAN Keratin, type I cytoskeletal 12 OS=Homo sapiens OX=9606 GN=KRT12 PE=1 SV=1	GMSASSVGSGYGGSAFGFGASCGGGFSAASMFGSSSGFGGGSGSSMAGGLGAGYGRALGGGSFGGLGMGFGGSPGGGSLGILSGNDGGLLSG	(32-123)	41.3	0.8802	8.7	1.09	1.09	0.0	7.61	41.3	0.0	1.09	0.0	7.61	4.35	1.09	1.09	0.0	1.09	20.65	0.0	1.09	0.0	2.17
Human	G	sp|Q3LI72|KR195_HUMAN Keratin-associated protein 19-5 OS=Homo sapiens OX=9606 GN=KRTAP19-5 PE=1 SV=1	GNYYGGLGYGYGGFDDLGYGYGCGCGSFRRLGYGGGYGGYGYGSGFGGYGYRSCRPSCYG	(5-64)	41.67	0.8216	0.0	6.67	3.33	0.0	5.0	41.67	0.0	0.0	0.0	5.0	0.0	1.67	1.67	0.0	6.67	6.67	0.0	0.0	0.0	21.67
Human	G	sp|Q8WVR3|MA11_HUMAN Microtubule-associated protein 11 OS=Homo sapiens OX=9606 GN=MAP11 PE=1 SV=2	GGGMPGGGGAGDQDSEPPGGGDPGGGGLFRGCSPLLTHGPG	(88-128)	43.9	0.6715	2.44	2.44	7.32	2.44	2.44	43.9	2.44	0.0	0.0	7.32	2.44	0.0	14.63	2.44	2.44	4.88	2.44	0.0	0.0	0.0
Human	G	sp|P02533|K1C14_HUMAN Keratin, type I cytoskeletal 14 OS=Homo sapiens OX=9606 GN=KRT14 PE=1 SV=4	GGACGLGGGYGGGFSSSSSSFGSGFGGGYGGGLGAGLGGGFGGGFAGGDGLLVG	(60-113)	53.7	0.7823	5.56	1.85	1.85	0.0	9.26	53.7	0.0	0.0	0.0	9.26	0.0	0.0	0.0	0.0	0.0	12.96	0.0	1.85	0.0	3.7
Human	G	sp|P35908|K22E_HUMAN Keratin, type II cytoskeletal 2 epidermal OS=Homo sapiens OX=9606 GN=KRT2 PE=1 SV=2	GGGGGGFGGGGFGSRSLVGLGGTKSISISVAGGGGGFGAAGGFGGRGGGFGGGSSFGGGSGFSGGGFGGGGFGGGRFGGFGGPGGVGGLGGPGGFGPGGYPGG	(47-149)	59.22	0.8641	2.91	0.0	0.0	0.0	11.65	59.22	0.0	1.94	0.97	2.91	0.0	0.0	3.88	0.0	2.91	8.74	0.97	2.91	0.0	0.97
Human	G	sp|P35908|K22E_HUMAN Keratin, type II cytoskeletal 2 epidermal OS=Homo sapiens OX=9606 GN=KRT2 PE=1 SV=2	GGSGGRGSSSGGGYSSGSSSYGSGGRQSGSRGGSGGGGSISGGGYGSGGGSGGRYGSGGGSKGGSISGGGYGSGGGKHSSGGGSRGGSSSGGGYGSGGGGSSSVKGSSGEAFG	(519-631)	50.44	0.8437	0.88	0.0	0.0	0.88	0.88	50.44	0.88	1.77	2.65	0.0	0.0	0.0	0.0	0.88	4.42	30.09	0.0	0.88	0.0	5.31
Human	G	sp|Q05707|COEA1_HUMAN Collagen alpha-1(XIV) chain OS=Homo sapiens OX=9606 GN=COL14A1 PE=1 SV=3	GPAGPPGGPGLRGPKGQQGEPGPKGPDGPRGEIGLPGPQGPPGPQGPSG	(1462-1510)	36.73	0.9756	2.04	0.0	2.04	4.08	0.0	36.73	0.0	2.04	4.08	4.08	0.0	0.0	30.61	8.16	4.08	2.04	0.0	0.0	0.0	0.0
Human	G	sp|Q05707|COEA1_HUMAN Collagen alpha-1(XIV) chain OS=Homo sapiens OX=9606 GN=COL14A1 PE=1 SV=3	GMPGMPGEKGEKGDTGLPGPQGIPGGVGSPGRDGSPGQRGLPGKDGSSGPPGPPGPIGIPGTPGVPGITGSMGPQGALGPPGVPGAKGERGERG	(1515-1608)	35.11	0.9916	2.13	0.0	3.19	4.26	0.0	35.11	0.0	4.26	4.26	3.19	3.19	0.0	21.28	3.19	4.26	5.32	3.19	3.19	0.0	0.0
Human	G	sp|Q05707|COEA1_HUMAN Collagen alpha-1(XIV) chain OS=Homo sapiens OX=9606 GN=COL14A1 PE=1 SV=3	GPPGEPGRPGSPGAPGEQGPPGTPGFPGNAGVPGTPGERGLTGIKGEKGNPGVGTQGPRGPPGPAGPSG	(1654-1722)	34.78	0.9931	4.35	0.0	0.0	5.8	1.45	34.78	0.0	1.45	2.9	1.45	0.0	2.9	26.09	2.9	4.35	2.9	5.8	2.9	0.0	0.0
Human	G	sp|P25067|CO8A2_HUMAN Collagen alpha-2(VIII) chain OS=Homo sapiens OX=9606 GN=COL8A2 PE=1 SV=2	GEPGPPGKPGPRGPPGPPGFPGKPGMGKPGLHGQPGPAGPPG	(77-118)	35.71	0.9845	2.38	0.0	0.0	2.38	2.38	35.71	2.38	0.0	7.14	2.38	2.38	0.0	38.1	2.38	2.38	0.0	0.0	0.0	0.0	0.0
Human	G	sp|P25067|CO8A2_HUMAN Collagen alpha-2(VIII) chain OS=Homo sapiens OX=9606 GN=COL8A2 PE=1 SV=2	GKAGPPGLPGKVGPPGQPGLRGEPGIRGDQGLRGPPGPPGLPGPSG	(123-168)	34.78	0.987	2.17	0.0	2.17	2.17	0.0	34.78	0.0	2.17	4.35	8.7	0.0	0.0	28.26	4.35	6.52	2.17	0.0	2.17	0.0	0.0
Human	G	sp|P25067|CO8A2_HUMAN Collagen alpha-2(VIII) chain OS=Homo sapiens OX=9606 GN=COL8A2 PE=1 SV=2	GKPGAQGVPGPPGFQGEPGPQGEPGPPGDRGLKGDNGVGQPGLPGAPGQGGAPGPPGLPGPAGLGKPGLDGLPGAPGDKGESGPPGVPGPRGEPGAVGPKGPPGVDGVGVPGAAGLPGPQGPSGAKGEPGTRGPPGLIGPTGYGMPGLPGPKGDRGPAGVPGLLGDRGEPGEDGEPGEQGPQGLGGPPGLPGSAGLPGRRGPPGPKGEAGPGGPPGVPGIRGDQGPSGLAGKPGVPGERGLPGAHGPPGPTGPKGEPGFTGRPGGPGVAGALGQKGDLGLPGQPGLRGPSGIPGLQGPAGPIGPQGLPGLKGEPGLPGPPGEGRAGEPGTAGPTGPPGVPGSPGITGPPGPPGPPGPPGAPG	(173-534)	35.08	0.9974	5.52	0.0	2.76	4.14	0.55	35.08	0.28	1.38	3.31	6.63	0.28	0.28	25.69	3.59	3.31	1.66	1.93	3.31	0.0	0.28
Human	G	sp|P27658|CO8A1_HUMAN Collagen alpha-1(VIII) chain OS=Homo sapiens OX=9606 GN=COL8A1 PE=1 SV=2	GEQGPRGEPGPRGPPGPPGLPGHGIPGIKGKPGPQGYPGVGKPGMPGMPGKPGAMGMPGAKGEIGQKGEIGPMGIPGPQGPPGPHGLPGIGKPGGPGLPGQPGPKGDRGPKGLPGPQGLRGPKGDKGFGMPGAPGVKGPPGMHGPPGPVGLPGVGKPGVTGFPGPQGPLGKPGAPGEPGPQGPIGVPGVQGPPGIPGIGKPGQDGIPGQPGFPGGKGEQGLPGLPGPPGLPGIGKPGFPGPKGDRGMGGVPGALGPRGEKGPIGAPGIGGPPGEPGLPGIPGPMGPPGAIGFPGPKGEGGIVGPQGPPGPKGEPGLQGFPGKPGFLGEVGPPGMRGLPGPIGPKGEAGQKGVPGLPGVPGLLGPKGEPGIPGDQGLQGPPGIPGIGGPSGPIGPPGIPG…	(118-569)	35.4	0.9973	2.21	0.0	1.11	3.1	1.77	35.4	0.88	5.09	6.19	5.09	2.21	0.0	27.65	4.2	1.55	0.22	0.22	2.88	0.0	0.22
Human	G	sp|Q3LI64|KRA61_HUMAN Keratin-associated protein 6-1 OS=Homo sapiens OX=9606 GN=KRTAP6-1 PE=1 SV=1	GSYYGNYYGTPGYGFCGYGGLGYGYGGLGCGYGSCCGCGFRRLGCGYGYGSRSLCGYGYGCGSGSG	(3-68)	40.91	0.9319	0.0	12.12	0.0	0.0	3.03	40.91	0.0	0.0	0.0	6.06	0.0	1.52	1.52	0.0	4.55	9.09	1.52	0.0	0.0	19.7
Human	G	sp|Q0D2H9|GOG8D_HUMAN Putative golgin subfamily A member 8D OS=Homo sapiens OX=9606 GN=GOLGA8DP PE=5 SV=1	GGSAKDAAPGGGHHQAGPGQGGDEGEAAGAAGDGVAAGGDYKG	(295-337)	37.21	0.8156	23.26	0.0	9.3	4.65	0.0	37.21	4.65	0.0	4.65	0.0	0.0	0.0	4.65	4.65	0.0	2.33	0.0	2.33	0.0	2.33
Human	G	sp|Q96P44|COLA1_HUMAN Collagen alpha-1(XXI) chain OS=Homo sapiens OX=9606 GN=COL21A1 PE=2 SV=1	GKPGLQGPKGDPGLPGNPGYPGQPGQDGKPGYQGIAGTPGVPGSPGIQGARGLPGYKGEPGRDGDKGDRGLPGFPGLHGMPGSKGEMGAKGDKGSPGFYGKKGAKGEKGNAGFPGLPGPAGEPGRHGKDGLMGSPGFKGEAGSPGAPGQDGTRGEPGIPGFPGNRGLMGQKGEIGPPGQQGKKGAPGMPGLMGSNGSPGQPGTPGSKGSKGEPGIQGMPGASGLKGEPGATGSPGEPGYMGLPGIQGKKGDKGNQGEKGIQGQKGENGRQGIPGQQGIQGHHGAKGERGEKGEPGVRGAIGSKGESGVDGLMGPAGPKGQPGDPGPQGPPGLDGKPG	(449-785)	33.53	0.9994	4.15	0.0	3.56	4.75	1.48	33.53	1.19	2.97	8.9	3.86	2.67	1.78	14.84	6.23	2.67	3.86	1.19	0.89	0.0	1.48
Human	G	sp|Q96P44|COLA1_HUMAN Collagen alpha-1(XXI) chain OS=Homo sapiens OX=9606 GN=COL21A1 PE=2 SV=1	GSPGIPGPPGPIGPEGPRGLPGLPGRDGVPGLVGVPGRPGVRGLKGLPGRNGEKGSQGFGYPGEQGPPGPPGPEGPPG	(825-902)	34.62	0.9944	0.0	0.0	1.28	5.13	1.28	34.62	0.0	2.56	2.56	6.41	0.0	1.28	26.92	2.56	6.41	2.56	0.0	5.13	0.0	1.28
Human	G	sp|Q9Y5R6|DMRT1_HUMAN Doublesex- and mab-3-related transcription factor 1 OS=Homo sapiens OX=9606 GN=DMRT1 PE=1 SV=2	GVPPQGRAGGFGKASGALVGAASGSSAGGSSRGGGSGSGASDLGAG	(21-66)	36.96	0.8806	17.39	0.0	2.17	0.0	2.17	36.96	0.0	0.0	2.17	4.35	0.0	0.0	4.35	2.17	4.35	19.57	0.0	4.35	0.0	0.0
Human	G	sp|P36776|LONM_HUMAN Lon protease homolog, mitochondrial OS=Homo sapiens OX=9606 GN=LONP1 PE=1 SV=2	GPAIGGQWRGFWEASSRGGGAFSGGEDASEGGAEEGAGGAGGSAGAGEG	(58-106)	38.78	0.814	18.37	0.0	2.04	12.24	4.08	38.78	0.0	2.04	0.0	0.0	0.0	0.0	2.04	2.04	4.08	10.2	0.0	0.0	4.08	0.0
Human	G	sp|P08779|K1C16_HUMAN Keratin, type I cytoskeletal 16 OS=Homo sapiens OX=9606 GN=KRT16 PE=1 SV=4	GGACGLGGGYGGGFSSSSSFGSGFGGGYGGGLGAGFGGGLGAGFGGGFAGGDGLLVG	(59-115)	54.39	0.8214	7.02	1.75	1.75	0.0	10.53	54.39	0.0	0.0	0.0	8.77	0.0	0.0	0.0	0.0	0.0	10.53	0.0	1.75	0.0	3.51
Human	G	sp|A6NN73|GOG8C_HUMAN Golgin subfamily A member 8C OS=Homo sapiens OX=9606 GN=GOLGA8CP PE=3 SV=2	GGSAKDAAPGGGHHQAGPGQGGDEGEAAGAAGDGVAAGGDYKG	(462-504)	37.21	0.8156	23.26	0.0	9.3	4.65	0.0	37.21	4.65	0.0	4.65	0.0	0.0	0.0	4.65	4.65	0.0	2.33	0.0	2.33	0.0	2.33
Human	G	sp|Q9BYP8|KR171_HUMAN Keratin-associated protein 17-1 OS=Homo sapiens OX=9606 GN=KRTAP17-1 PE=3 SV=1	GCCGCCGSCCGCGGSGCGGSGCGGSCCGSSCCGSGCGGCGGCGGCGGGCCGSSCCGSSCCGSGCCG	(27-92)	43.94	0.8885	0.0	37.88	0.0	0.0	0.0	43.94	0.0	0.0	0.0	0.0	0.0	0.0	0.0	0.0	0.0	18.18	0.0	0.0	0.0	0.0
Human	G	sp|P31942|HNRH3_HUMAN Heterogeneous nuclear ribonucleoprotein H3 OS=Homo sapiens OX=9606 GN=HNRNPH3 PE=1 SV=2	GQRPGPYDRPIGGRGGYYGAGRGSMYDRMRRGGDGYDGGYGGFDDYGGYNNYGYGNDGFDDRMRDGRGMGGHGYGGAGDASSGFHGGHFVHMRG	(108-201)	35.11	0.8755	3.19	0.0	11.7	0.0	4.26	35.11	4.26	1.06	0.0	0.0	5.32	3.19	3.19	1.06	11.7	3.19	0.0	1.06	0.0	11.7
Human	G	sp|P31942|HNRH3_HUMAN Heterogeneous nuclear ribonucleoprotein H3 OS=Homo sapiens OX=9606 GN=HNRNPH3 PE=1 SV=2	GGGSGMGGSGMGGYGRDGMDNQGGYGSVGRMGMGNNYSGGYGTPDGLGGYGRGGGGSGGYYGQGGMSGGGWRG	(272-344)	50.68	0.8454	0.0	0.0	4.11	0.0	0.0	50.68	0.0	0.0	0.0	1.37	8.22	4.11	1.37	2.74	5.48	8.22	1.37	1.37	1.37	9.59
Human	G	sp|O75444|MAF_HUMAN Transcription factor Maf OS=Homo sapiens OX=9606 GN=MAF PE=1 SV=2	GAPGAAGSAAASAGGAGGAGGGGPASAGGGGGGGGGGGGGGAAGAGGALHPHHAAGG	(198-254)	52.63	0.5942	29.82	0.0	0.0	0.0	0.0	52.63	5.26	0.0	0.0	1.75	0.0	0.0	5.26	0.0	0.0	5.26	0.0	0.0	0.0	0.0
Human	G	sp|Q9BXX0|EMIL2_HUMAN EMILIN-2 OS=Homo sapiens OX=9606 GN=EMILIN2 PE=1 SV=3	GQAGPPAGAGVSGRGLPRGVDGQTGSGTVPGAEGFAGAPG	(849-888)	35.0	0.9611	15.0	0.0	2.5	2.5	2.5	35.0	0.0	0.0	0.0	2.5	0.0	0.0	12.5	5.0	5.0	5.0	5.0	7.5	0.0	0.0
Human	G	sp|Q9Y4Z0|LSM4_HUMAN U6 snRNA-associated Sm-like protein LSm4 OS=Homo sapiens OX=9606 GN=LSM4 PE=1 SV=1	GRGRGGLQQQKQQKGRGMGGAGRGVFGGRGRGGIPGTGRGQPEKKPGRQAG	(87-137)	39.22	0.8221	3.92	0.0	0.0	1.96	1.96	39.22	0.0	1.96	7.84	1.96	1.96	0.0	5.88	13.73	15.69	0.0	1.96	1.96	0.0	0.0
Human	G	sp|P02747|C1QC_HUMAN Complement C1q subcomponent subunit C OS=Homo sapiens OX=9606 GN=C1QC PE=1 SV=3	GIRGPKGQKGEPGLPGHPGKNGPMGPPGMPGVPGPMGIPGEPGEEG	(67-112)	34.78	0.987	0.0	0.0	0.0	8.7	0.0	34.78	2.17	4.35	6.52	2.17	6.52	2.17	26.09	2.17	2.17	0.0	0.0	2.17	0.0	0.0
Human	G	sp|Q9BXJ2|C1QT7_HUMAN Complement C1q tumor necrosis factor-related protein 7 OS=Homo sapiens OX=9606 GN=C1QTNF7 PE=2 SV=1	GLPGPPGPPGANGSPGPHGRIGLPGRDGRDGRKGEKGEKGTAGLRGKTGPLGLAGEKGDQGETGKKGPIGPEGEKGEVGPIGPPGPKGDRGEQGDPGLPG	(38-137)	34.0	0.9962	3.0	0.0	5.0	8.0	0.0	34.0	1.0	3.0	9.0	6.0	0.0	1.0	17.0	2.0	6.0	1.0	3.0	1.0	0.0	0.0
Human	G	sp|Q5U4P2|ASPH1_HUMAN Aspartate beta-hydroxylase domain-containing protein 1 OS=Homo sapiens OX=9606 GN=ASPHD1 PE=1 SV=3	GSQDMQALGAGSRAGGVRGGPVGCSEAGGPSPGGPGDPGEGPRTEG	(99-144)	34.78	0.8429	8.7	2.17	4.35	6.52	0.0	34.78	0.0	0.0	0.0	2.17	2.17	0.0	13.04	4.35	6.52	8.7	2.17	4.35	0.0	0.0
Human	G	sp|Q2UY09|COSA1_HUMAN Collagen alpha-1(XXVIII) chain OS=Homo sapiens OX=9606 GN=COL28A1 PE=2 SV=2	GDPGDPGPPGTHGNPGIKGERGPKGNPGNAQKGEAGERGPGGIPGYKGDKGERGECGKPGIKGDKGSPGPYGPKGPRGIQGITGPPGDPGPKGFQGNKGEPGPPGPYGSPGAPGIGQQGIKGERGQEGRPGAPGPIGVGEPGQPGPRGPEGVPGERGLPGEGFPGPKGEKGSEGPTGPQGLQG	(245-427)	34.43	0.9949	2.19	0.55	2.73	7.65	1.09	34.43	0.55	4.37	7.65	1.09	0.0	2.19	20.22	4.92	4.37	1.64	1.64	1.09	0.0	1.64
Human	G	sp|Q2UY09|COSA1_HUMAN Collagen alpha-1(XXVIII) chain OS=Homo sapiens OX=9606 GN=COL28A1 PE=2 SV=2	GEKGDIGPVGPQGPMGIPGIGSQGEQGIQGPIGPPGPQGPAGQGLPGSKGEVGQMGPTGPRGPVGIGVQGPKGEPGSIGLPGQPGVPGEDGAAGKKGEAGLPGARGPEGPPGKGQPGPKGDEGKKGSKGNQGQRGLPGPEGPKGEPGIMGPFGMPGTSIPGPPGPKGDRGGPGIPGFKGEPGLSIRGPKGVQGPRGPVGAPGLKGDGYPGVPGPRGLPGPPGPMGLRGVGDTGAKGEPGVRGPPGPSGPRGVGTQGPKGDTGQKGLPGPPGPPGYGSQGIKGEQGPQGFPGPKGTMGHGLPGQKGEHGERGDVGKKGDKGEIGEPGSPGKQGLQGPKGDLG	(432-772)	34.31	0.9972	2.05	0.0	2.93	4.99	0.88	34.31	0.59	3.81	7.62	3.52	1.76	0.29	19.35	6.16	3.23	2.64	1.76	3.52	0.0	0.59
Human	G	sp|P0CG12|DERPC_HUMAN Decreased expression in renal and prostate cancer protein OS=Homo sapiens OX=9606 GN=DERPC PE=1 SV=1	GGLPGPGPMSNPRAGGLLGAGPDPRGGGPMGPGSGPNLRAG	(148-188)	36.59	0.8012	7.32	0.0	2.44	0.0	0.0	36.59	0.0	0.0	0.0	9.76	4.88	4.88	21.95	0.0	7.32	4.88	0.0	0.0	0.0	0.0
Human	G	sp|P0CG12|DERPC_HUMAN Decreased expression in renal and prostate cancer protein OS=Homo sapiens OX=9606 GN=DERPC PE=1 SV=1	GVFPGPGLGPNPRPSGLGPGPNLDARAGGLLGTGSGLNLRMAGPQG	(227-272)	30.43	0.841	6.52	0.0	2.17	0.0	2.17	30.43	0.0	0.0	0.0	15.22	2.17	6.52	17.39	2.17	6.52	4.35	2.17	2.17	0.0	0.0
Human	G	sp|Q15485|FCN2_HUMAN Ficolin-2 OS=Homo sapiens OX=9606 GN=FCN2 PE=1 SV=2	GCPGLPGAPGPKGEAGTNGKRGERGPPGPPGKAGPPGPNGAPG	(51-93)	34.88	0.9854	9.3	2.33	0.0	4.65	0.0	34.88	0.0	0.0	6.98	2.33	0.0	4.65	27.91	0.0	4.65	0.0	2.33	0.0	0.0	0.0
Human	G	sp|Q9UBB5|MBD2_HUMAN Methyl-CpG-binding domain protein 2 OS=Homo sapiens OX=9606 GN=MBD2 PE=1 SV=1	GESAAGGSGAGGDSAIEQGGQGSALAPSPVSGVRREGARGGGRGRGRWKQAGRGGGVCGRGRGRGRGRGRGRGRGRGRGRPPSGGSGLGGDGGGCGGGGSGGGG	(17-120)	45.19	0.8512	7.69	1.92	1.92	2.88	0.0	45.19	0.0	0.96	0.96	1.92	0.0	0.0	3.85	2.88	17.31	8.65	0.0	2.88	0.96	0.0
Human	G	sp|P39060|COIA1_HUMAN Collagen alpha-1(XVIII) chain OS=Homo sapiens OX=9606 GN=COL18A1 PE=1 SV=5	GPQGPPGPPGRDGTPGRDGEPGDPGEDGKPGDTGPQGFPGTPGDVGPKGDKGDPGVGERGPPGPQGPPGPPG	(802-873)	34.72	0.9936	0.0	0.0	11.11	4.17	1.39	34.72	0.0	0.0	4.17	0.0	0.0	0.0	29.17	4.17	4.17	0.0	4.17	2.78	0.0	0.0
Human	G	sp|P39060|COIA1_HUMAN Collagen alpha-1(XVIII) chain OS=Homo sapiens OX=9606 GN=COL18A1 PE=1 SV=5	GPAGLPGVPGREGPPGFPGLPGPPGPPGREGPPGRTGQKGSLGEAGAPGHKGSKGAPGPAGARGESGLAGAPGPAGPPGPPGPPGPPGPGLPAGFDDMEGSGG	(932-1034)	33.98	0.9814	9.71	0.0	1.94	4.85	1.94	33.98	0.97	0.0	2.91	4.85	0.97	0.0	27.18	0.97	3.88	3.88	0.97	0.97	0.0	0.0
Human	G	sp|P39060|COIA1_HUMAN Collagen alpha-1(XVIII) chain OS=Homo sapiens OX=9606 GN=COL18A1 PE=1 SV=5	GPQGPPGLPGLKGDPGVPGLPGAKGEVGADGVPGFPGLPGREGIAGPQGPKGDRGSRGEKGDPGKDGVGQPGLPGPPGPPG	(1045-1125)	34.57	0.9947	3.7	0.0	6.17	3.7	1.23	34.57	0.0	1.23	6.17	6.17	0.0	0.0	23.46	3.7	3.7	1.23	0.0	4.94	0.0	0.0
Human	G	sp|P39060|COIA1_HUMAN Collagen alpha-1(XVIII) chain OS=Homo sapiens OX=9606 GN=COL18A1 PE=1 SV=5	GPEGRPGFAGFPGPAGPKGNLGSKGERGSPGPKGEKGEPG	(1142-1181)	35.0	0.9836	5.0	0.0	0.0	10.0	5.0	35.0	0.0	0.0	10.0	2.5	0.0	2.5	20.0	0.0	5.0	5.0	0.0	0.0	0.0	0.0
Human	G	sp|P39060|COIA1_HUMAN Collagen alpha-1(XVIII) chain OS=Homo sapiens OX=9606 GN=COL18A1 PE=1 SV=5	GGALGPAQKGAKGEPGFRGPPGPYGRPGYKGEIGFPGRPGRPGMNGLKGEKGEPGDASLGFGMRGMPGPPGPPGPPGPPG	(1188-1267)	33.75	0.9753	5.0	0.0	1.25	5.0	3.75	33.75	0.0	1.25	6.25	3.75	3.75	1.25	23.75	1.25	6.25	1.25	0.0	0.0	0.0	2.5
Human	G	sp|P39060|COIA1_HUMAN Collagen alpha-1(XVIII) chain OS=Homo sapiens OX=9606 GN=COL18A1 PE=1 SV=5	GEKGDRGDAGQKGERGEPGGGGFFGSSLPGPPGPPGPPGPRGYPGIPGPKGESIRGQPGPPGPQGPPGIGYEGRQGPPGPPGPPG	(1325-1409)	35.29	0.9619	1.18	0.0	2.35	5.88	2.35	35.29	0.0	3.53	3.53	1.18	0.0	0.0	28.24	4.71	5.88	3.53	0.0	0.0	0.0	2.35
Human	G	sp|Q86Y22|CONA1_HUMAN Collagen alpha-1(XXIII) chain OS=Homo sapiens OX=9606 GN=COL23A1 PE=1 SV=1	GPPGRRGKPGRRGDPGPPGQSGRDGYPGPLGLDGKPGLPGPKGEKGAPGDFGPRGDQGQDGAAGPPGPPGPPGARGPPGDTGKDGPRGAQGPAGPKGEPGQDGEMGPKGPPGPKGEPGVPGKKGDDG	(121-247)	33.86	0.9974	4.72	0.0	8.66	3.15	0.79	33.86	0.0	0.0	7.87	2.36	0.79	0.0	24.41	3.94	6.3	0.79	0.79	0.79	0.0	0.79
Human	G	sp|Q86Y22|CONA1_HUMAN Collagen alpha-1(XXIII) chain OS=Homo sapiens OX=9606 GN=COL23A1 PE=1 SV=1	GPPGPKGEPGSMGPRGENGVDGAPGPKGEPGHRGTDGAAGPRGAPGLKGEQG	(253-304)	34.62	0.9893	7.69	0.0	3.85	7.69	0.0	34.62	1.92	0.0	5.77	1.92	1.92	1.92	19.23	1.92	5.77	1.92	1.92	1.92	0.0	0.0
Human	G	sp|Q86Y22|CONA1_HUMAN Collagen alpha-1(XXIII) chain OS=Homo sapiens OX=9606 GN=COL23A1 PE=1 SV=1	GPPGPQGPPGPPGIPGAKGELGLPGAPGIDGEKGPKGQKGDPGEPGPAGLKGEAGEMGLSGLPGADGLKGEKG	(321-393)	34.25	0.9938	6.85	0.0	4.11	8.22	0.0	34.25	0.0	2.74	9.59	8.22	1.37	0.0	20.55	2.74	0.0	1.37	0.0	0.0	0.0	0.0
Human	G	sp|Q86Y22|CONA1_HUMAN Collagen alpha-1(XXIII) chain OS=Homo sapiens OX=9606 GN=COL23A1 PE=1 SV=1	GPPGPPGPPGPMGLQGIQGPKGLDGAKGEKGASGERGPSGLPGPVGPPGLIGLPGTKGEKGRPGEPGLDGFPGPRGEKG	(412-490)	34.18	0.9945	2.53	0.0	2.53	6.33	1.27	34.18	0.0	2.53	7.59	7.59	1.27	0.0	22.78	2.53	3.8	2.53	1.27	1.27	0.0	0.0
Human	G	sp|P49715|CEBPA_HUMAN CCAAT/enhancer-binding protein alpha OS=Homo sapiens OX=9606 GN=CEBPA PE=1 SV=3	GPTGGGGGGDFDYPGAPAGPGGAVMPGGAHGPPPGYGCAAAGYLDG	(96-141)	39.13	0.7999	15.22	2.17	6.52	0.0	2.17	39.13	2.17	0.0	0.0	2.17	2.17	0.0	17.39	0.0	0.0	0.0	2.17	2.17	0.0	6.52
Human	G	sp|Q9BXJ4|C1QT3_HUMAN Complement C1q tumor necrosis factor-related protein 3 OS=Homo sapiens OX=9606 GN=C1QTNF3 PE=1 SV=1	GYQGPPGPPGPPGIPGNHGNNGNNGATGHEGAKGEKGDKGDLGPRGERGQHGPKGEKGYPG	(51-111)	34.43	0.9917	3.28	0.0	3.28	6.56	0.0	34.43	4.92	1.64	8.2	1.64	0.0	8.2	16.39	3.28	3.28	0.0	1.64	0.0	0.0	3.28
Human	G	sp|Q13283|G3BP1_HUMAN Ras GTPase-activating protein-binding protein 1 OS=Homo sapiens OX=9606 GN=G3BP1 PE=1 SV=1	GDRRDNRLRGPGGPRGGLGGGMRGPPRGGMVQKPGFGVGRG	(421-461)	39.02	0.7674	0.0	0.0	4.88	0.0	2.44	39.02	0.0	0.0	2.44	4.88	4.88	2.44	12.2	2.44	19.51	0.0	0.0	4.88	0.0	0.0
Human	G	sp|Q07092|COGA1_HUMAN Collagen alpha-1(XVI) chain OS=Homo sapiens OX=9606 GN=COL16A1 PE=1 SV=2	GPKGEKGESGALGPSGLPGSTGEKGQKGEKGDGGIKGVPGKPGRDGRPG	(375-423)	36.73	0.9756	2.04	0.0	4.08	8.16	0.0	36.73	0.0	2.04	14.29	4.08	0.0	0.0	12.24	2.04	4.08	6.12	2.04	2.04	0.0	0.0
Human	G	sp|Q07092|COGA1_HUMAN Collagen alpha-1(XVI) chain OS=Homo sapiens OX=9606 GN=COL16A1 PE=1 SV=2	GPKGQKGDPGFVGPEGLAGEPGPPGLPGPPGIGLPGTPGDPGGPPGPKGDKGSSGIPGKEGPGGKPGKPGVKGEKG	(429-504)	36.84	0.9817	1.32	0.0	3.95	5.26	1.32	36.84	0.0	2.63	11.84	3.95	0.0	0.0	25.0	1.32	0.0	2.63	1.32	2.63	0.0	0.0
Human	G	sp|Q07092|COGA1_HUMAN Collagen alpha-1(XVI) chain OS=Homo sapiens OX=9606 GN=COL16A1 PE=1 SV=2	GASGDVGSPGFGLPGLPGRAGVPGLKGEKGNFGEAGPAGSPGPPGPVGPAGIKGAKG	(573-629)	35.09	0.9906	10.53	0.0	1.75	3.51	3.51	35.09	0.0	1.75	7.02	5.26	0.0	1.75	17.54	0.0	1.75	5.26	0.0	5.26	0.0	0.0
Human	G	sp|Q07092|COGA1_HUMAN Collagen alpha-1(XVI) chain OS=Homo sapiens OX=9606 GN=COL16A1 PE=1 SV=2	GPSGEKGEPGPPGFGLPGKQGKAGERGLKGQKGDAGNPGDPGTPGTTGRPGLSGEPGVQGPAGPKGEKGDG	(653-723)	35.21	0.9933	4.23	0.0	4.23	7.04	1.41	35.21	0.0	0.0	9.86	4.23	0.0	1.41	16.9	4.23	2.82	2.82	4.23	1.41	0.0	0.0
Human	G	sp|Q07092|COGA1_HUMAN Collagen alpha-1(XVI) chain OS=Homo sapiens OX=9606 GN=COL16A1 PE=1 SV=2	GRPGQPGPKGEQGPEGVGRPGKPGQPGLPGVQGPPGLKGVQGEPGPPGRGVQGPQGEPGAPGLPGIQGLPGPRGPPGPTGEKGAQGSPGVKGATGPVGPPG	(739-839)	34.65	0.9962	2.97	0.0	0.0	4.95	0.0	34.65	0.0	0.99	4.95	3.96	0.0	0.0	25.74	8.91	3.96	0.99	1.98	5.94	0.0	0.0
Human	G	sp|Q07092|COGA1_HUMAN Collagen alpha-1(XVI) chain OS=Homo sapiens OX=9606 GN=COL16A1 PE=1 SV=2	GDPGCVGSPGLPGPPGLPGQRGEEGPPGMRGSPGPPGPIGPPGFPGAVGSPGLPGLQGERGLTGLTGDKGEPGPPGQPGYPGATGPPGLPGIKGERGYTGSAGEKGEPGPPGSEGLPGPPGPAGPRGERGPQGNSGEKGDQGFQGQPGFPGPPGPPGFPGKVGSPGPPG	(1012-1180)	33.73	0.9983	2.37	0.59	1.78	5.92	2.37	33.73	0.0	1.18	2.96	4.73	0.59	0.59	26.04	4.14	3.55	4.14	2.37	1.78	0.0	1.18
Human	G	sp|Q07092|COGA1_HUMAN Collagen alpha-1(XVI) chain OS=Homo sapiens OX=9606 GN=COL16A1 PE=1 SV=2	GSEGIRGPSGLPGSPGPPGPPGIQGPAGLDGLDGKDGKPGLRGDPGPAGPPGLMGPPGFKGKTGHPGLPGPKGDCGKPGPPGSTGRPGAEGEPGAMGPQGRPGPPGHVGPPGPPGQPGPAG	(1186-1306)	33.88	0.9972	4.13	0.83	4.13	2.48	0.83	33.88	1.65	1.65	4.96	4.96	1.65	0.0	27.27	2.48	3.31	3.31	1.65	0.83	0.0	0.0
Human	G	sp|Q07092|COGA1_HUMAN Collagen alpha-1(XVI) chain OS=Homo sapiens OX=9606 GN=COL16A1 PE=1 SV=2	GLKGDRGATGERGLAGLPGQPGPPGHPGPPGEPGTDGAAGKEGPPGKQGFYGPPGPKGDPGAAGQKGQAGEKGRAGMPGGPGKSGSMGPVGPPGPAGERGHPGAPGPSGSPGLPGVPGSMG	(1311-1431)	34.71	0.9943	8.26	0.0	2.48	4.13	0.83	34.71	1.65	0.0	5.79	3.31	2.48	0.0	21.49	3.31	3.31	4.13	1.65	1.65	0.0	0.83
Human	G	sp|Q07092|COGA1_HUMAN Collagen alpha-1(XVI) chain OS=Homo sapiens OX=9606 GN=COL16A1 PE=1 SV=2	GRPGPPGKDGAPGRPGAPGSPGLPGQIGREGRQGLPGVRGLPGTKGEKGDIGIGIAGENGLPGPPGPQGPPGYGKMGATGPMGQQGIPGIPGPPGPMGQPGKAG	(1473-1576)	34.62	0.9964	4.81	0.0	1.92	2.88	0.0	34.62	0.0	5.77	4.81	3.85	2.88	0.96	22.12	5.77	4.81	0.96	1.92	0.96	0.0	0.96
Human	G	sp|P20073|ANXA7_HUMAN Annexin A7 OS=Homo sapiens OX=9606 GN=ANXA7 PE=1 SV=3	GGGAYPQVPSSGYPGAGGYPAPGGYPAPGGYPGAPQPGGAPSYPGVPPGQGFGVPPGGAGFSGYPQPPSQSYGGGPAQVPLPGGFPGG	(42-129)	32.95	0.8464	9.09	0.0	0.0	0.0	3.41	32.95	0.0	0.0	0.0	1.14	0.0	0.0	26.14	6.82	0.0	6.82	0.0	4.55	0.0	9.09
Human	G	sp|Q9UN86|G3BP2_HUMAN Ras GTPase-activating protein-binding protein 2 OS=Homo sapiens OX=9606 GN=G3BP2 PE=1 SV=2	GPGGPRGIVGGGMMRDRDGRGPPPRGGMAQKLGSGRGTGQMEG	(433-475)	37.21	0.828	2.33	0.0	4.65	2.33	0.0	37.21	0.0	2.33	2.33	2.33	9.3	0.0	11.63	4.65	13.95	2.33	2.33	2.33	0.0	0.0
Human	G	sp|P31277|HXD11_HUMAN Homeobox protein Hox-D11 OS=Homo sapiens OX=9606 GN=HOXD11 PE=3 SV=3	GAADKGDPRTGAGGGGGSPCTKATPGSEPKGAAEGSGGDGEGPPGEAG	(206-253)	35.42	0.7981	14.58	2.08	6.25	8.33	0.0	35.42	0.0	0.0	6.25	0.0	0.0	0.0	12.5	0.0	2.08	6.25	6.25	0.0	0.0	0.0
Human	G	sp|P22087|FBRL_HUMAN rRNA 2'-O-methyltransferase fibrillarin OS=Homo sapiens OX=9606 GN=FBL PE=1 SV=2	GFSPRGGGFGGRGGFGDRGGRGGRGGFGGGRGRGGGFRGRGRGGGGGGGGGGGGGRGGGGFHSGGNRGRGRGGKRGNQSG	(4-83)	61.25	0.8188	0.0	0.0	1.25	0.0	7.5	61.25	1.25	0.0	1.25	0.0	0.0	2.5	1.25	1.25	18.75	3.75	0.0	0.0	0.0	0.0
Human	G	sp|Q8IZC6|CORA1_HUMAN Collagen alpha-1(XXVII) chain OS=Homo sapiens OX=9606 GN=COL27A1 PE=1 SV=1	GPPGPKGDCGLPGPPGLPGLPGIPGARGPRGPPGPYGNPGLPGPPGAKGQKGDPGLSPG	(625-683)	33.9	0.9873	3.39	1.69	3.39	0.0	0.0	33.9	0.0	1.69	5.08	8.47	0.0	1.69	32.2	1.69	3.39	1.69	0.0	0.0	0.0	1.69
Human	G	sp|Q8IZC6|CORA1_HUMAN Collagen alpha-1(XXVII) chain OS=Homo sapiens OX=9606 GN=COL27A1 PE=1 SV=1	GAKGDMGLPGLSGNPGPPGRKGHKGYPGPAGHPGEQGQPGPEGSPGAKGYPGRQGLPGPVGDPGPKGSRGYIGLPGLFGLPGSDGERGLPGVPGKRGKMGMPGFPGVFGERGPPGLDGNPGELGLPGPPGVPGLIGDLGVLGPIGYPGPKGMKGLMGSVGEPGLKGDKGEQGVPGVSGDPGFQGDKGSQGLPGFPGARGKPGPLGKVGDKGSIGFPGPPGPEGFPGDIGPPGDNGPEGMKGKPGARGLPGPRGQLGPEGDEGPMGPPGAPGLEGQPGRKGFPGRPGLDGVKGEPGDPGRPGPVGEQGFMGFIGLVGEPGIVGEKGDRGMMGPPGVPGPKGSMGHPGMPGGMGTPGEPGPQGPPGSRGPPGMRGAKGRRGPRGPDGPAGEQGSRGLKGPP…	(688-1620)	33.55	0.9996	2.79	0.0	4.18	5.14	1.61	33.55	0.75	1.71	5.68	5.47	2.57	0.54	19.08	4.61	5.04	2.47	0.96	2.89	0.21	0.75
Human	G	sp|Q96A84|EMID1_HUMAN EMI domain-containing protein 1 OS=Homo sapiens OX=9606 GN=EMID1 PE=2 SV=1	GSPGDGGLQDQVGAWGLPGPTGPKGDAGSRGPMGMRGPPGPQGPPGSPGRAGAVGTPGERGPPGPPGPPGPPG	(185-257)	34.25	0.9712	5.48	0.0	4.11	1.37	0.0	34.25	0.0	0.0	1.37	2.74	2.74	0.0	27.4	4.11	5.48	4.11	2.74	2.74	1.37	0.0
Human	G	sp|Q96A84|EMID1_HUMAN EMI domain-containing protein 1 OS=Homo sapiens OX=9606 GN=EMID1 PE=2 SV=1	GPTGPPGPPGPMGPPGPPGPTGVPGSPGHIGPPGPTGPKGISGHPGEKGERGLRGEPGPQGSAGQRGEPGPKGDPG	(291-366)	34.21	0.9942	1.32	0.0	1.32	5.26	0.0	34.21	2.63	2.63	3.95	1.32	1.32	0.0	30.26	2.63	3.95	3.95	3.95	1.32	0.0	0.0
Human	G	sp|Q15848|ADIPO_HUMAN Adiponectin OS=Homo sapiens OX=9606 GN=ADIPOQ PE=1 SV=1	GWMAGIPGHPGHNGAPGRDGRDGTPGEKGEKGDPGLIGPKGDIGETGVPGAEGPRGFPGIQGRKGEPGEG	(38-107)	34.29	0.9902	4.29	0.0	5.71	8.57	1.43	34.29	2.86	5.71	5.71	1.43	1.43	1.43	14.29	1.43	5.71	0.0	2.86	1.43	1.43	0.0
Human	G	sp|Q96A83|COQA1_HUMAN Collagen alpha-1(XXVI) chain OS=Homo sapiens OX=9606 GN=COL26A1 PE=1 SV=1	GPAGPPGQTGPPGPAGPPGSKGDRGQTGEKGPAGPPGLLGPPGPRGLPGEMGRPGPPGPPGPAGNPG	(199-265)	34.33	0.9929	5.97	0.0	1.49	2.99	0.0	34.33	0.0	0.0	2.99	4.48	1.49	1.49	32.84	2.99	4.48	1.49	2.99	0.0	0.0	0.0
Human	G	sp|Q96A83|COQA1_HUMAN Collagen alpha-1(XXVI) chain OS=Homo sapiens OX=9606 GN=COL26A1 PE=1 SV=1	GVPGPRGPPGPPGPPGPRGPPGPPGTPGSQGLAGERGTVGPSGEPGVKGEEG	(302-353)	34.62	0.9893	1.92	0.0	0.0	7.69	0.0	34.62	0.0	0.0	1.92	1.92	0.0	0.0	30.77	1.92	5.77	3.85	3.85	5.77	0.0	0.0
Human	G	sp|Q01844|EWS_HUMAN RNA-binding protein EWS OS=Homo sapiens OX=9606 GN=EWSR1 PE=1 SV=1	GPGENRSMSGPDNRGRGRGGFDRGGMSRGGRGGGRGGMGSAGERGGFNKPGGPMDEG	(287-343)	40.35	0.8483	1.75	0.0	5.26	5.26	3.51	40.35	0.0	0.0	1.75	0.0	7.02	5.26	7.02	0.0	15.79	7.02	0.0	0.0	0.0	0.0
Human	G	sp|Q01844|EWS_HUMAN RNA-binding protein EWS OS=Homo sapiens OX=9606 GN=EWSR1 PE=1 SV=1	GGLPPREGRGMPPPLRGGPGGPGGPGGPMGRMGGRGGDRGGFPPRGPRGSRGNPSGGGNVQHRAG	(456-520)	40.0	0.8444	1.54	0.0	1.54	1.54	1.54	40.0	1.54	0.0	0.0	3.08	4.62	3.08	20.0	1.54	15.38	3.08	0.0	1.54	0.0	0.0
Human	G	sp|Q01844|EWS_HUMAN RNA-binding protein EWS OS=Homo sapiens OX=9606 GN=EWSR1 PE=1 SV=1	GGDRGRGGPGGMRGGRGGLMDRGGPGGMFRGGRGGDRGGFRGGRGMDRGGFGGGRRGGPGGPPGPLMEQMGGRRGGRGGPGKMDKG	(560-645)	48.84	0.8443	0.0	0.0	5.81	1.16	3.49	48.84	0.0	0.0	2.33	2.33	8.14	0.0	8.14	1.16	18.6	0.0	0.0	0.0	0.0	0.0
Human	G	sp|Q08211|DHX9_HUMAN ATP-dependent RNA helicase A OS=Homo sapiens OX=9606 GN=DHX9 PE=1 SV=4	GSGYRRGGSSYSGGGYGGGYSSGGYGSGGYGGSANSFRAGYGAGVGGGYRGVSRGGFRGNSGGDYRGPSGGYRGSGGFQRGGGRGAYGTGYFGQGRGGGG	(1170-1269)	47.0	0.867	4.0	0.0	1.0	0.0	4.0	47.0	0.0	0.0	0.0	0.0	0.0	2.0	1.0	2.0	11.0	13.0	1.0	2.0	0.0	12.0
Human	G	sp|O95936|EOMES_HUMAN Eomesodermin homolog OS=Homo sapiens OX=9606 GN=EOMES PE=1 SV=3	GRAQFGPGAGAGSGAGGSSGGGGGPGTYQYSQGAPLYGPYPGAAAAGSCGGLGGLGVPGSG	(204-264)	40.98	0.8542	14.75	1.64	0.0	0.0	1.64	40.98	0.0	0.0	0.0	4.92	0.0	0.0	9.84	4.92	1.64	9.84	1.64	1.64	0.0	6.56
Human	G	sp|Q8NFW1|COMA1_HUMAN Collagen alpha-1(XXII) chain OS=Homo sapiens OX=9606 GN=COL22A1 PE=2 SV=2	GEKGEMGVAGPMGLPGPKGDIGAIGPVGAPGPKGEKGDVGIGPFGQGEKGEKGSLGLPGPPGRDGSKGMRGEPGELGEPGLPGEVGMRGPQGPPGLPGPPGRVGAPGLQGERGEKGTRGEKGERGLDGFPGKPGDTGQQGRPGPSGVAGPQGEKGDVGPAGPPGVPG	(481-647)	34.13	0.9983	3.59	0.0	3.59	8.38	1.2	34.13	0.0	1.8	6.59	4.79	2.4	0.0	17.37	3.59	4.79	1.8	1.2	4.79	0.0	0.0
Human	G	sp|Q8NFW1|COMA1_HUMAN Collagen alpha-1(XXII) chain OS=Homo sapiens OX=9606 GN=COL22A1 PE=2 SV=2	GLKGEQGAPGPRGHQGAPGPPGARGPIGPEGRDGPPGLQGLRGKKGDMGPPGIPGLLGLQGPPGPPGVPGPPGPGGSPGLPGEIGFPGKPGPPGPTGPPGKDGPNGPPGPPGTKGEPGERGEDGLPGKPGLRGEIGEQGLAGRPGEKGEAGLPGAPGFPGVRGEKGDQGEKGELGLPGLKGDRGEKGEAGPAGPPGLPG	(654-852)	34.17	0.9974	4.02	0.0	3.02	7.54	1.01	34.17	0.5	2.01	6.03	7.54	0.5	0.5	23.12	3.02	4.52	0.5	1.01	1.01	0.0	0.0
Human	G	sp|Q8NFW1|COMA1_HUMAN Collagen alpha-1(XXII) chain OS=Homo sapiens OX=9606 GN=COL22A1 PE=2 SV=2	GEQGPKGEKGDPGLPGEPGLQGRPGELGPQGPTGPPGAKGQEGAHGAPGAAGNPGAPGHVGAPGPSGPPGSVGAPGLRGTPGKDGERGEKGAAGEEGSPGPVGPRGDPGAPGLPGPPGKGKDGEPGLRGSPGLPGPLG	(865-1002)	34.06	0.9977	7.97	0.0	2.9	7.25	0.0	34.06	1.45	0.0	5.07	5.8	0.0	0.72	21.74	2.9	3.62	2.9	1.45	2.17	0.0	0.0
Human	G	sp|Q8NFW1|COMA1_HUMAN Collagen alpha-1(XXII) chain OS=Homo sapiens OX=9606 GN=COL22A1 PE=2 SV=2	GGQCVKGDRGAPGIPGSPGSRGDPGIGVAGPPGPSGPPGDKGSPGSRGLPGFPGPQGPAGRDGAPGNPGERGPPGKPG	(1019-1096)	34.62	0.9811	5.13	1.28	5.13	1.28	1.28	34.62	0.0	2.56	3.85	1.28	0.0	1.28	24.36	2.56	6.41	6.41	0.0	2.56	0.0	0.0
Human	G	sp|Q8NFW1|COMA1_HUMAN Collagen alpha-1(XXII) chain OS=Homo sapiens OX=9606 GN=COL22A1 PE=2 SV=2	GPPGLPGLPGFKGDKGVPGKPGREGTEGKKGEAGPPGLPGPPGIAGPQGSQGERGADGEVGQKGDQGHPGVPGFMGPPGNPGPPGADGIAGAAGPPGIQGSPGKEGPPGPQGPSGLPGIPGEEGKEGRDGKPGPPGEPGKAGEPGLPGPEGARGPPGFKGHTGDSGAPGPRGESGAMGLPGQEGLPGKDGDTGPTGPQGPQGPRGPPGKNGSPGSPGEPGPSGTPGQKGSKGENGSPGLPGFLGPRGPPGEPGEKGVPGKEGVPGKPGEPGFKGERGDPGIKGDKGPPGGKGQPGDPGIPGHKGHTGLMGPQGLPGENGPVGPPGPPGQPGFPGLRG	(1120-1456)	33.83	0.9989	3.26	0.0	3.26	6.53	1.78	33.83	1.19	1.78	6.82	3.56	0.89	1.19	22.85	3.86	2.67	2.97	1.78	1.78	0.0	0.0
Human	G	sp|Q8NFW1|COMA1_HUMAN Collagen alpha-1(XXII) chain OS=Homo sapiens OX=9606 GN=COL22A1 PE=2 SV=2	GRPGPPGPPGKDGLPGRAGPMGEPGRPGQGGLEGPSGPIGPKGERGAKGDPGAPGVGLRGEMGPPGIPGQPGEPG	(1497-1571)	36.0	0.9877	4.0	0.0	2.67	6.67	0.0	36.0	0.0	2.67	4.0	4.0	2.67	0.0	25.33	2.67	6.67	1.33	0.0	1.33	0.0	0.0
Human	G	sp|Q08AF8|GOG8F_HUMAN Putative golgin subfamily A member 8F/8G OS=Homo sapiens OX=9606 GN=GOLGA8F PE=5 SV=1	GGSAKDAAPGGGHHQAGPGQGGDEGEAAGAAGDGVAAGGDYKG	(295-337)	37.21	0.8156	23.26	0.0	9.3	4.65	0.0	37.21	4.65	0.0	4.65	0.0	0.0	0.0	4.65	4.65	0.0	2.33	0.0	2.33	0.0	2.33
Human	G	sp|Q2M2I5|K1C24_HUMAN Keratin, type I cytoskeletal 24 OS=Homo sapiens OX=9606 GN=KRT24 PE=1 SV=1	GGSSFSSGSRCGLGGSSAQGFRGGASSCSLSGGSSGAFGGSFGGGFGSCSVGGGFGGASGSGTGFGGGSSFGGVSGFGRGSGFCGSSRFSSGATGGFYSYGGGMGGGVGDGGLFSGG	(23-139)	42.74	0.8858	4.27	3.42	0.85	0.0	11.11	42.74	0.0	0.0	0.0	2.56	0.85	0.0	0.0	0.85	3.42	23.93	1.71	2.56	0.0	1.71
Human	G	sp|P23490|LORI_HUMAN Loricrin OS=Homo sapiens OX=9606 GN=LOR PE=1 SV=2	GGGGGGGGSGGGGCGFFGGGGSGGGSSGSGCGYSGGGGYSGGGCGGGSSGGGGGGGIGGCGGGSGGSVKYSGGGGSSGGGSGCFSSGGGGSGCFSSGGGGSSGGGSGCFSSGGGGSSGGGSGCFSSGGGGFSGQAVQCQSYGGVSSGGSSGGGSGCFSSGGGGGSVCGYSGGGSGCGGGSSGGSGSG	(21-207)	56.68	0.8859	0.53	6.42	0.0	0.0	4.28	56.68	0.0	0.53	0.53	0.0	0.0	0.0	0.0	1.6	0.0	24.6	0.0	2.14	0.0	2.67
Human	G	sp|P23490|LORI_HUMAN Loricrin OS=Homo sapiens OX=9606 GN=LOR PE=1 SV=2	GGGSSGGGGSGGSGCFSSGGGGGSSGCGGGSSGIGSGCIISGGGSVCGGGSSGGGGGGSSVGGSGSGKG	(226-294)	56.52	0.8324	0.0	5.8	0.0	0.0	1.45	56.52	0.0	4.35	1.45	0.0	0.0	0.0	0.0	0.0	0.0	27.54	0.0	2.9	0.0	0.0
Human	G	sp|P13647|K2C5_HUMAN Keratin, type II cytoskeletal 5 OS=Homo sapiens OX=9606 GN=KRT5 PE=1 SV=3	GGSFRNRFGAGAGGGYGFGGGAGSGFGFGGGAGGGFGLGGGAGFGGGFGGPGFPVCPPGG	(80-139)	55.0	0.8249	8.33	1.67	0.0	0.0	15.0	55.0	0.0	0.0	0.0	1.67	0.0	1.67	6.67	0.0	3.33	3.33	0.0	1.67	0.0	1.67
Human	G	sp|P13647|K2C5_HUMAN Keratin, type II cytoskeletal 5 OS=Homo sapiens OX=9606 GN=KRT5 PE=1 SV=3	GYGSGSGYGGGLGGGLGGGLGGGLAGGSSGSYYSSSSGGVGLGGGLSVGGSGFSASSGRGLGVGFGSGGG	(501-570)	51.43	0.8125	2.86	0.0	0.0	0.0	2.86	51.43	0.0	0.0	0.0	10.0	0.0	0.0	0.0	0.0	1.43	21.43	0.0	4.29	0.0	5.71
Human	G	sp|Q9NSB2|KRT84_HUMAN Keratin, type II cuticular Hb4 OS=Homo sapiens OX=9606 GN=KRT84 PE=2 SV=2	GSRPIHCGVRFGAGCGMGFGDGRGVGLGPRADSCVGLGFGAGSGIGYGFGGPGFGYRVGGVG	(69-130)	40.32	0.8825	4.84	4.84	3.23	0.0	8.06	40.32	1.61	3.23	0.0	3.23	1.61	0.0	4.84	0.0	8.06	4.84	0.0	8.06	0.0	3.23
Human	G	sp|Q3LI61|KR202_HUMAN Keratin-associated protein 20-2 OS=Homo sapiens OX=9606 GN=KRTAP20-2 PE=3 SV=1	GGLRYGYGVLGGGYGCGCGYGHGYGGLGCGYGRGYGGYGYGCCRPSCYG	(9-57)	46.94	0.824	0.0	12.24	0.0	0.0	0.0	46.94	2.04	0.0	0.0	6.12	0.0	0.0	2.04	0.0	6.12	2.04	0.0	2.04	0.0	20.41
Human	G	sp|Q701N4|KRA52_HUMAN Keratin-associated protein 5-2 OS=Homo sapiens OX=9606 GN=KRTAP5-2 PE=1 SV=1	GCCGCSRGCGSGCGGCGSSCGGCGSGCGGCGSGRGGCGSGCGGCSSSCGGCG	(2-53)	48.08	0.8552	0.0	28.85	0.0	0.0	0.0	48.08	0.0	0.0	0.0	0.0	0.0	0.0	0.0	0.0	3.85	19.23	0.0	0.0	0.0	0.0
Human	G	sp|Q2KJY2|KI26B_HUMAN Kinesin-like protein KIF26B OS=Homo sapiens OX=9606 GN=KIF26B PE=1 SV=1	GSPGPASPGIGTSSPGSLGGSPGFGTGSPGSGSGGGSSPGSDRG	(83-126)	38.64	0.8924	2.27	0.0	2.27	0.0	2.27	38.64	0.0	2.27	0.0	2.27	0.0	0.0	15.91	0.0	2.27	27.27	4.55	0.0	0.0	0.0
Human	G	sp|Q9H2U1|DHX36_HUMAN ATP-dependent DNA/RNA helicase DHX36 OS=Homo sapiens OX=9606 GN=DHX36 PE=1 SV=2	GRDGGPRSSGGGYGGGPAGGHGGNRGSGGGGGGGGGGRGGRGRHPGHLKGREIG	(10-63)	55.56	0.746	1.85	0.0	1.85	1.85	0.0	55.56	5.56	1.85	1.85	1.85	0.0	1.85	5.56	0.0	12.96	5.56	0.0	0.0	0.0	1.85
Human	G	sp|Q3LI67|KRA63_HUMAN Keratin-associated protein 6-3 OS=Homo sapiens OX=9606 GN=KRTAP6-3 PE=3 SV=3	GSYYRNYNGGHGYGCCGYGGLGCGYGGCGYGCCGYGGLGFGYGGLDCGYGGLGCGYGSFCGCGYRGLDCGYGCGYG	(3-78)	44.74	0.8997	0.0	15.79	2.63	0.0	2.63	44.74	1.32	0.0	0.0	6.58	0.0	2.63	0.0	0.0	2.63	2.63	0.0	0.0	0.0	18.42
Human	G	sp|P31943|HNRH1_HUMAN Heterogeneous nuclear ribonucleoprotein H OS=Homo sapiens OX=9606 GN=HNRNPH1 PE=1 SV=4	GPYDRPGAGRGYNSIGRGAGFERMRRGAYGGGYGGYDDYNGYNDGYGFG	(208-256)	34.69	0.8497	6.12	0.0	8.16	2.04	4.08	34.69	0.0	2.04	0.0	0.0	2.04	6.12	4.08	0.0	12.24	2.04	0.0	0.0	0.0	16.33
Human	G	sp|P31943|HNRH1_HUMAN Heterogeneous nuclear ribonucleoprotein H OS=Homo sapiens OX=9606 GN=HNRNPH1 PE=1 SV=4	GASGGAYGSQMMGGMGLSNQSSYGGPASQQLSGGYGGGYGGQSSMSG	(386-432)	36.17	0.7684	6.38	0.0	0.0	0.0	0.0	36.17	0.0	0.0	0.0	4.26	8.51	2.13	2.13	10.64	0.0	21.28	0.0	0.0	0.0	8.51
Human	G	sp|Q01955|CO4A3_HUMAN Collagen alpha-3(IV) chain OS=Homo sapiens OX=9606 GN=COL4A3 PE=1 SV=3	GAKGEKGEKGFPGPPGSPGQKGFTGPEGLPGPQGPKGFPGLPGLTGSKGVRGISGLPGFSGSPGLPGTPGNTGPYGLVGVPGCSGSKGEQGFPGLPGTLGYPGIPGAAGLKGQKG	(43-157)	33.91	0.997	2.61	0.87	0.0	3.48	4.35	33.91	0.0	1.74	7.83	7.83	0.0	0.87	17.39	3.48	0.87	6.09	4.35	2.61	0.0	1.74
Human	G	sp|Q01955|CO4A3_HUMAN Collagen alpha-3(IV) chain OS=Homo sapiens OX=9606 GN=COL4A3 PE=1 SV=3	GDPGLPGAPGPQGLPGPPGFPGPVGPPGPPGFFGFPGAMGPRGPKGHMG	(171-219)	34.69	0.9882	4.08	0.0	2.04	0.0	8.16	34.69	2.04	0.0	2.04	4.08	4.08	0.0	32.65	2.04	2.04	0.0	0.0	2.04	0.0	0.0
Human	G	sp|Q01955|CO4A3_HUMAN Collagen alpha-3(IV) chain OS=Homo sapiens OX=9606 GN=COL4A3 PE=1 SV=3	GEKGDKGAMGEPGPPGPSGLPGESYGSEKGAPGDPGLQGKPGKDGVPGFPGSEGVKGNRGFPGLMGEDGIKGQKGDIGPPGFRG	(259-342)	33.33	0.9905	2.38	0.0	5.95	7.14	3.57	33.33	0.0	2.38	9.52	3.57	2.38	1.19	15.48	2.38	2.38	4.76	0.0	2.38	0.0	1.19
Human	G	sp|Q01955|CO4A3_HUMAN Collagen alpha-3(IV) chain OS=Homo sapiens OX=9606 GN=COL4A3 PE=1 SV=3	GPPGLPGLPGLHGVKGIPGRQGAAGLKGSPGSPGNTGLPGFPGFPGAQGDPGLKGEKG	(484-541)	34.48	0.991	5.17	0.0	1.72	1.72	3.45	34.48	1.72	1.72	6.9	10.34	0.0	1.72	18.97	3.45	1.72	3.45	1.72	1.72	0.0	0.0
Human	G	sp|Q01955|CO4A3_HUMAN Collagen alpha-3(IV) chain OS=Homo sapiens OX=9606 GN=COL4A3 PE=1 SV=3	GEKGDQGPPGDPGSPGSPGPAGPAGPPGYGPQGEPGLQGTQGVPGAPGPPGEAGPRG	(590-646)	35.09	0.9906	7.02	0.0	3.51	5.26	0.0	35.09	0.0	0.0	1.75	1.75	0.0	0.0	28.07	7.02	1.75	3.51	1.75	1.75	0.0	1.75
Human	G	sp|Q01955|CO4A3_HUMAN Collagen alpha-3(IV) chain OS=Homo sapiens OX=9606 GN=COL4A3 PE=1 SV=3	GPPGPPGPPGHPGPQGPPGIPGSLGKCGDPGLPGPDGEPGIPGIGFPGPPGPKGDQGFPGTKGSLGCPGKMGEPGLPGKPGLPGAKG	(656-742)	34.48	0.9953	1.15	2.3	3.45	2.3	2.3	34.48	1.15	3.45	6.9	5.75	1.15	0.0	29.89	2.3	0.0	2.3	1.15	0.0	0.0	0.0
Human	G	sp|Q01955|CO4A3_HUMAN Collagen alpha-3(IV) chain OS=Homo sapiens OX=9606 GN=COL4A3 PE=1 SV=3	GGPGTPGFPGERGNSGEHGEIGLPGLPGLPGTPGNEGLDGPRGDPGQPGPPGEQGPPG	(750-807)	36.21	0.9816	0.0	0.0	3.45	8.62	1.72	36.21	1.72	1.72	0.0	6.9	0.0	3.45	24.14	3.45	3.45	1.72	3.45	0.0	0.0	0.0
Human	G	sp|Q01955|CO4A3_HUMAN Collagen alpha-3(IV) chain OS=Homo sapiens OX=9606 GN=COL4A3 PE=1 SV=3	GFPGETGSPGIPGHQGEMGPLGQRGYPGNPGILGPPGEDGVIGMMGFPGAIGPPGPPGNPGTPGQRGSPGIPGVKGQRGTPGAKGEQGDKGNPG	(850-943)	34.04	0.9959	2.13	0.0	2.13	4.26	2.13	34.04	1.06	5.32	3.19	2.13	3.19	3.19	20.21	5.32	3.19	2.13	3.19	2.13	0.0	1.06
Human	G	sp|Q01955|CO4A3_HUMAN Collagen alpha-3(IV) chain OS=Homo sapiens OX=9606 GN=COL4A3 PE=1 SV=3	GDKGEPGLKGFAGNPGEKGNRGVPGMPGLKGLKGLPGPAGPPGPRGDLGSTGNPGEPGLRGIPGSMGNMGMPGSKGKRGTLGFPGRAGRPGLPGIHGLQGDKGEPGYSEGTRPGPPGPTGDPGLPGDMGKKGEMGQPGPPGHLGPAGPEGAPGSPGSPGLPGKPGPHGDLGFKGIKGLLGPPGIRGPPGLPGFPGSPGPMGIRGDQGRDGIPGPAGEKGETG	(952-1173)	33.33	0.9979	2.7	0.0	3.6	4.05	1.8	33.33	1.35	2.7	6.31	7.21	3.15	1.8	19.82	1.35	4.5	3.15	2.25	0.45	0.0	0.45
Human	G	sp|Q01955|CO4A3_HUMAN Collagen alpha-3(IV) chain OS=Homo sapiens OX=9606 GN=COL4A3 PE=1 SV=3	GPRGNPGAQGAKGDRGAPGFPGLPGRKGAMGDAGPRGPTGIEGFPGPPGLPG	(1180-1231)	34.62	0.9893	9.62	0.0	3.85	1.92	3.85	34.62	0.0	1.92	3.85	3.85	1.92	1.92	21.15	1.92	7.69	0.0	1.92	0.0	0.0	0.0
Human	G	sp|Q01955|CO4A3_HUMAN Collagen alpha-3(IV) chain OS=Homo sapiens OX=9606 GN=COL4A3 PE=1 SV=3	GIKGDKGSMGHPGPKGPPGTAGDMGPPGRLGAPGTPGLPGPRGDPGFQGFPGVKGEKGNPGFLGSIGPPGPIGPKGPPGVRGDPG	(1265-1349)	34.12	0.9951	2.35	0.0	4.71	1.18	3.53	34.12	1.18	3.53	7.06	3.53	2.35	1.18	23.53	1.18	3.53	2.35	2.35	2.35	0.0	0.0
Human	G	sp|Q01955|CO4A3_HUMAN Collagen alpha-3(IV) chain OS=Homo sapiens OX=9606 GN=COL4A3 PE=1 SV=3	GSPGPPGTPGEPGMQGEPGPPGPPGNLGPCGPRGKPGKDGKPGTPGPAGEKGNKGSKGEPGPAGSDGLPGLKGKRGDSG	(1358-1436)	34.18	0.9945	2.53	1.27	3.8	5.06	0.0	34.18	0.0	0.0	10.13	3.8	1.27	2.53	24.05	1.27	2.53	5.06	2.53	0.0	0.0	0.0
Human	G	sp|P20908|CO5A1_HUMAN Collagen alpha-1(V) chain OS=Homo sapiens OX=9606 GN=COL5A1 PE=1 SV=3	GPPGPEGPAGLPGPPGTMGPTGQVGDPGERGPPGRPGLPGADGLPGPPG	(469-517)	34.69	0.9882	4.08	0.0	4.08	4.08	0.0	34.69	0.0	0.0	0.0	6.12	2.04	0.0	32.65	2.04	4.08	0.0	4.08	2.04	0.0	0.0
Human	G	sp|P20908|CO5A1_HUMAN Collagen alpha-1(V) chain OS=Homo sapiens OX=9606 GN=COL5A1 PE=1 SV=3	GPAGPMGLTGRPGPVGPPGSGGLKGEPGDVGPQGPRGVQGPPGPAGKPGRRGRAGSDGARGMPGQTGPKGDRGFDGLAGLPGEKGHRGDPGPSGPPGPPGDDGERGDDGEVGPRGLPGEPGPRGLLGPKGPPGPPGPPGVTGMDGQPGPKGNVGPQGEPGPPGQQGNPGAQGLPGPQGAIGPPGEKGPLGKPGLPGMPGADGPPGHPGKEGPPGEKGGQGPPGPQGPIGYPGPRGVKGADGIRGLKGTKGEKGEDGFPGFKGDMGIKGDRGEIGPPGPRGEDGPEGPKGRGGPNGDPGPLGPPGEKGKLGVPGLPGYPGRQGPKGSIGFPGFPGANGEKGGRGTPGKPGPRGQRGPTGPRGERGPRGITGKPGPKGNSGGDGPAGPPGERGPNGPQGPT…	(559-1570)	34.09	0.9991	3.56	0.0	4.05	5.53	1.09	34.09	0.59	1.78	5.73	3.66	0.79	0.79	24.6	3.85	3.85	2.08	1.98	1.78	0.0	0.2
Human	G	sp|A6NMZ7|CO6A6_HUMAN Collagen alpha-6(VI) chain OS=Homo sapiens OX=9606 GN=COL6A6 PE=1 SV=2	GGDGTMGDPGPPGKRGPPGFKGSEGYLGEEGIAGERGAPGPVGEQGTKGCYGTKGPKGNRGLNGQEGEVGENGIDGLNGEQGDNGLPGRKGEKGDEGSQGSPGKRGTPGDRGAKGLRGDPGAPG	(1392-1515)	34.68	0.9946	3.23	0.81	5.65	8.87	0.81	34.68	0.0	1.61	7.26	4.03	0.81	4.03	10.48	3.23	5.65	2.42	3.23	1.61	0.0	1.61
Human	G	sp|A6NMZ7|CO6A6_HUMAN Collagen alpha-6(VI) chain OS=Homo sapiens OX=9606 GN=COL6A6 PE=1 SV=2	GRRGHTGPQGTAGIPGPDGLEGSLGLKGPQGPRGEAGVKGEKGGVGSKGPQGPPGPGGEAGNQGRLGSQGNKGEPGDLGEKGAVGFPGPRGLQGNDGSPGYGSVGRKGAKGQEGFPGESGPKGEIGDPGGPGETGLKGARGKMISAGLPGEMGSPGEPGPPGRKGVKGAKG	(1555-1725)	35.09	0.9887	4.68	0.0	2.34	7.02	1.17	35.09	0.58	1.75	8.19	4.68	1.17	1.75	12.87	4.09	4.68	4.68	1.75	2.92	0.0	0.58
Human	G	sp|Q16630|CPSF6_HUMAN Cleavage and polyadenylation specificity factor subunit 6 OS=Homo sapiens OX=9606 GN=CPSF6 PE=1 SV=2	GEGKAGPPGGSSRAAFPQGGRGRGRFPGAVPGGDRFPGPAGPGG	(182-225)	36.36	0.8163	11.36	0.0	2.27	2.27	6.82	36.36	0.0	0.0	2.27	0.0	0.0	0.0	18.18	2.27	11.36	4.55	0.0	2.27	0.0	0.0
Human	G	sp|Q701N2|KRA55_HUMAN Keratin-associated protein 5-5 OS=Homo sapiens OX=9606 GN=KRTAP5-5 PE=2 SV=2	GCCGCSGGCGSGCGGRGSGCGGCGSGCGGCGSGCGGCGSGCGGCGGCGSGCAGCGGCGSG	(2-61)	55.0	0.9627	1.67	28.33	0.0	0.0	0.0	55.0	0.0	0.0	0.0	0.0	0.0	0.0	0.0	0.0	1.67	13.33	0.0	0.0	0.0	0.0
Human	G	sp|Q701N2|KRA55_HUMAN Keratin-associated protein 5-5 OS=Homo sapiens OX=9606 GN=KRTAP5-5 PE=2 SV=2	GKGGCGSCGGSKRGCVSCGVSKGACGSCGGSKGGCGSCGGSKGGCGSCGGSKGGCGSCGGSKGGCGSYG	(85-153)	44.93	0.8989	1.45	18.84	0.0	0.0	0.0	44.93	0.0	0.0	10.14	0.0	0.0	0.0	0.0	0.0	1.45	18.84	0.0	2.9	0.0	1.45
Human	G	sp|Q96HD1|CREL1_HUMAN Protein disulfide isomerase CRELD1 OS=Homo sapiens OX=9606 GN=CRELD1 PE=1 SV=3	GGTERPCGGYGQCEGEGTRGGSGHCDCQAGYGGEACGQCGLG	(157-198)	38.1	0.8327	4.76	14.29	2.38	9.52	0.0	38.1	2.38	0.0	0.0	2.38	0.0	0.0	2.38	7.14	4.76	2.38	4.76	0.0	0.0	4.76
Human	G	sp|P11226|MBL2_HUMAN Mannose-binding protein C OS=Homo sapiens OX=9606 GN=MBL2 PE=1 SV=2	GINGFPGKDGRDGTKGEKGEPGQGLRGLQGPPGKLGPPGNPGPSGSPGPKGQKGDPG	(42-98)	35.09	0.9906	0.0	0.0	5.26	3.51	1.75	35.09	0.0	1.75	10.53	5.26	0.0	3.51	19.3	5.26	3.51	3.51	1.75	0.0	0.0	0.0
Human	G	sp|Q86Z23|C1QL4_HUMAN Complement C1q-like protein 4 OS=Homo sapiens OX=9606 GN=C1QL4 PE=2 SV=1	GAKGEVGRRGKAGLRGPPGPPGPRGPPGEPGRPGPPGPPGPGPGGVAPAAG	(55-105)	35.29	0.9493	9.8	0.0	0.0	3.92	0.0	35.29	0.0	0.0	3.92	1.96	0.0	0.0	31.37	0.0	9.8	0.0	0.0	3.92	0.0	0.0
Human	G	sp|O75973|C1QRF_HUMAN C1q-related factor OS=Homo sapiens OX=9606 GN=C1QL1 PE=1 SV=1	GPQGKPGRTGKPGPPGPPGDPGPPGPVGPPGEKGEPGKPGPPGLPGAGGSG	(67-117)	37.25	0.9767	1.96	0.0	1.96	3.92	0.0	37.25	0.0	0.0	7.84	1.96	0.0	0.0	35.29	1.96	1.96	1.96	1.96	1.96	0.0	0.0
Human	G	sp|Q17RW2|COOA1_HUMAN Collagen alpha-1(XXIV) chain OS=Homo sapiens OX=9606 GN=COL24A1 PE=1 SV=2	GPKGDTGPPGPPGPAGIPGPSGKRGPRGIPGPHGNPGLPGLPGPKGPKGDPGFSPG	(489-544)	33.93	0.9862	1.79	0.0	3.57	0.0	1.79	33.93	1.79	3.57	7.14	3.57	0.0	1.79	32.14	0.0	3.57	3.57	1.79	0.0	0.0	0.0
Human	G	sp|Q17RW2|COOA1_HUMAN Collagen alpha-1(XXIV) chain OS=Homo sapiens OX=9606 GN=COL24A1 PE=1 SV=2	GEKGDQGLSGLMGPPGMQGDKGLKGHPGLPGLPGEQGIPGFAGNIGSPGYPGRQGLAGPEGNPGPKGAQGFIGSPGEAGQLGPEGERGIPGIRGKKGFKGRQGFPGDFGDRGPAGLDGSPGLVGGTGPPGFPGLRGSVGPVGPIGPAGIPGPMGLSGNKGLPGIKGDKGEQGTAGELGEPGYPGDKGAVGLPGPPGMRGKSGPSGQTGDPGLQGPSGPPGPEGFPGDIGIPGQNGPEGPKGLLGNRGPPGPPGLKGTQGEEGPIGAFGELGPRGKPGQKGYAGEPGPEGLKGEVGDQGNIGKIGETGPVGLPGEVGMTGSIGEKGERGSPGPLGPQGEKGVMGYPGPPGVPGPIGPLGLPGHVGARGPPGSQGPKGQRGSRGPDGLLGEQGIQGAKGEK…	(549-1194)	33.9	0.9992	2.63	0.0	2.94	6.5	1.39	33.9	0.77	3.72	5.88	6.66	1.55	1.08	15.48	4.64	4.02	3.1	2.17	2.63	0.0	0.93
Human	G	sp|Q17RW2|COOA1_HUMAN Collagen alpha-1(XXIV) chain OS=Homo sapiens OX=9606 GN=COL24A1 PE=1 SV=2	GPPGPRGEPGPVGDQGERGEPGAEGYKGHVGVPGLRGATGQQGPPGEPGDQGEQGLKGERGSEGNKGKKGAPGPSGKPGIPGLQGLLGPKGIQGYHGADGISGNPGKIGPPGKQGLPGIRGGPGRTGLAGAPGPPGVKGSSGLPGSPGIQGPKGEQGLPGQPGIQGKRGHRGAQGDQGPCGDPGLKGQPGEYGVQGLTGFQGFPGPKGPEGDAGIVGISGPKGPIGHRGNTGPLGREGIIGPTGRTGPRGEKGFRGETGPQGPRGQPGPPGPPGAPG	(1201-1477)	33.94	0.9985	3.25	0.36	2.17	5.05	1.08	33.94	1.44	4.33	5.78	4.33	0.0	1.08	16.97	6.86	5.05	2.53	2.53	2.17	0.0	1.08
Human	G	sp|Q9P218|COKA1_HUMAN Collagen alpha-1(XX) chain OS=Homo sapiens OX=9606 GN=COL20A1 PE=1 SV=4	GPPGPQGPPGLPGRNGTPGEQGFPGPRGPPGVKGEKGDHGLPGLQGHPGHQGIPGRVGLQGPKGMRGLEGTAGLPGPPGPRGFQGMAGARGTSGERGPPGTVGPTGLPGPKGERGEKG	(1072-1189)	33.9	0.9971	2.54	0.0	0.85	5.08	1.69	33.9	2.54	0.85	4.24	5.93	1.69	0.85	20.34	5.08	6.78	0.85	4.24	2.54	0.0	0.0
Human	G	sp|Q9BXJ5|C1QT2_HUMAN Complement C1q tumor necrosis factor-related protein 2 OS=Homo sapiens OX=9606 GN=C1QTNF2 PE=1 SV=1	GPQGPPGPPGAPGPSGMMGRMGFPGKDGQDGHDGDRGDSGEEGPPGRTGNRGKPGPKGKAGAIGRAGPRGPKGVNGTPGKHGTPGKKGPKGKKGEPGLPGPCSCGSG	(40-146)	33.64	0.9918	3.74	1.87	4.67	2.8	0.93	33.64	1.87	0.93	10.28	0.93	2.8	1.87	18.69	1.87	5.61	3.74	2.8	0.93	0.0	0.0
Human	G	sp|Q9Y4X5|ARI1_HUMAN E3 ubiquitin-protein ligase ARIH1 OS=Homo sapiens OX=9606 GN=ARIH1 PE=1 SV=2	GLGVGGERDGLLCGETGGGGGSALGPGGGGGGGGGGGGGGPG	(51-92)	64.29	0.5998	2.38	2.38	2.38	4.76	0.0	64.29	0.0	0.0	0.0	9.52	0.0	0.0	4.76	0.0	2.38	2.38	2.38	2.38	0.0	0.0
Human	G	sp|Q6P158|DHX57_HUMAN Putative ATP-dependent RNA helicase DHX57 OS=Homo sapiens OX=9606 GN=DHX57 PE=1 SV=2	GKPGKGGGKGSSRGGRGGRSHASKSHGSGGGGGGGGGGGGG	(9-49)	58.54	0.5402	2.44	0.0	0.0	0.0	0.0	58.54	4.88	0.0	9.76	0.0	0.0	0.0	2.44	0.0	7.32	14.63	0.0	0.0	0.0	0.0
Human	G	sp|Q6ZMI3|GLDN_HUMAN Gliomedin OS=Homo sapiens OX=9606 GN=GLDN PE=1 SV=1	GICLTGPSGPPGPPGAGGLPGHNGLDGQPGPQGPKGEKGANGKRGKMGIPGAAGNPGERGEKGDHGELGLQGNEGPPGQKGEKGDKG	(134-220)	34.48	0.9841	4.6	1.15	3.45	6.9	0.0	34.48	2.3	2.3	9.2	5.75	1.15	4.6	14.94	4.6	2.3	1.15	1.15	0.0	0.0	0.0
Human	G	sp|B3EWF7|EP2A2_HUMAN Laforin, isoform 9 OS=Homo sapiens OX=9606 GN=EPM2A PE=1 SV=1	GRHRGGRRGPGPAGAGPVARGGGAGGRGGGAGRGGAGPRG	(94-133)	50.0	0.7999	15.0	0.0	0.0	0.0	0.0	50.0	2.5	0.0	0.0	0.0	0.0	0.0	10.0	0.0	20.0	0.0	0.0	2.5	0.0	0.0
Human	G	sp|Q9NY12|GAR1_HUMAN H/ACA ribonucleoprotein complex subunit 1 OS=Homo sapiens OX=9606 GN=GAR1 PE=1 SV=1	GEKGPPRGGGRGGRGGGRGGGGRGGGRGGGFRGGRGGGGGGFRGGRGGGFRGRG	(163-216)	64.81	0.8794	0.0	0.0	0.0	1.85	5.56	64.81	0.0	0.0	1.85	0.0	0.0	0.0	3.7	0.0	22.22	0.0	0.0	0.0	0.0	0.0
Human	G	sp|P15976|GATA1_HUMAN Erythroid transcription factor OS=Homo sapiens OX=9606 GN=GATA1 PE=1 SV=1	GKGKKKRGSSLGGTGAAEGPAGGFMVVAGGSGSGNCGEVASGLTLGPPG	(311-359)	34.69	0.8923	10.2	2.04	0.0	4.08	2.04	34.69	0.0	0.0	8.16	6.12	2.04	2.04	6.12	0.0	2.04	10.2	4.08	6.12	0.0	0.0
Human	G	sp|Q96A46|MFRN2_HUMAN Mitoferrin-2 OS=Homo sapiens OX=9606 GN=SLC25A28 PE=2 SV=1	GRGAGGVAGGPAAGPGRSPGESALLDGWLQRGVGRGAGGGEAG	(5-47)	39.53	0.8422	16.28	0.0	2.33	4.65	0.0	39.53	0.0	0.0	0.0	6.98	0.0	0.0	6.98	2.33	9.3	4.65	0.0	4.65	2.33	0.0
Human	G	sp|Q04695|K1C17_HUMAN Keratin, type I cytoskeletal 17 OS=Homo sapiens OX=9606 GN=KRT17 PE=1 SV=2	GGLGAGSCRLGSAGGLGSTLGGSSYSSCYSFGSGGGYGSSFGGVDGLLAGG	(33-83)	39.22	0.7955	5.88	3.92	1.96	0.0	3.92	39.22	0.0	0.0	0.0	11.76	0.0	0.0	0.0	0.0	1.96	21.57	1.96	1.96	0.0	5.88
Human	G	sp|Q5H9R4|ARMX4_HUMAN Armadillo repeat-containing X-linked protein 4 OS=Homo sapiens OX=9606 GN=ARMCX4 PE=2 SV=3	GVVDQAGGGSWAGTSDQSGGGSKPRFEDQASGEGSWAGAGGQASGGSMLGPEDQSSG	(1294-1350)	29.82	0.8065	10.53	0.0	7.02	5.26	1.75	29.82	0.0	0.0	1.75	1.75	1.75	0.0	3.51	8.77	1.75	17.54	1.75	3.51	3.51	0.0
Human	G	sp|Q5H9R4|ARMX4_HUMAN Armadillo repeat-containing X-linked protein 4 OS=Homo sapiens OX=9606 GN=ARMCX4 PE=2 SV=3	GGCSKPGFEDQAIGGGFWPGAGDQTGGGSRPGSEDQSSGIGSWGVAGGQVLGGARPGPADQSSGGSWAGTGNQSSGRSWIGPG	(1569-1651)	32.53	0.8869	7.23	1.2	4.82	2.41	2.41	32.53	0.0	3.61	1.2	1.2	0.0	1.2	7.23	7.23	3.61	14.46	2.41	2.41	4.82	0.0
Human	G	sp|Q5H9R4|ARMX4_HUMAN Armadillo repeat-containing X-linked protein 4 OS=Homo sapiens OX=9606 GN=ARMCX4 PE=2 SV=3	GAEAGAGAEAGAGAEAGAGAGAEAGAEAGAGAGAGPGTESGAGIWSWDG	(1808-1856)	34.69	0.9289	36.73	0.0	2.04	12.24	0.0	34.69	0.0	2.04	0.0	0.0	0.0	0.0	2.04	0.0	0.0	4.08	2.04	0.0	4.08	0.0
Human	G	sp|Q7Z3Y7|K1C28_HUMAN Keratin, type I cytoskeletal 28 OS=Homo sapiens OX=9606 GN=KRT28 PE=1 SV=2	GSVRPLNGGAGFAGSSACGGSVAGSEFSCALGGGLGSVPGGSHAGGALGNAACIGFAGSEGG	(19-80)	33.87	0.8505	16.13	4.84	0.0	3.23	4.84	33.87	1.61	1.61	0.0	6.45	0.0	3.23	3.23	0.0	1.61	14.52	0.0	4.84	0.0	0.0
Human	G	sp|A6NHQ2|FBLL1_HUMAN rRNA/tRNA 2'-O-methyltransferase fibrillarin-like protein 1 OS=Homo sapiens OX=9606 GN=FBLL1 PE=3 SV=2	GGGGGGRGGGGWGSWGGGRGGGGGAGKGGGGDGGGQGGKGGFGARARGFGGGGRGRGRGGGDGKDRGGGGQRRGG	(9-83)	65.33	0.8862	4.0	0.0	4.0	0.0	2.67	65.33	0.0	0.0	4.0	0.0	0.0	0.0	0.0	2.67	13.33	1.33	0.0	0.0	2.67	0.0
Human	G	sp|P35556|FBN2_HUMAN Fibrillin-2 OS=Homo sapiens OX=9606 GN=FBN2 PE=1 SV=3	GLPMGGIPGSAGSRPGGTGGNGFAPSGNGNGYGPGGTGFIPIPGGNGFSPGVGGAGVGAGGQGPIITG	(420-487)	42.65	0.8944	5.88	0.0	0.0	0.0	4.41	42.65	0.0	7.35	0.0	1.47	1.47	5.88	13.24	1.47	1.47	5.88	4.41	2.94	0.0	1.47
Human	G	sp|Q9Y6C2|EMIL1_HUMAN EMILIN-1 OS=Homo sapiens OX=9606 GN=EMILIN1 PE=1 SV=3	GPAGEAGPPGPPGLQGPPGPAGPPGSPGKDGQEGPIGPPGPQGEQGVEG	(814-862)	34.69	0.9882	6.12	0.0	2.04	8.16	0.0	34.69	0.0	2.04	2.04	2.04	0.0	0.0	30.61	8.16	0.0	2.04	0.0	2.04	0.0	0.0
Human	G	sp|Q6E0U4|DMKN_HUMAN Dermokine OS=Homo sapiens OX=9606 GN=DMKN PE=1 SV=3	GSWQGVPGHNGAWETSGGHGIFGSQGGLGGQGQGNPGGLGTPWVHGYPGNSAGSFGMNPQGAPWGQGGNGGPPNFGTNTQG	(130-210)	35.8	0.9181	3.7	0.0	0.0	1.23	3.7	35.8	3.7	1.23	0.0	2.47	1.23	8.64	9.88	8.64	0.0	6.17	4.94	2.47	4.94	1.23
Human	G	sp|Q6E0U4|DMKN_HUMAN Dermokine OS=Homo sapiens OX=9606 GN=DMKN PE=1 SV=3	GCTNPPPSGSGGGSSNSGGGSGSQSGSSGSGSNGDNNNGSSSGGSSSGSSSGGSSGGSSGGSSGNSGGSRGDSGSESSWGSSTGSSSGNHGGSGGGNGHKPGCEKPGNEARGSG	(228-341)	35.96	0.9172	0.88	1.75	1.75	2.63	0.0	35.96	1.75	0.0	1.75	0.0	0.0	8.77	4.39	0.88	1.75	35.09	1.75	0.0	0.88	0.0
Human	G	sp|Q5KU26|COL12_HUMAN Collectin-12 OS=Homo sapiens OX=9606 GN=COLEC12 PE=1 SV=3	GPPGPRGPRGDRGSQGPPGPTGNKGQKGEKGEPGPPGPAGERGPIGPAGPPGERGGKGSKGSQGPKGSRGSPGKPGPQGSSGDPGPPGPPGKEGLPGPQGPPGFQGLQGTVGEPGVPGPRGLPGLPGVPGMPGPKGPPGPPGPSG	(443-587)	34.48	0.9958	1.38	0.0	1.38	4.14	0.69	34.48	0.0	0.69	6.21	2.76	0.69	0.69	28.28	4.83	4.83	5.52	1.38	2.07	0.0	0.0
Human	G	sp|A6NEQ2|F181B_HUMAN Protein FAM181B OS=Homo sapiens OX=9606 GN=FAM181B PE=2 SV=1	GGAEPAGGEVAAPAAGLGGAGTGGAGGDVAGPAGATAIPG	(177-216)	37.5	0.7824	30.0	0.0	2.5	5.0	0.0	37.5	0.0	2.5	0.0	2.5	0.0	0.0	10.0	0.0	0.0	0.0	5.0	5.0	0.0	0.0
Human	G	sp|P25100|ADA1D_HUMAN Alpha-1D adrenergic receptor OS=Homo sapiens OX=9606 GN=ADRA1D PE=1 SV=2	GPRPDSSAGGSSAGGGGGSAGGAAPSEGPAVGGVPGGAGGGGGVVGAGSGEDNRSSAGEPGSAGAGGDVNGTAAVGG	(13-89)	40.26	0.8257	16.88	0.0	3.9	3.9	0.0	40.26	0.0	0.0	0.0	0.0	0.0	2.6	7.79	0.0	2.6	12.99	1.3	7.79	0.0	0.0
Human	G	sp|P08572|CO4A2_HUMAN Collagen alpha-2(IV) chain OS=Homo sapiens OX=9606 GN=COL4A2 PE=1 SV=4	GGRDCSGGCQCYPEKGGRGQPGPVGPQGYNGPPGLQGFPGLQGRKGDKGERGAPGVTGPKGDVGARGVSGFPGADGIPGHPGQGGPRGRPGYDGCNGTQGDSGPQGPPGSEGFTGPPGPQGPKGQKG	(43-169)	34.65	0.9675	2.36	3.15	4.72	2.36	2.36	34.65	0.79	0.79	4.72	1.57	0.0	1.57	16.54	7.87	5.51	3.15	2.36	3.15	0.0	2.36
Human	G	sp|P08572|CO4A2_HUMAN Collagen alpha-2(IV) chain OS=Homo sapiens OX=9606 GN=COL4A2 PE=1 SV=4	GEPGEPGLVGFQGPPGRPGHVGQMGPVGAPGRPGPPGPPGPKGQQGNRGLGFYGVKGEKGDVGQPGPNG	(184-252)	34.78	0.9931	1.45	0.0	1.45	4.35	2.9	34.78	1.45	0.0	4.35	2.9	1.45	2.9	21.74	7.25	4.35	0.0	0.0	7.25	0.0	1.45
Human	G	sp|P08572|CO4A2_HUMAN Collagen alpha-2(IV) chain OS=Homo sapiens OX=9606 GN=COL4A2 PE=1 SV=4	GEEGIMGFPGLRGYPGLSGEKGSPGQKGSRGLDGYQGPDGPRGPKGEAGDPGPPG	(293-347)	34.55	0.9902	1.82	0.0	5.45	7.27	1.82	34.55	0.0	1.82	5.45	5.45	1.82	0.0	16.36	3.64	5.45	5.45	0.0	0.0	0.0	3.64
Human	G	sp|P08572|CO4A2_HUMAN Collagen alpha-2(IV) chain OS=Homo sapiens OX=9606 GN=COL4A2 PE=1 SV=4	GARGDPGFPGAQGEPGSQGEPGDPGLPGPPGLSIGDGDQRRGLPGEMGPKGFIGDPGIPALYGGPPGPDGKRGPPGPPGLPGPPGPDGFLFGLKGAKGRAGFPGLPGSPGARGPKGWKGDAG	(360-481)	32.79	0.9814	5.74	0.0	6.56	2.46	4.1	32.79	0.0	2.46	4.92	6.56	0.82	0.0	22.13	2.46	4.92	2.46	0.0	0.0	0.82	0.82
Human	G	sp|P08572|CO4A2_HUMAN Collagen alpha-2(IV) chain OS=Homo sapiens OX=9606 GN=COL4A2 PE=1 SV=4	GLPGLPGPKGFAGINGEPGRKGDRGDPGQHGLPGFPGLKGVPGNIGAPGPKGAKG	(494-548)	34.55	0.9902	5.45	0.0	3.64	1.82	3.64	34.55	1.82	3.64	9.09	7.27	0.0	3.64	18.18	1.82	3.64	0.0	0.0	1.82	0.0	0.0
Human	G	sp|P08572|CO4A2_HUMAN Collagen alpha-2(IV) chain OS=Homo sapiens OX=9606 GN=COL4A2 PE=1 SV=4	GERGQPGVPGVPGMKGDDGSPGRDGLDGFPGLPGPPGDGIKGPPGDPGYPGIPGTKGTPGEMGPPGLGLPGLKGQRGFPGDAGLPGPPGFLGPPGPAGTPG	(557-657)	34.65	0.9962	1.98	0.0	6.93	1.98	2.97	34.65	0.0	1.98	3.96	6.93	1.98	0.0	24.75	1.98	2.97	0.99	2.97	1.98	0.0	0.99
Human	G	sp|P08572|CO4A2_HUMAN Collagen alpha-2(IV) chain OS=Homo sapiens OX=9606 GN=COL4A2 PE=1 SV=4	GCIGGPKGLPGLPGPPGPTGAKGLRGIPGFAGADGGPGPRGLPGDAGREGFPGPPGFIGPRGSKGAVGLPGPDGSPGPIGLPGPDGPPGERGLPGEVLGAQPGPRGDAGVPGQPGLKGLPGDRGPPGFRGSQGMPGMPGLKGQPGLPGPSGQPGLYGPPGLHGFPGAPGQEGPLGLPGIPGREGLPGDRGDPGDTGAPGPVGMKGLSGDRGDAGFTGEQGHPGSPGFKGIDGMPGTPGLKGDRGSPGMDGFQGMPGLKGRPGFPGSKGEAGFFGIPGLKGLAGEPGFKGSRGDPGPPG	(680-977)	33.89	0.9973	4.03	0.34	5.03	2.68	4.03	33.89	0.67	2.35	4.03	7.38	2.01	0.0	20.13	2.68	4.7	3.02	1.34	1.34	0.0	0.34
Human	G	sp|P08572|CO4A2_HUMAN Collagen alpha-2(IV) chain OS=Homo sapiens OX=9606 GN=COL4A2 PE=1 SV=4	GEKGDEGPMGLKGYLGAKGIQGMPGIPGLSGIPGLPGRPGHIKGVKGDIGVPGIPGLPGFPGVAGPPGITGFPGFIGSRGDKGAPGRAGLYGEIGATGDFGDIG	(991-1094)	33.65	0.9948	4.81	0.0	4.81	2.88	3.85	33.65	0.96	9.62	5.77	5.77	1.92	0.0	13.46	0.96	2.88	1.92	1.92	2.88	0.0	1.92
Human	G	sp|P08572|CO4A2_HUMAN Collagen alpha-2(IV) chain OS=Homo sapiens OX=9606 GN=COL4A2 PE=1 SV=4	GRPGLKGERGTTGIPGLKGFFGEKGTEGDIGFPGITGVTGVQGPPGLKGQTGFPGLTGPPGSQGELGRIGLPGGKGDDGWPGAPGLPGFPGLRGIRGLHGLPGTKGFPGSPG	(1101-1212)	34.82	0.9936	0.89	0.0	2.68	3.57	5.36	34.82	0.89	4.46	5.36	8.93	0.0	0.0	14.29	2.68	4.46	1.79	7.14	1.79	0.89	0.0
Human	G	sp|P08572|CO4A2_HUMAN Collagen alpha-2(IV) chain OS=Homo sapiens OX=9606 GN=COL4A2 PE=1 SV=4	GSKGDTGNPGAPGTPGTKGWAGDSGPQGRPGVFGLPGEKGPRGEQGFMGNTGPTGAVGDRGPKGPKGDPGFPGAPGTVGAPGIAG	(1308-1392)	34.12	0.9951	7.06	0.0	4.71	2.35	3.53	34.12	0.0	1.18	5.88	1.18	1.18	2.35	16.47	2.35	3.53	2.35	7.06	3.53	1.18	0.0
Human	G	sp|P08572|CO4A2_HUMAN Collagen alpha-2(IV) chain OS=Homo sapiens OX=9606 GN=COL4A2 PE=1 SV=4	GTVGPQGRRGPPGAPGEMGPQGPPGEPGFRGAPGKAGPQGRGGVSAVPGFRGDEGPIGHQGPIGQEGAPGRPGSPGLPGMPG	(1402-1483)	34.15	0.9759	6.1	0.0	1.22	4.88	2.44	34.15	1.22	2.44	1.22	1.22	2.44	0.0	21.95	6.1	7.32	2.44	1.22	3.66	0.0	0.0
Human	G	sp|P29400|CO4A5_HUMAN Collagen alpha-5(IV) chain OS=Homo sapiens OX=9606 GN=COL4A5 PE=1 SV=2	GIKGEKGERGFPGLEGHPGLPGFPGPEGPPGPRGQKGDDGIPGPPGPKGIRGPPGLPGFPGTPGLPGMPGHDGAPGPQGIPGCNGTKGERGFPGSPGFPGLQGPPGPPGIPGMKGEPG	(42-159)	33.9	0.9971	0.85	0.85	2.54	5.08	4.24	33.9	1.69	4.24	5.08	4.24	1.69	0.85	26.27	2.54	3.39	0.85	1.69	0.0	0.0	0.0
Human	G	sp|P29400|CO4A5_HUMAN Collagen alpha-5(IV) chain OS=Homo sapiens OX=9606 GN=COL4A5 PE=1 SV=2	GPKGNPGYPGPPGIQGLPGPTGIPGPIGPPGPPGLMGPPGPPGLPGPKGNMG	(168-219)	34.62	0.9893	0.0	0.0	0.0	0.0	0.0	34.62	0.0	5.77	3.85	5.77	3.85	3.85	36.54	1.92	0.0	0.0	1.92	0.0	0.0	1.92
Human	G	sp|P29400|CO4A5_HUMAN Collagen alpha-5(IV) chain OS=Homo sapiens OX=9606 GN=COL4A5 PE=1 SV=2	GDQGLPGDRGPPGPPGIRGPPGPPGGEKGEKGEQGEPGKRGKPGKDGENGQPGIPGLPGDPGYPGEPGRDGEKGQKGDTGPPGPPG	(258-343)	34.88	0.9904	0.0	0.0	6.98	8.14	0.0	34.88	0.0	2.33	8.14	2.33	0.0	1.16	24.42	4.65	4.65	0.0	1.16	0.0	0.0	1.16
Human	G	sp|P29400|CO4A5_HUMAN Collagen alpha-5(IV) chain OS=Homo sapiens OX=9606 GN=COL4A5 PE=1 SV=2	GTGITIGEKGNIGLPGLPGEKGERGFPGIQGPPGLPGPPG	(350-389)	35.0	0.9759	0.0	0.0	0.0	7.5	2.5	35.0	0.0	10.0	5.0	7.5	0.0	2.5	20.0	2.5	2.5	0.0	5.0	0.0	0.0	0.0
Human	G	sp|P29400|CO4A5_HUMAN Collagen alpha-5(IV) chain OS=Homo sapiens OX=9606 GN=COL4A5 PE=1 SV=2	GTGISGPPGQPGLPGLPGPPGSLGFPGQKGEKGQAGATGPKGLPGIPGAPGAPGFPGSKGEPG	(486-548)	34.92	0.992	6.35	0.0	0.0	3.17	3.17	34.92	0.0	3.17	6.35	6.35	0.0	0.0	23.81	4.76	0.0	4.76	3.17	0.0	0.0	0.0
Human	G	sp|P29400|CO4A5_HUMAN Collagen alpha-5(IV) chain OS=Homo sapiens OX=9606 GN=COL4A5 PE=1 SV=2	GMKGDKGELGSPGAPGLPGLPGTPGQDGLPGLPGPKGEPGGITFKGERGPPGNPGLPGLPGNIGPMGPPGFGPPGPVGEKGIQGVAGNPGQPGIPGPKGDPG	(555-656)	34.31	0.9876	1.96	0.0	2.94	3.92	1.96	34.31	0.0	3.92	5.88	6.86	1.96	2.94	24.51	2.94	0.98	0.98	1.96	1.96	0.0	0.0
Human	G	sp|P29400|CO4A5_HUMAN Collagen alpha-5(IV) chain OS=Homo sapiens OX=9606 GN=COL4A5 PE=1 SV=2	GKPGLPGNPGRDGDVGLPGDPGLPGQPGLPGIPGSKGEPGIPGIGLPGPPGPKGFPGIPGPPGAPGTPGRIGLEGPPGPPGFPGPKGEPG	(663-752)	34.44	0.9955	1.11	0.0	3.33	3.33	2.22	34.44	0.0	5.56	4.44	6.67	0.0	1.11	31.11	1.11	2.22	1.11	1.11	1.11	0.0	0.0
Human	G	sp|P29400|CO4A5_HUMAN Collagen alpha-5(IV) chain OS=Homo sapiens OX=9606 GN=COL4A5 PE=1 SV=2	GPPGPPGLPGFKGALGPKGDRGFPGPPGPPGRTGLDGLPGPKGDVGPNGQPGPMGPPGLPGIGVQGPPGPPGIPGPIGQPGLHGIPGEKGDPGPPG	(757-852)	34.38	0.9959	1.04	0.0	4.17	1.04	2.08	34.38	1.04	4.17	4.17	6.25	1.04	1.04	31.25	3.12	2.08	0.0	1.04	2.08	0.0	0.0
Human	G	sp|P29400|CO4A5_HUMAN Collagen alpha-5(IV) chain OS=Homo sapiens OX=9606 GN=COL4A5 PE=1 SV=2	GPPGERGSPGIPGAPGPIGPPGSPGLPGKAGASGFPGTKGEMGMMGPPGPPGPLGIPGRSGVPGLKGDDGLQGQPGLPGPTGEKGSKGEPGLPGPPG	(857-953)	34.02	0.9961	3.09	0.0	2.06	4.12	1.03	34.02	0.0	3.09	5.15	6.19	3.09	0.0	25.77	2.06	2.06	5.15	2.06	1.03	0.0	0.0
Human	G	sp|P29400|CO4A5_HUMAN Collagen alpha-5(IV) chain OS=Homo sapiens OX=9606 GN=COL4A5 PE=1 SV=2	GSKGEKGEPGLPGIPGVSGPKGYQGLPGDPGQPGLSGQPGLPGPPGPKGNPGLPGQPGLIGPPGLKGTIGDMGFPGPQGVEGPPGPSGVPGQPGSPGLPGQKGDKGDPG	(961-1069)	33.94	0.9967	0.0	0.0	3.67	2.75	0.92	33.94	0.0	2.75	6.42	7.34	0.92	0.92	24.77	6.42	0.0	4.59	0.92	2.75	0.0	0.92
Human	G	sp|P29400|CO4A5_HUMAN Collagen alpha-5(IV) chain OS=Homo sapiens OX=9606 GN=COL4A5 PE=1 SV=2	GLPGLPGPKGEPGLPGYPGNPGIKGSVGDPGLPGLPGTPGAKGQPGLPGFPGTPGPPGPKGISGPPGNPGLPGEPGPVGGGGHPGQPGPPGEKGKPGQDGIPGPAGQKGEPGQPGFGNPGPPGLPGLSGQKGDGGLPGIPGNPGLPGPKGEPGFHGFPGVQGPPGPPGSPG	(1074-1244)	35.67	0.9893	1.17	0.0	1.75	2.92	2.34	35.67	1.17	2.34	5.26	6.43	0.0	2.34	28.65	4.09	0.0	2.34	1.17	1.75	0.0	0.58
Human	G	sp|P29400|CO4A5_HUMAN Collagen alpha-5(IV) chain OS=Homo sapiens OX=9606 GN=COL4A5 PE=1 SV=2	GPKGNPGPQGPPGRPGLPGPEGPPGLPGNGGIKGEKGNPGQPGLPGLPGLKGDQGPPGLQGNPGRPGLNGMKGDPGLPGVPGFPGMKGPSGVPGSAGPEGEPGLIGPPGPPGLPGPSG	(1249-1366)	34.75	0.9941	0.85	0.0	1.69	3.39	0.85	34.75	0.0	1.69	5.08	8.47	1.69	4.24	27.97	3.39	1.69	2.54	0.0	1.69	0.0	0.0
Human	G	sp|P29400|CO4A5_HUMAN Collagen alpha-5(IV) chain OS=Homo sapiens OX=9606 GN=COL4A5 PE=1 SV=2	GDAGPPGIPGQPGLKGLPGPQGPQGLPGPTGPPGDPGRNGLPGFDGAGGRKGDPGLPGQPGTRGLDGPPGPDGLQGPPGPPG	(1373-1454)	35.37	0.9895	2.44	0.0	7.32	0.0	1.22	35.37	0.0	1.22	2.44	8.54	0.0	1.22	28.05	6.1	3.66	0.0	2.44	0.0	0.0	0.0
Human	G	sp|Q14050|CO9A3_HUMAN Collagen alpha-3(IX) chain OS=Homo sapiens OX=9606 GN=COL9A3 PE=1 SV=2	GLPGPPGPPGPPGKPGQDGIDGEAGPPGLPGPPGPKGAPGKPGKPGEAGLPGLPGVDGLTGRDGPPGPKGAPGERGSLGPPGPPGLGGKGLPGPPGEAGVSGPPGGIGLRGPPGPSGLPGLPGPPGPPGPPGHPG	(29-163)	35.56	0.9927	3.7	0.0	2.96	2.96	0.0	35.56	0.74	1.48	4.44	8.15	0.0	0.0	32.59	0.74	2.22	2.22	0.74	1.48	0.0	0.0
Human	G	sp|Q14050|CO9A3_HUMAN Collagen alpha-3(IX) chain OS=Homo sapiens OX=9606 GN=COL9A3 PE=1 SV=2	GPPGPPGMPGFKGPTGYKGEQGEVGKDGEKGDPGPPGPAGLPGSVGLQGPRGLRGLPGPLGPPGDRGPIGFRGPPGIPGAPGKAGDRGERGPEGFRGPKGDLGRPGPKGTPGVAGPSGEPGMPGKDGQNGVPGLDGQKGEAGRNGAPGEKGPNGLPGLPGRAGSKGEKGERGRAGELGEAGPSGEPGVPGDAGMPGERGEAGHRGSAGALGPQGPPGAPGVRGFQGQKGSMGDPGLPGPQGLRGDVGDRGPGGAAGPKGDQGIAGSDGLPGDKGELGPSGLVGPKGESGSRGELGPKGTQGPNGTSGVQGVPGPPGPLGLQGVPGVPGITGKPGVPG	(181-517)	33.83	0.9989	5.04	0.0	4.15	5.34	1.19	33.83	0.3	1.19	5.34	5.64	1.19	1.19	17.8	3.56	5.34	3.26	1.48	3.86	0.0	0.3
Human	G	sp|Q14050|CO9A3_HUMAN Collagen alpha-3(IX) chain OS=Homo sapiens OX=9606 GN=COL9A3 PE=1 SV=2	GSIGRPGPAGPPGPPGPPGSIGHPGARGPPGYRGPTGELGDPGPRGNQGDRGDKGAAGAGLDGPEGDQGPQGPQGVPG	(551-628)	34.62	0.9944	6.41	0.0	6.41	2.56	0.0	34.62	1.28	2.56	1.28	2.56	0.0	1.28	23.08	5.13	6.41	2.56	1.28	1.28	0.0	1.28
Human	G	sp|P60827|C1QT8_HUMAN Complement C1q tumor necrosis factor-related protein 8 OS=Homo sapiens OX=9606 GN=C1QTNF8 PE=1 SV=2	GEKGEAGVRGRAGRSGKEGPPGARGLQGRRGQKGQVGPPG	(70-109)	35.0	0.9836	7.5	0.0	0.0	7.5	0.0	35.0	0.0	0.0	7.5	2.5	0.0	0.0	10.0	7.5	15.0	2.5	0.0	5.0	0.0	0.0
Human	G	sp|P12107|COBA1_HUMAN Collagen alpha-1(XI) chain OS=Homo sapiens OX=9606 GN=COL11A1 PE=1 SV=4	GPPGPAGPAGIMGPPGLQGPTGPPGDPGDRGPPGRPGLPGADGLPGPPG	(442-490)	34.69	0.9882	6.12	0.0	6.12	0.0	0.0	34.69	0.0	2.04	0.0	6.12	2.04	0.0	34.69	2.04	4.08	0.0	2.04	0.0	0.0	0.0
Human	G	sp|P12107|COBA1_HUMAN Collagen alpha-1(XI) chain OS=Homo sapiens OX=9606 GN=COL11A1 PE=1 SV=4	GPPGPMGLTGRPGPVGGPGSSGAKGESGDPGPQGPRGVQGPPGPTGKPGKRGRPGADGGRGMPGEPGAKGDRGFDGLPGLPGDKGHRGERGPQGPPGPPGDDGMRGEDGEIGPRGLPGEAGPRGLLGPRGTPGAPGQPGMAGVDGPPGPKGNMGPQGEPGPPGQQGNPGPQGLPGPQGPIGPPGEKGPQGKPGLAGLPGADGPPGHPGKEGQSGEKGALGPPGPQGPIGYPGPRGVKGADGVRGLKGSKGEKGEDGFPGFKGDMGLKGDRGEVGQIGPRGEDGPEGPKGRAGPTGDPGPSGQAGEKGKLGVPGLPGYPGRQGPKGSTGFPGFPGANGEKGARGVAGKPGPRGQRGPTGPRGSRGARGPTGKPGPKGTSGGDGPPGPPGERGPQGPQGPV…	(529-1540)	34.39	0.9988	5.24	0.0	3.95	5.43	1.09	34.39	0.49	1.38	5.73	3.36	0.89	0.89	22.33	4.55	3.95	2.17	1.58	2.37	0.0	0.2
Human	G	sp|Q9BXI9|C1QT6_HUMAN Complement C1q tumor necrosis factor-related protein 6 OS=Homo sapiens OX=9606 GN=C1QTNF6 PE=1 SV=4	GDKGDPGPMGLPGYMGREGPQGEPGPQGSKGDKGEMGSPG	(97-136)	35.0	0.9836	0.0	0.0	7.5	7.5	0.0	35.0	0.0	0.0	7.5	2.5	7.5	0.0	17.5	5.0	2.5	5.0	0.0	0.0	0.0	2.5
Human	G	sp|Q9NSK7|CS012_HUMAN Protein C19orf12 OS=Homo sapiens OX=9606 GN=C19orf12 PE=1 SV=3	GKGALVTGAMAFVGGLVGGPPGLAVGGAVGGLLGAWMTSG	(40-79)	35.0	0.8406	15.0	0.0	0.0	0.0	2.5	35.0	0.0	0.0	2.5	12.5	5.0	0.0	5.0	0.0	0.0	2.5	5.0	12.5	2.5	0.0
Human	G	sp|O15523|DDX3Y_HUMAN ATP-dependent RNA helicase DDX3Y OS=Homo sapiens OX=9606 GN=DDX3Y PE=1 SV=2	GSSSSGFGASRGSSSRSGGGGYGNSRGFGGGGYGGFYNSDGYGGNYNSQG	(605-654)	40.0	0.7992	2.0	0.0	2.0	0.0	6.0	40.0	0.0	0.0	0.0	0.0	0.0	8.0	0.0	2.0	6.0	24.0	0.0	0.0	0.0	10.0
Human	G	sp|Q9UJU5|FOXD3_HUMAN Forkhead box protein D3 OS=Homo sapiens OX=9606 GN=FOXD3 PE=1 SV=1	GAGAGPGGDVGAPEADGCKGGVGGEEGGASGGGPGAGSGSAGG	(87-129)	48.84	0.8046	16.28	2.33	4.65	6.98	0.0	48.84	0.0	0.0	2.33	0.0	0.0	0.0	6.98	0.0	0.0	6.98	0.0	4.65	0.0	0.0
Human	G	sp|Q9UKY7|CDV3_HUMAN Protein CDV3 homolog OS=Homo sapiens OX=9606 GN=CDV3 PE=1 SV=1	GAAGSAGGSSGAAGAAGGGAGAGTRPGDGGTASAGAAGPG	(33-72)	42.5	0.8765	32.5	0.0	2.5	0.0	0.0	42.5	0.0	0.0	0.0	0.0	0.0	0.0	5.0	0.0	2.5	10.0	5.0	0.0	0.0	0.0
Human	G	sp|Q5TAT6|CODA1_HUMAN Collagen alpha-1(XIII) chain OS=Homo sapiens OX=9606 GN=COL13A1 PE=1 SV=1	GPRGPPGQPGTRGFPGFPGPIGLDGKPGHPGPKGDMGLTGPPGQPGPQGQKGEKGQCG	(157-214)	34.48	0.991	0.0	1.72	3.45	1.72	3.45	34.48	1.72	1.72	6.9	3.45	1.72	0.0	24.14	8.62	3.45	0.0	3.45	0.0	0.0	0.0
Human	G	sp|Q5TAT6|CODA1_HUMAN Collagen alpha-1(XIII) chain OS=Homo sapiens OX=9606 GN=COL13A1 PE=1 SV=1	GPPGPPGPPGPSGPLGHPGLPGPMGPPGLPGPPGPKGDPGIQGYHGRKGERGMPGMPGKHGAKGAPG	(270-336)	34.33	0.9929	2.99	0.0	1.49	1.49	0.0	34.33	4.48	1.49	5.97	4.48	4.48	0.0	31.34	1.49	2.99	1.49	0.0	0.0	0.0	1.49
Human	G	sp|Q5TAT6|CODA1_HUMAN Collagen alpha-1(XIII) chain OS=Homo sapiens OX=9606 GN=COL13A1 PE=1 SV=1	GMKGEPGIPGTKGEKGAEGSPGLPGLLGQKGEKGDAGNSIGGGRGEPGPPGLPGPPGPKGEAGVDGQVGPPGQPGDKGERGAAGEQGPDGPKGSKGEPGKG	(341-441)	35.64	0.9851	4.95	0.0	3.96	8.91	0.0	35.64	0.0	1.98	9.9	3.96	0.99	0.99	16.83	3.96	1.98	2.97	0.99	1.98	0.0	0.0
Human	G	sp|Q5TAT6|CODA1_HUMAN Collagen alpha-1(XIII) chain OS=Homo sapiens OX=9606 GN=COL13A1 PE=1 SV=1	GPPGLPGQIGPPGAPGIPGQKGEIGLPGPPGHDGEKGPRGKPGDMGPPGPQGPPGKDGPPGVKGENGHPGSPGEKGEKGETGQAGSPGEKGEAGEKGNPG	(464-563)	34.0	0.9962	3.0	0.0	3.0	9.0	0.0	34.0	2.0	3.0	9.0	2.0	1.0	2.0	23.0	4.0	1.0	2.0	1.0	1.0	0.0	0.0
Human	G	sp|Q5TAT6|CODA1_HUMAN Collagen alpha-1(XIII) chain OS=Homo sapiens OX=9606 GN=COL13A1 PE=1 SV=1	GLPGPEGPPGPPGLQGVPGPKGEAGLDGAKGEKGFQGEKGDRGPLGLPGASGLDGRPGPPGTPGPIGVPGPAGPKGERGSKGDPGMTGPTGAAGLPGLHGPPGDKGNRGERGKKGSRGPKGDKGDQGAPG	(568-697)	33.85	0.9975	5.38	0.0	5.38	4.62	0.77	33.85	0.77	0.77	8.46	6.15	0.77	0.77	19.23	2.31	4.62	2.31	2.31	1.54	0.0	0.0
Human	G	sp|Q9ULU8|CAPS1_HUMAN Calcium-dependent secretion activator 1 OS=Homo sapiens OX=9606 GN=CADPS PE=1 SV=3	GSAGSAGLGGGGAGAGAGVGAGGGGGSGASSGGGAGGLQPSSRAGGG	(41-87)	53.19	0.7494	19.15	0.0	0.0	0.0	0.0	53.19	0.0	0.0	0.0	4.26	0.0	0.0	2.13	2.13	2.13	14.89	0.0	2.13	0.0	0.0
Human	G	sp|Q9Y3X0|CCDC9_HUMAN Coiled-coil domain-containing protein 9 OS=Homo sapiens OX=9606 GN=CCDC9 PE=1 SV=1	GASKGGRTPPQQGGRAGMGRASRSWEGSPGEQPRGGGAGGRGRRGRGRGSPHLSGAG	(88-144)	35.09	0.8433	8.77	0.0	0.0	3.51	0.0	35.09	1.75	0.0	1.75	1.75	1.75	0.0	8.77	5.26	17.54	10.53	1.75	0.0	1.75	0.0
Human	G	sp|Q96PG8|BBC3B_HUMAN Bcl-2-binding component 3, isoforms 3/4 OS=Homo sapiens OX=9606 GN=BBC3 PE=1 SV=2	GGAAPGVARAQRPGGSGGRSHPGGPGSPRGGGTVGPGDRGPAAADGG	(134-180)	38.3	0.8017	14.89	0.0	4.26	0.0	0.0	38.3	2.13	0.0	0.0	0.0	0.0	0.0	14.89	2.13	10.64	6.38	2.13	4.26	0.0	0.0
Human	G	sp|P43694|GATA4_HUMAN Transcription factor GATA-4 OS=Homo sapiens OX=9606 GN=GATA4 PE=1 SV=2	GLSYLQGGGAGSASGGASGGSSGGAASGAGPGTQQGSPGWSQAGADG	(50-96)	38.3	0.868	17.02	0.0	2.13	0.0	0.0	38.3	0.0	0.0	0.0	4.26	0.0	0.0	4.26	8.51	0.0	19.15	2.13	0.0	2.13	2.13
Human	G	sp|O00602|FCN1_HUMAN Ficolin-1 OS=Homo sapiens OX=9606 GN=FCN1 PE=1 SV=2	GCPGLPGAPGPKGEAGVIGERGERGLPGAPGKAGPVGPKGDRGEKGMRGEKGDAG	(52-106)	34.55	0.9902	9.09	1.82	3.64	9.09	0.0	34.55	0.0	1.82	9.09	3.64	1.82	0.0	14.55	0.0	7.27	0.0	0.0	3.64	0.0	0.0
Human	G	sp|Q8IYI6|EXOC8_HUMAN Exocyst complex component 8 OS=Homo sapiens OX=9606 GN=EXOC8 PE=1 SV=2	GAAAASGGEEGVGGAGGRDHLRGQAGFFSTPGGASRDGSGPGEEG	(113-157)	35.56	0.8434	15.56	0.0	4.44	8.89	4.44	35.56	2.22	0.0	0.0	2.22	0.0	0.0	4.44	2.22	6.67	8.89	2.22	2.22	0.0	0.0
Human	G	sp|Q9Y215|COLQ_HUMAN Acetylcholinesterase collagenic tail peptide OS=Homo sapiens OX=9606 GN=COLQ PE=1 SV=2	GSLGSPGPPGPQGPPGLPGKTGPKGEKGELGRPGRKGRPGPPGVPGMPGPIGWPGPEGPRGEKGDLGMMGLPGSRGPMGSKGYPGSRGEKGSRGEKGDLGPKGEKGFPGFPGMLGQKGEMGPKGEPGIAGHRGPTGRPGKRGKQGQKGDSGVMGPPGKPGPSGQPGRPGPPG	(96-267)	33.72	0.9984	0.58	0.0	1.74	5.23	1.16	33.72	0.58	1.16	9.3	4.07	4.07	0.0	20.93	2.91	6.4	4.65	1.16	1.16	0.58	0.58
Human	G	sp|Q8N9W4|GG6L2_HUMAN Golgin subfamily A member 6-like protein 2 OS=Homo sapiens OX=9606 GN=GOLGA6L2 PE=1 SV=3	GGEAAGAGEADVGAGGEDAGSGAEDVGPGGEDVGAGREAAGEGGENAGAEEDVAAGGEDAGGEEDAGAGEEDMGPGGEDARGGEDAGAGEEDAGGGGDDAGAGGEDAGAGREDAGAGGEDVGAGREDAGAGGEDVGAGGEDVGAGRRRCGSSRG	(548-701)	35.71	0.9311	20.78	0.65	12.34	16.23	0.0	35.71	0.0	0.0	0.0	0.0	0.65	0.65	1.3	0.0	5.19	1.95	0.0	4.55	0.0	0.0
Human	G	sp|Q8N9W4|GG6L2_HUMAN Golgin subfamily A member 6-like protein 2 OS=Homo sapiens OX=9606 GN=GOLGA6L2 PE=1 SV=3	GGEDAGAAREDAGAGGDDVGAGREDAGAGGEDVGAGGEDAGAGGEDAGAGGEDAGPGGEDAGAGGEDAGPGGEDAGAGGEDAGPGGEDVGPGGEDVGAGGEDVGAGGDAREGG	(765-877)	40.71	0.9146	20.35	0.0	15.04	13.27	0.0	40.71	0.0	0.0	0.0	0.0	0.0	0.0	3.54	0.0	2.65	0.0	0.0	4.42	0.0	0.0
Human	G	sp|Q99684|GFI1_HUMAN Zinc finger protein Gfi-1 OS=Homo sapiens OX=9606 GN=GFI1 PE=1 SV=2	GPKRAAGGAGAGAPGSCSAGAGATAGPGLGLYGDFGSAAAG	(169-209)	34.15	0.8926	29.27	2.44	2.44	0.0	2.44	34.15	0.0	0.0	2.44	4.88	0.0	0.0	7.32	0.0	2.44	7.32	2.44	0.0	0.0	2.44
Human	G	sp|Q8WXS5|CCG8_HUMAN Voltage-dependent calcium channel gamma-8 subunit OS=Homo sapiens OX=9606 GN=CACNG8 PE=2 SV=3	GSVAAGLAGAGGGGGGAVGAFGGAAGGAGGGGGGGGGAGAERDRGGASG	(316-364)	55.1	0.704	24.49	0.0	2.04	2.04	2.04	55.1	0.0	0.0	0.0	2.04	0.0	0.0	0.0	0.0	4.08	4.08	0.0	4.08	0.0	0.0
Human	G	sp|Q7Z5L3|C1QL2_HUMAN Complement C1q-like protein 2 OS=Homo sapiens OX=9606 GN=C1QL2 PE=2 SV=2	GPKGDPGRPGKPGPRGPPGEPGPPGPRGPPGEKGDSGRPGLPGLQLTAGTASGVGVVGGGAGVGGDSEG	(76-144)	36.23	0.947	4.35	0.0	4.35	4.35	0.0	36.23	0.0	0.0	4.35	4.35	0.0	0.0	21.74	1.45	5.8	4.35	2.9	5.8	0.0	0.0
Human	G	sp|P10275|ANDR_HUMAN Androgen receptor OS=Homo sapiens OX=9606 GN=AR PE=1 SV=3	GQLYGPCGGGGGGGGGGGGGGGGGGGGGGGEAGAVAPYGYTRPPQG	(444-489)	60.87	0.3121	6.52	2.17	0.0	2.17	0.0	60.87	0.0	0.0	0.0	2.17	0.0	0.0	8.7	4.35	2.17	0.0	2.17	2.17	0.0	6.52
Human	G	sp|P35637|FUS_HUMAN RNA-binding protein FUS OS=Homo sapiens OX=9606 GN=FUS PE=1 SV=1	GGGSGGGYGNQDQSGGGGSGGYGQQDRGGRGRGGSGGGGGGGGGGYNRSSGGYEPRGRGGGRGGRGGMGGSDRGGFNKFGGPRDQG	(187-272)	53.49	0.7916	0.0	0.0	4.65	1.16	2.33	53.49	0.0	0.0	1.16	0.0	1.16	3.49	2.33	5.81	11.63	8.14	0.0	0.0	0.0	4.65
Human	G	sp|P35637|FUS_HUMAN RNA-binding protein FUS OS=Homo sapiens OX=9606 GN=FUS PE=1 SV=1	GGGNGRGGRGRGGPMGRGGYGGGGSGGGGRGGFPSGGGGGGGQQRAG	(378-424)	63.83	0.8258	2.13	0.0	0.0	0.0	2.13	63.83	0.0	0.0	0.0	0.0	2.13	2.13	4.26	4.26	12.77	4.26	0.0	0.0	0.0	2.13
Human	G	sp|P35637|FUS_HUMAN RNA-binding protein FUS OS=Homo sapiens OX=9606 GN=FUS PE=1 SV=1	GPGGGPGGSHMGGNYGDDRRGGRGGYDRGGYRGRGGDRGGFRGGRGGGDRGGFGPGKMDSRG	(454-515)	48.39	0.8231	0.0	0.0	9.68	0.0	3.23	48.39	1.61	0.0	1.61	0.0	3.23	1.61	4.84	0.0	17.74	3.23	0.0	0.0	0.0	4.84
Human	G	sp|P15502|ELN_HUMAN Elastin OS=Homo sapiens OX=9606 GN=ELN PE=1 SV=4	GGVPGAIPGGVPGGVFYPGAGLGALGGGALGPGGKPLKPVPGGLAGAGLGAGLG	(27-80)	42.59	0.8413	12.96	0.0	0.0	0.0	1.85	42.59	0.0	1.85	3.7	12.96	0.0	0.0	14.81	0.0	0.0	0.0	0.0	7.41	0.0	1.85
Human	G	sp|P15502|ELN_HUMAN Elastin OS=Homo sapiens OX=9606 GN=ELN PE=1 SV=4	GAGLGGVPGVGGLGVSAGAVVPQPGAGVKPGKVPGVGLPGVYPGGVLPGARFPGVG	(109-164)	35.71	0.8993	8.93	0.0	0.0	0.0	1.79	35.71	0.0	0.0	3.57	7.14	0.0	0.0	16.07	1.79	1.79	1.79	0.0	19.64	0.0	1.79
Human	G	sp|P15502|ELN_HUMAN Elastin OS=Homo sapiens OX=9606 GN=ELN PE=1 SV=4	GAAAGLVPGGPGFGPGVVGVPGAGVPGVGVPGAGIPVVPGAGIPG	(317-361)	37.78	0.9236	13.33	0.0	0.0	0.0	2.22	37.78	0.0	4.44	0.0	2.22	0.0	0.0	20.0	0.0	0.0	0.0	0.0	20.0	0.0	0.0
Human	G	sp|P15502|ELN_HUMAN Elastin OS=Homo sapiens OX=9606 GN=ELN PE=1 SV=4	GARPGVGVGGIPTYGVGAGGFPGFGVGVGGIPGVAGVPGVGGVPGVGGVPGVG	(384-436)	45.28	0.9017	5.66	0.0	0.0	0.0	3.77	45.28	0.0	3.77	0.0	0.0	0.0	0.0	13.21	0.0	1.89	0.0	1.89	22.64	0.0	1.89
Human	G	sp|P15502|ELN_HUMAN Elastin OS=Homo sapiens OX=9606 GN=ELN PE=1 SV=4	GLVPGVGVAPGVGVAPGVGVAPGVGLAPGVGVAPGVGVAPGVGVAPGIGPGG	(501-552)	36.54	0.9402	13.46	0.0	0.0	0.0	0.0	36.54	0.0	1.92	0.0	3.85	0.0	0.0	17.31	0.0	0.0	0.0	0.0	26.92	0.0	0.0
Human	G	sp|P15502|ELN_HUMAN Elastin OS=Homo sapiens OX=9606 GN=ELN PE=1 SV=4	GLGAGIPGLGVGVGVPGLGVGAGVPGLGVGAGVPGFGAGADEG	(574-616)	44.19	0.9686	11.63	0.0	2.33	2.33	2.33	44.19	0.0	2.33	0.0	9.3	0.0	0.0	9.3	0.0	0.0	0.0	0.0	16.28	0.0	0.0
Human	G	sp|P15502|ELN_HUMAN Elastin OS=Homo sapiens OX=9606 GN=ELN PE=1 SV=4	GLVGAAGLGGLGVGGLGVPGVGGLGGIPPAAAAKAAKYGAAGLGGVLGGAGQFPLGGVAARPGFG	(702-766)	38.46	0.7974	20.0	0.0	0.0	0.0	3.08	38.46	0.0	1.54	3.08	12.31	0.0	0.0	7.69	1.54	1.54	0.0	0.0	9.23	0.0	1.54
Human	G	sp|Q9BXS0|COPA1_HUMAN Collagen alpha-1(XXV) chain OS=Homo sapiens OX=9606 GN=COL25A1 PE=1 SV=2	GPPGKRGKRGRRGESGPPGQPGPQGPPGPKGDKGEQGDQG	(123-162)	35.0	0.9836	0.0	0.0	5.0	5.0	0.0	35.0	0.0	0.0	10.0	0.0	0.0	0.0	22.5	10.0	10.0	2.5	0.0	0.0	0.0	0.0
Human	G	sp|Q9BXS0|COPA1_HUMAN Collagen alpha-1(XXV) chain OS=Homo sapiens OX=9606 GN=COL25A1 PE=1 SV=2	GDQGQAGPPGPPGPPGPRGPPGDTGKDGPRGMPGVPGEPGKPGEQGLMGPLGPPGQKGSIGAPGIPGMNGQKGEPGLPGAVGQNGIPGPKGEPGEQGEKGDAGENGPKGDTGEKGDPG	(189-306)	33.9	0.9971	3.39	0.0	5.08	6.78	0.0	33.9	0.0	2.54	6.78	2.54	2.54	2.54	22.03	5.93	1.69	0.85	1.69	1.69	0.0	0.0
Human	G	sp|Q9BXS0|COPA1_HUMAN Collagen alpha-1(XXV) chain OS=Homo sapiens OX=9606 GN=COL25A1 PE=1 SV=2	GIKGEPGESGRPGQKGEPGLPGLPGLPGIKGEPGFIGPQGEPGLPGLPGTKGERGEAGPPGRGERGEPGAPGPKGKQGESGTRGPKGSKGDRGEKGDSGAQGPRGPPGQKGDQG	(311-424)	34.21	0.9969	2.63	0.0	2.63	9.65	0.88	34.21	0.0	2.63	8.77	4.39	0.0	0.0	17.54	5.26	6.14	3.51	1.75	0.0	0.0	0.0
Human	G	sp|Q9BXS0|COPA1_HUMAN Collagen alpha-1(XXV) chain OS=Homo sapiens OX=9606 GN=COL25A1 PE=1 SV=2	GPPGPPGPQGLQGPKGEQGSPGIPGMDGEQGLKGSKGDMGDPGMTGEKGGIGLPGLPGANGMKGEKGDSGMPGPQG	(449-524)	35.53	0.9881	1.32	0.0	5.26	5.26	0.0	35.53	0.0	2.63	7.89	5.26	6.58	1.32	17.11	6.58	0.0	3.95	1.32	0.0	0.0	0.0
Human	G	sp|Q9BXS0|COPA1_HUMAN Collagen alpha-1(XXV) chain OS=Homo sapiens OX=9606 GN=COL25A1 PE=1 SV=2	GPPGPPGPHGPPGPMGPHGLPGPKGTDGPMGPHGPAGPKGERGEKGAMGEPGPRGPYGLPGKDGEPGLDGFPGPRGEKGDLGEKGEKGFRGVKGEKGEPGQPGLDG	(529-634)	33.96	0.9966	1.89	0.0	4.72	8.49	1.89	33.96	2.83	0.0	8.49	4.72	2.83	0.0	22.64	0.94	3.77	0.0	0.94	0.94	0.0	0.94
Human	G	sp|Q9BXJ0|C1QT5_HUMAN Complement C1q tumor necrosis factor-related protein 5 OS=Homo sapiens OX=9606 GN=C1QTNF5 PE=1 SV=1	GHPGLPGTPGHHGSQGLPGRDGRDGRDGAPGAPGEKGEGGRPGLPGPRGDPGPRGEAGPAGPTGPAG	(30-96)	35.82	0.9854	7.46	0.0	5.97	4.48	0.0	35.82	4.48	0.0	1.49	4.48	0.0	0.0	20.9	1.49	8.96	1.49	2.99	0.0	0.0	0.0
Human	G	sp|P02746|C1QB_HUMAN Complement C1q subcomponent subunit B OS=Homo sapiens OX=9606 GN=C1QB PE=1 SV=3	GIPGIPGTPGPDGQPGTPGIKGEKGLPGLAGDHGEFGEKGDPGIPGNPGKVGPKGPMGPKGGPGAPGAPGPKGESG	(39-114)	35.53	0.9881	3.95	0.0	3.95	5.26	1.32	35.53	1.32	5.26	9.21	2.63	1.32	1.32	22.37	1.32	0.0	1.32	2.63	1.32	0.0	0.0
Human	G	tr|C9JGE3|C9JGE3_HUMAN EWS RNA-binding protein variant 6 OS=Homo sapiens OX=9606 GN=EWSR1 PE=1 SV=2	GGLPPREGRGMPPPLRGGPGGPGGPGGPMGRMGGRGGDRGGFPPRGPRGSRGNPSGGGNVQHRAG	(420-484)	40.0	0.8444	1.54	0.0	1.54	1.54	1.54	40.0	1.54	0.0	0.0	3.08	4.62	3.08	20.0	1.54	15.38	3.08	0.0	1.54	0.0	0.0
Human	G	tr|C9JGE3|C9JGE3_HUMAN EWS RNA-binding protein variant 6 OS=Homo sapiens OX=9606 GN=EWSR1 PE=1 SV=2	GGDRGRGGPGGMRGGRGGLMDRGGPGGMFRGGRGGDRGGFRGGRGMDRGGFGGGRRGGPGGPPGPLMEQMGGRRGGRGGPGKMDKG	(524-609)	48.84	0.8443	0.0	0.0	5.81	1.16	3.49	48.84	0.0	0.0	2.33	2.33	8.14	0.0	8.14	1.16	18.6	0.0	0.0	0.0	0.0	0.0
Human	G	tr|A0A140T9I7|A0A140T9I7_HUMAN Collagen alpha-2(XI) chain (Fragment) OS=Homo sapiens OX=9606 GN=COL11A2 PE=1 SV=1	GPPGPEGPAGLIGPPGIQGNPGPVGDPGERGPPGRAGLPGSDGAPGPPG	(286-334)	34.69	0.9882	6.12	0.0	4.08	4.08	0.0	34.69	0.0	4.08	0.0	4.08	0.0	2.04	30.61	2.04	4.08	2.04	0.0	2.04	0.0	0.0
Human	G	tr|A0A140T9I7|A0A140T9I7_HUMAN Collagen alpha-2(XI) chain (Fragment) OS=Homo sapiens OX=9606 GN=COL11A2 PE=1 SV=1	GPPGPMGYTGRPGPLGQPGSPGLKGESGDLGPQGPRGPQGLTGPPGKAGRRGRAGADGARGMPGDPGVKGDRGFDGLPGLPGEKGHRGDTGAQGLPGPPGEDGERGDDGEIGPRGLPGESGPRGLLGPKGPPGIPGPPGVRGMDGPQGPKGSLGPQGEPGPPGQQGTPGTQGLPGPQGAIGPHGEKGPQGKPGLPGMPGSDGPPGHPGKEGPPGTKGNQGPSGPQGPLGYPGPRGVKGVDGIRGLKGHKGEKGEDGFPGFKGDIGVKGDRGEVGVPGSRGEDGPEGPKGRTGPTGDPGPPGLMGEKGKLGVPGLPGYPGRQGPKGSLGFPGFPGASGEKGARGLSGKSGPRGERGPTGPRGQRGPRGATGKSGAKGTSGGDGPHGPPGERGLPGPQGPN…	(374-1385)	34.19	0.999	4.45	0.0	3.85	5.24	1.09	34.19	1.09	1.48	5.73	3.85	0.79	0.89	21.25	3.85	4.45	2.57	2.47	2.47	0.0	0.3
Human	G	tr|M0QY96|M0QY96_HUMAN Heterogeneous nuclear ribonucleoprotein M (Fragment) OS=Homo sapiens OX=9606 GN=HNRNPM PE=1 SV=1	GPALGAGIERMGLAMGGGGGASFDRAIEMERGNFGGSFAGSFGGAGGHAPG	(21-71)	35.29	0.7499	15.69	0.0	1.96	5.88	7.84	35.29	1.96	3.92	0.0	3.92	5.88	1.96	3.92	0.0	5.88	5.88	0.0	0.0	0.0	0.0
Human	G	tr|A0A0C4DFS1|A0A0C4DFS1_HUMAN COL11A2 OS=Homo sapiens OX=9606 GN=COL11A2 PE=1 SV=1	GPPGPEGPAGLIGPPGIQGNPGPVGDPGERGPPGRAGLPGSDGAPGPPG	(399-447)	34.69	0.9882	6.12	0.0	4.08	4.08	0.0	34.69	0.0	4.08	0.0	4.08	0.0	2.04	30.61	2.04	4.08	2.04	0.0	2.04	0.0	0.0
Human	G	tr|A0A0C4DFS1|A0A0C4DFS1_HUMAN COL11A2 OS=Homo sapiens OX=9606 GN=COL11A2 PE=1 SV=1	GPPGPMGYTGRPGPLGQPGSPGLKGESGDLGPQGPRGPQGLTGPPGKAGRRGRAGADGARGMPGDPGVKGDRGFDGLPGLPGEKGHRGDTGAQGLPGPPGEDGERGDDGEIGPRGLPGESGPRGLLGPKGPPGIPGPPGVRGMDGPQGPKGSLGPQGEPGPPGQQGTPGTQGLPGPQGAIGPHGEKGPQGKPGLPGMPGSDGPPGHPGKEGPPGTKGNQGPSGPQGPLGYPGPRGVKGVDGIRGLKGHKGEKGEDGFPGFKGDIGVKGDRGEVGVPGSRGEDGPEGPKGRTGPTGDPGPPGLMGEKGKLGVPGLPGYPGRQGPKGSLGFPGFPGASGEKGARGLSGKSGPRGERGPTGPRGQRGPRGATGKSGAKGTSGGDGPHGPPGERGLPGPQGPN…	(487-1498)	34.19	0.999	4.45	0.0	3.85	5.24	1.09	34.19	1.09	1.48	5.73	3.85	0.79	0.89	21.25	3.85	4.45	2.57	2.47	2.47	0.0	0.3
Human	G	tr|A0A140T9W8|A0A140T9W8_HUMAN Collagen alpha-2(XI) chain (Fragment) OS=Homo sapiens OX=9606 GN=COL11A2 PE=1 SV=1	GPPGPEGPAGLIGPPGIQGNPGPVGDPGERGPPGRAGLPGSDGAPGPPG	(372-420)	34.69	0.9882	6.12	0.0	4.08	4.08	0.0	34.69	0.0	4.08	0.0	4.08	0.0	2.04	30.61	2.04	4.08	2.04	0.0	2.04	0.0	0.0
Human	G	tr|A0A140T9W8|A0A140T9W8_HUMAN Collagen alpha-2(XI) chain (Fragment) OS=Homo sapiens OX=9606 GN=COL11A2 PE=1 SV=1	GPPGPMGYTGRPGPLGQPGSPGLKGESGDLGPQGPRGPQGLTGPPGKAGRRGRAGADGARGMPGDPGVKGDRGFDGLPGLPGEKGHRGDTGAQGLPGPPGEDGERGDDGEIGPRGLPGESGPRGLLGPKGPPGIPG	(460-595)	33.82	0.9977	3.68	0.0	6.62	4.41	0.74	33.82	0.74	1.47	3.68	7.35	1.47	0.0	19.12	2.94	8.09	2.21	2.21	0.74	0.0	0.74
Human	G	tr|A0A0U1RQC7|A0A0U1RQC7_HUMAN Cilia- and flagella-associated protein 99 OS=Homo sapiens OX=9606 GN=CFAP99 PE=1 SV=1	GAGWGWRARRAGTGVPGRGWRGDRVRSAAGRYAAAGAGGGGG	(623-664)	35.71	0.7645	21.43	0.0	2.38	0.0	0.0	35.71	0.0	0.0	0.0	0.0	0.0	0.0	2.38	0.0	19.05	2.38	2.38	4.76	7.14	2.38
Human	G	tr|C9JB04|C9JB04_HUMAN WAS/WASL-interacting protein family member 1 (Fragment) OS=Homo sapiens OX=9606 GN=WIPF1 PE=1 SV=1	GAGGGGGGFGGGGGFGGGGGGGGGGSFGGGGPPGLGGLFQAG	(63-104)	71.43	0.7412	4.76	0.0	0.0	0.0	9.52	71.43	0.0	0.0	0.0	4.76	0.0	0.0	4.76	2.38	0.0	2.38	0.0	0.0	0.0	0.0
Human	G	tr|A0A0G2JP71|A0A0G2JP71_HUMAN Putative golgin subfamily A member 8F/8G OS=Homo sapiens OX=9606 GN=GOLGA8F PE=4 SV=1	GGSAKDAAPGGGHHQAGPGQGGDEGEAAGAAGDGVAAGGDYKG	(295-337)	37.21	0.8156	23.26	0.0	9.3	4.65	0.0	37.21	4.65	0.0	4.65	0.0	0.0	0.0	4.65	4.65	0.0	2.33	0.0	2.33	0.0	2.33
Human	G	tr|U3KQK1|U3KQK1_HUMAN U6 snRNA-associated Sm-like protein LSm4 OS=Homo sapiens OX=9606 GN=LSM4 PE=1 SV=1	GRGRGGLQQQKQQKGRGMGGAGRGVFGGRGRGGIPGTGRGQPEKKPGRQAG	(73-123)	39.22	0.8221	3.92	0.0	0.0	1.96	1.96	39.22	0.0	1.96	7.84	1.96	1.96	0.0	5.88	13.73	15.69	0.0	1.96	1.96	0.0	0.0
Human	G	tr|C9JWT5|C9JWT5_HUMAN Collectin-11 (Fragment) OS=Homo sapiens OX=9606 GN=COLEC11 PE=4 SV=1	GLKGDAGEKGDKGAPGRPGRVGPTGEKGDMGDKGQKGSVGRHGKIGPIGSKGEKGDSGDIGPPGPNG	(55-121)	34.33	0.9929	2.99	0.0	8.96	4.48	0.0	34.33	1.49	4.48	13.43	1.49	1.49	1.49	10.45	1.49	4.48	4.48	1.49	2.99	0.0	0.0
Human	G	tr|A0A0C4DG68|A0A0C4DG68_HUMAN Pumilio homolog 2 (Fragment) OS=Homo sapiens OX=9606 GN=PUM2 PE=1 SV=1	GPGQPGSTSLGFGSGNSLGAAIGSALSGFGSSGGLTNGSG	(433-472)	35.0	0.9093	7.5	0.0	0.0	0.0	5.0	35.0	0.0	2.5	0.0	10.0	0.0	5.0	5.0	2.5	0.0	22.5	5.0	0.0	0.0	0.0
Human	G	tr|C9JAA8|C9JAA8_HUMAN Sperm-associated antigen 8 OS=Homo sapiens OX=9606 GN=SPAG8 PE=1 SV=1	GSSSGPVLGSSSGAGHGSGSGSGPGCGSVPGSGSGPGPGSGPGSGPGHGSGSHPGPASGPGPDTG	(138-202)	40.0	0.9626	3.08	1.54	1.54	0.0	0.0	40.0	4.62	0.0	0.0	1.54	0.0	0.0	16.92	0.0	0.0	26.15	1.54	3.08	0.0	0.0
Human	G	tr|Q5QPC7|Q5QPC7_HUMAN Collagen alpha-1(X) chain (Fragment) OS=Homo sapiens OX=9606 GN=COL10A1 PE=1 SV=2	GEQGTPGPPGPAGPRGHPGPSGPPGKPGYGSPGLQGEPGLPGPPG	(57-101)	35.56	0.9862	2.22	0.0	0.0	4.44	0.0	35.56	2.22	0.0	2.22	4.44	0.0	0.0	33.33	4.44	2.22	4.44	2.22	0.0	0.0	2.22
Human	G	tr|Q5QPC7|Q5QPC7_HUMAN Collagen alpha-1(X) chain (Fragment) OS=Homo sapiens OX=9606 GN=COL10A1 PE=1 SV=2	GKPGVPGLPGKPGERGPYGPKGDVGPAGLPGPRGPPGPPGIPGPAG	(106-151)	34.78	0.987	4.35	0.0	2.17	2.17	0.0	34.78	0.0	2.17	6.52	4.35	0.0	0.0	32.61	0.0	4.35	0.0	0.0	4.35	0.0	2.17
Human	G	tr|Q5QPC7|Q5QPC7_HUMAN Collagen alpha-1(X) chain (Fragment) OS=Homo sapiens OX=9606 GN=COL10A1 PE=1 SV=2	GKPGQQGPTGAPGPRGFPGEKGAPGVPGMNGQKGEMGYGAPGRPGERGLPGPQGPTGPSG	(156-215)	35.0	0.9914	5.0	0.0	0.0	5.0	1.67	35.0	0.0	0.0	5.0	1.67	3.33	1.67	21.67	6.67	5.0	1.67	3.33	1.67	0.0	1.67
Human	G	tr|D6R934|D6R934_HUMAN Complement C1q subcomponent subunit B OS=Homo sapiens OX=9606 GN=C1QB PE=1 SV=1	GIPGIPGTPGPDGQPGTPGIKGEKGLPGLAGDHGEFGEKGDPGIPGNPGKVGPKGPMGPKGGPGAPGAPGPKGESG	(37-112)	35.53	0.9881	3.95	0.0	3.95	5.26	1.32	35.53	1.32	5.26	9.21	2.63	1.32	1.32	22.37	1.32	0.0	1.32	2.63	1.32	0.0	0.0
Human	G	tr|E7EMS7|E7EMS7_HUMAN Dermokine OS=Homo sapiens OX=9606 GN=DMKN PE=1 SV=1	GEGLEGSSTGSSSGNHGGSGGGNGHKPGCEKPGNEARGSGESGIQGFRGQGVSSNMRGQGSSWGSGGGDAVGG	(15-87)	36.99	0.905	2.74	1.37	1.37	6.85	1.37	36.99	2.74	1.37	2.74	1.37	1.37	5.48	2.74	4.11	4.11	17.81	1.37	2.74	1.37	0.0
Human	G	tr|A0A1W2PQD4|A0A1W2PQD4_HUMAN Heterogeneous nuclear ribonucleoprotein U (Fragment) OS=Homo sapiens OX=9606 GN=HNRNPU PE=1 SV=1	GKNQFNRGGGHRGRGGFNMRGGNFRGGAPGNRGGYNRRGNMPQRGGGGG	(222-270)	40.82	0.7754	2.04	0.0	0.0	0.0	6.12	40.82	2.04	0.0	2.04	0.0	4.08	14.29	4.08	4.08	18.37	0.0	0.0	0.0	0.0	2.04
Human	G	tr|C9IYI1|C9IYI1_HUMAN Dermokine OS=Homo sapiens OX=9606 GN=DMKN PE=1 SV=1	GEGLEGSSTGSSSGNHGGSGGGNGHKPGCEKPGNEARGSGESGIQGFRGQG	(15-65)	37.25	0.9117	1.96	1.96	0.0	9.8	1.96	37.25	3.92	1.96	3.92	1.96	0.0	5.88	3.92	3.92	3.92	15.69	1.96	0.0	0.0	0.0
Human	G	tr|H0Y474|H0Y474_HUMAN V-type proton ATPase subunit G (Fragment) OS=Homo sapiens OX=9606 GN=ATP6V1G2 PE=1 SV=1	GGPGGQGQPRAEAAGTGQGHRGGHRPGAVVGAAQHLHRGLGVAGGGPGPG	(12-61)	38.0	0.8123	14.0	0.0	0.0	2.0	0.0	38.0	8.0	0.0	0.0	4.0	0.0	0.0	10.0	8.0	8.0	0.0	2.0	6.0	0.0	0.0
Human	G	tr|H3BMC3|H3BMC3_HUMAN Putative golgin subfamily A member 8F/8G OS=Homo sapiens OX=9606 GN=GOLGA8F PE=4 SV=2	GGSAKDAAPGGGHHQAGPGQGGDEGEAAGAAGDGVAAGGDYKG	(501-543)	37.21	0.8156	23.26	0.0	9.3	4.65	0.0	37.21	4.65	0.0	4.65	0.0	0.0	0.0	4.65	4.65	0.0	2.33	0.0	2.33	0.0	2.33
Human	G	tr|J3KQH6|J3KQH6_HUMAN Polyhomeotic-like protein 1 OS=Homo sapiens OX=9606 GN=PHC1 PE=1 SV=1	GGGSGNSIPGSMGPGGGGQAHGGLGQLPSSGMGGGSCPRKGTG	(223-265)	44.19	0.7675	2.33	2.33	0.0	0.0	0.0	44.19	2.33	2.33	2.33	4.65	4.65	2.33	9.3	4.65	2.33	13.95	2.33	0.0	0.0	0.0
Human	G	tr|E7ES50|E7ES50_HUMAN Collagen alpha-1(XIII) chain OS=Homo sapiens OX=9606 GN=COL13A1 PE=1 SV=3	GQPGTRGFPGFPGPIGLDGKPGHPGPKGDMGLTGPPGQPGPQGQKGEKGQCG	(122-173)	34.62	0.9893	0.0	1.92	3.85	1.92	3.85	34.62	1.92	1.92	7.69	3.85	1.92	0.0	21.15	9.62	1.92	0.0	3.85	0.0	0.0	0.0
Human	G	tr|E7ES50|E7ES50_HUMAN Collagen alpha-1(XIII) chain OS=Homo sapiens OX=9606 GN=COL13A1 PE=1 SV=3	GPPGPPGPPGPSGPLGHPGLPGPMGPPGLPGPPGPKGDPGIQGYHGRKGERGMPGMPGKHGAKGAPG	(210-276)	34.33	0.9929	2.99	0.0	1.49	1.49	0.0	34.33	4.48	1.49	5.97	4.48	4.48	0.0	31.34	1.49	2.99	1.49	0.0	0.0	0.0	1.49
Human	G	tr|E7ES50|E7ES50_HUMAN Collagen alpha-1(XIII) chain OS=Homo sapiens OX=9606 GN=COL13A1 PE=1 SV=3	GMKGEPGIPGTKGEKGAEGSPGLPGLLGQKGEKGDAGNSIGGGRGEPGPPGLPGPPGPKGEAGVDGQVGPPGQPGDKGERGAAGEQGPDGPKGSKGEPGKG	(281-381)	35.64	0.9851	4.95	0.0	3.96	8.91	0.0	35.64	0.0	1.98	9.9	3.96	0.99	0.99	16.83	3.96	1.98	2.97	0.99	1.98	0.0	0.0
Human	G	tr|E7ES50|E7ES50_HUMAN Collagen alpha-1(XIII) chain OS=Homo sapiens OX=9606 GN=COL13A1 PE=1 SV=3	GPPGLPGQIGPPGAPGIPGQKGEIGLPGPPGHDGEKGPRGKPGDMGPPGPQGPPGKDGPPGVKGENGHPGSPGEKGEKGETGQAG	(404-488)	34.12	0.9951	2.35	0.0	3.53	7.06	0.0	34.12	2.35	3.53	8.24	2.35	1.18	1.18	24.71	4.71	1.18	1.18	1.18	1.18	0.0	0.0
Human	G	tr|E7ES50|E7ES50_HUMAN Collagen alpha-1(XIII) chain OS=Homo sapiens OX=9606 GN=COL13A1 PE=1 SV=3	GLPGPEGPPGPPGLQGVPGPKGEAGLDGAKGEKGFQGEKGDRGPLGLPGASGLDGRPGPPGTPGPIGVPGPAGPKGERGSKGDPGMTGPTGAAGLPGLHGPPGDKGNRGERGKKGSRGPKGDKGDQGAPG	(493-622)	33.85	0.9975	5.38	0.0	5.38	4.62	0.77	33.85	0.77	0.77	8.46	6.15	0.77	0.77	19.23	2.31	4.62	2.31	2.31	1.54	0.0	0.0
Human	G	tr|A0A5F9ZH67|A0A5F9ZH67_HUMAN Serine/threonine-protein kinase LMTK3 OS=Homo sapiens OX=9606 GN=LMTK3 PE=4 SV=1	GGAPRAPGAGRLDLGSGGRAPVGTGTAPGGGPGSGVDAKAG	(851-891)	36.59	0.8229	17.07	0.0	4.88	0.0	0.0	36.59	0.0	0.0	2.44	4.88	0.0	0.0	12.2	0.0	7.32	4.88	4.88	4.88	0.0	0.0
Human	G	tr|E7ENL6|E7ENL6_HUMAN Collagen alpha-3(VI) chain OS=Homo sapiens OX=9606 GN=COL6A3 PE=1 SV=2	GQRGDRGPIGSIGPKGIPGEDGYRGYPGDEGGPGERGPPGVNGTQGFQGCPGQRGVKGSRGFPGEKGEVGEIGLDGLDGEDGDKGLPGSSGEKGNPGRRGDKGPRGEKGERGDVGIRGDPGNPG	(1431-1554)	34.68	0.9946	0.0	0.81	8.06	8.06	1.61	34.68	0.0	4.03	5.65	2.42	0.0	2.42	11.29	3.23	8.87	3.23	0.81	3.23	0.0	1.61
Human	G	tr|E7ENL6|E7ENL6_HUMAN Collagen alpha-3(VI) chain OS=Homo sapiens OX=9606 GN=COL6A3 PE=1 SV=2	GPKGETGDLGPMGVPGRDGVPGGPGETGKNGGFGRRGPPGAKGNKGGPGQPGFEGEQGTRGAQGPAGPAGPPGLIGEQGISGPRGSGGAAGAPGERGRTGPLGRKGEPGEPGPKGGIGNRGPRGETGDDGRDGVGSEGRRGKKGERGFPGYPGPKGNPGEPGLNGTTGPKGIRGRRGNSGPPGIVGQKGDPGYPGPAGPKGNRG	(1561-1764)	36.27	0.9922	3.92	0.0	2.94	5.88	1.47	36.27	0.0	2.45	5.88	1.96	0.49	3.43	15.69	2.45	8.82	1.96	3.43	1.96	0.0	0.98
Human	G	tr|E7EWS8|E7EWS8_HUMAN Elastin (Fragment) OS=Homo sapiens OX=9606 GN=ELN PE=1 SV=8	GGVPGAIPGGVPGGVFYPGAGLGALGGGALGPGGKPLKPVPGGLAGAGLGAGLG	(27-80)	42.59	0.8413	12.96	0.0	0.0	0.0	1.85	42.59	0.0	1.85	3.7	12.96	0.0	0.0	14.81	0.0	0.0	0.0	0.0	7.41	0.0	1.85
Human	G	tr|A0A3B3ISH5|A0A3B3ISH5_HUMAN Collagen alpha-1(IV) chain (Fragment) OS=Homo sapiens OX=9606 GN=COL4A1 PE=1 SV=1	GVKGQKGERGLPGLQGVIGFPGMQGPEGPQGPPGQKGDTGEPGLPGTKGTRGPPGASGYPGNPGLPGIPGQDGPPGPPGIPGCNGTKGERGPLGPPGLPGFAGNPGPPGLPGMKGDPGEILG	(3-124)	33.61	0.9959	1.64	0.82	2.46	4.1	1.64	33.61	0.0	3.28	4.92	6.56	1.64	2.46	22.95	4.92	2.46	0.82	3.28	1.64	0.0	0.82
Human	G	tr|A0A0A0MR59|A0A0A0MR59_HUMAN Pumilio homolog 2 OS=Homo sapiens OX=9606 GN=PUM2 PE=1 SV=1	GPGQPGSTSLGFGSGNSLGAAIGSALSGFGSSGGLTNGSG	(486-525)	35.0	0.9093	7.5	0.0	0.0	0.0	5.0	35.0	0.0	2.5	0.0	10.0	0.0	5.0	5.0	2.5	0.0	22.5	5.0	0.0	0.0	0.0
Human	G	tr|E7EN51|E7EN51_HUMAN Elastin (Fragment) OS=Homo sapiens OX=9606 GN=ELN PE=1 SV=1	GGVPGAIPGGVPGGVFYPGAGLGALGGGALGPGGKPLKPVPGGLAGAGLGAGLG	(27-80)	42.59	0.8413	12.96	0.0	0.0	0.0	1.85	42.59	0.0	1.85	3.7	12.96	0.0	0.0	14.81	0.0	0.0	0.0	0.0	7.41	0.0	1.85
Human	G	tr|E7EN51|E7EN51_HUMAN Elastin (Fragment) OS=Homo sapiens OX=9606 GN=ELN PE=1 SV=1	GAGLGGVPGVGGLGVSAGAVVPQPGAGVKPGKVPGVGGAFAGIPGVGPFGGPQPGVPLG	(109-167)	37.29	0.903	10.17	0.0	0.0	0.0	3.39	37.29	0.0	1.69	3.39	5.08	0.0	0.0	16.95	3.39	0.0	1.69	0.0	16.95	0.0	0.0
Human	G	tr|A0A0D9SF28|A0A0D9SF28_HUMAN Neurobeachin OS=Homo sapiens OX=9606 GN=NBEA PE=1 SV=1	GPGLEPQPVGLIAVGAAGGGGGGSGGGGTGGSGMGELRGASGSG	(9-52)	47.73	0.7221	9.09	0.0	0.0	4.55	0.0	47.73	0.0	2.27	0.0	6.82	2.27	0.0	6.82	2.27	2.27	9.09	2.27	4.55	0.0	0.0
Human	G	tr|E9PM36|E9PM36_HUMAN 40S ribosomal protein S2 OS=Homo sapiens OX=9606 GN=RPS2 PE=1 SV=1	GAAGGPGGPGGPGMGNRGGFRGGFGSGIRGRGRGRGRGRGRGRGARGG	(6-53)	52.08	0.907	6.25	0.0	0.0	0.0	4.17	52.08	0.0	2.08	0.0	0.0	2.08	2.08	6.25	0.0	22.92	2.08	0.0	0.0	0.0	0.0
Human	G	tr|M0R0P1|M0R0P1_HUMAN rRNA 2'-O-methyltransferase fibrillarin (Fragment) OS=Homo sapiens OX=9606 GN=FBL PE=1 SV=1	GFSPRGGGFGGRGGFGDRGGRGGFHSGGNRGRGRGGKRGNQSG	(4-46)	48.84	0.7996	0.0	0.0	2.33	0.0	9.3	48.84	2.33	0.0	2.33	0.0	0.0	4.65	2.33	2.33	18.6	6.98	0.0	0.0	0.0	0.0
Human	G	tr|E5RFW3|E5RFW3_HUMAN Caspase activity and apoptosis inhibitor 1 OS=Homo sapiens OX=9606 GN=CAAP1 PE=4 SV=1	GSSGSTSGCGSAGGCGSVSCCGNANFSGSVTGGGSGGSCWGG	(35-76)	38.1	0.8327	4.76	11.9	0.0	0.0	2.38	38.1	0.0	0.0	0.0	0.0	0.0	4.76	0.0	0.0	0.0	26.19	4.76	4.76	2.38	0.0
Human	G	tr|Q5T1U7|Q5T1U7_HUMAN Collagen alpha-1(XXVII) chain (Fragment) OS=Homo sapiens OX=9606 GN=COL27A1 PE=1 SV=1	GPPGPKGDCGLPGPPGLPGLPGIPGARGPRGPPGPYGNPGLPGPPGAKGDMGLPGLSGNPGPPGRKGLPGPVGDPGPKGSRGYIGLPGLFGLPGSDGERGLPGVPGKRGKMG	(572-683)	33.93	0.9969	1.79	0.89	3.57	0.89	0.89	33.93	0.0	1.79	5.36	9.82	1.79	1.79	25.89	0.0	5.36	2.68	0.0	1.79	0.0	1.79
Human	G	tr|A0A2R8YDU3|A0A2R8YDU3_HUMAN Collagen alpha-1(XI) chain OS=Homo sapiens OX=9606 GN=COL11A1 PE=1 SV=1	GPPGPAGPAGIMGPPGLQGPTGPPGDPGDRGPPGRPGLPGADGLPGPPG	(493-541)	34.69	0.9882	6.12	0.0	6.12	0.0	0.0	34.69	0.0	2.04	0.0	6.12	2.04	0.0	34.69	2.04	4.08	0.0	2.04	0.0	0.0	0.0
Human	G	tr|A0A2R8YDU3|A0A2R8YDU3_HUMAN Collagen alpha-1(XI) chain OS=Homo sapiens OX=9606 GN=COL11A1 PE=1 SV=1	GPPGPMGLTGRPGPVGGPGSSGAKGESGDPGPQGPRGVQGPPGPTGKPGKRGRPGADGGRGMPGEPGAKGDRGFDGLPGLPGDKGHRGERGPQGPPGPPGDDGMRGEDGEIGPRGLPGEAGPRGLLGPRGTPGAPGQPGMAGVDGPPGPKGNMGPQGEPGPPGQQGNPGPQGLPGPQGPIGPPG	(580-763)	34.78	0.9956	3.26	0.0	4.89	3.8	0.54	34.78	0.54	1.09	3.26	3.8	2.72	1.09	23.91	4.89	6.52	1.63	1.63	1.63	0.0	0.0
Human	G	tr|A0A087X0X3|A0A087X0X3_HUMAN Heterogeneous nuclear ribonucleoprotein M OS=Homo sapiens OX=9606 GN=HNRNPM PE=1 SV=1	GLGGIGMGLGPGGQPIDANHLNKGIGMGNIGPAGMGMEGIGFGINKMGGMEGPFGGGMENMGRFGSGMNMG	(300-370)	38.03	0.8614	2.82	0.0	1.41	4.23	4.23	38.03	1.41	8.45	2.82	4.23	14.08	8.45	5.63	1.41	1.41	1.41	0.0	0.0	0.0	0.0
Human	G	tr|A0A087X0X3|A0A087X0X3_HUMAN Heterogeneous nuclear ribonucleoprotein M OS=Homo sapiens OX=9606 GN=HNRNPM PE=1 SV=1	GGGGGGSVPGIERMGPGIDRLGGAGMERMGAGLGHGMDRVG	(391-431)	41.46	0.7742	4.88	0.0	4.88	4.88	0.0	41.46	2.44	4.88	0.0	4.88	9.76	0.0	4.88	0.0	9.76	2.44	0.0	4.88	0.0	0.0
Human	G	tr|A0A087X0X3|A0A087X0X3_HUMAN Heterogeneous nuclear ribonucleoprotein M OS=Homo sapiens OX=9606 GN=HNRNPM PE=1 SV=1	GPALGAGIERMGLAMGGGGGASFDRAIEMERGNFGGSFAGSFGGAGGHAPG	(597-647)	35.29	0.7499	15.69	0.0	1.96	5.88	7.84	35.29	1.96	3.92	0.0	3.92	5.88	1.96	3.92	0.0	5.88	5.88	0.0	0.0	0.0	0.0
Human	G	tr|A0A0C4DGQ5|A0A0C4DGQ5_HUMAN Calpain small subunit 1 OS=Homo sapiens OX=9606 GN=CAPNS1 PE=1 SV=1	GGGGGGGGGGGLGGGLGNVLGGLISGAGGGGGGGGGGGGGGGGGGGGTAMRILGG	(10-64)	72.73	0.5525	3.64	0.0	0.0	0.0	0.0	72.73	0.0	3.64	0.0	9.09	1.82	1.82	0.0	0.0	1.82	1.82	1.82	1.82	0.0	0.0
Human	G	tr|S4R408|S4R408_HUMAN Acetylcholinesterase collagenic tail peptide (Fragment) OS=Homo sapiens OX=9606 GN=COLQ PE=4 SV=1	GGRSPGPPGLPGKTGPKGEKGELGRPGRKGRPGPPGVPGMPGPIGWPGPEGPRGEKGDLGMMGLPGSRGPMGSKGYPGSRGEKGSRGEKGDLGPKGEKGFPGFPGMLGQKGEMGPKGEPGIAGHRGPTGRPGKRGKQGQKGDSGVMG	(46-192)	34.01	0.9949	0.68	0.0	2.04	6.12	1.36	34.01	0.68	1.36	10.2	4.08	4.76	0.0	17.01	2.04	7.48	4.08	1.36	1.36	0.68	0.68
Human	G	tr|M0QYB4|M0QYB4_HUMAN Coiled-coil domain-containing protein 9 (Fragment) OS=Homo sapiens OX=9606 GN=CCDC9 PE=1 SV=1	GASKGGRTPPQQGGRAGMGRASRSWEGSPGEQPRGGGAGG	(88-127)	35.0	0.7708	10.0	0.0	0.0	5.0	0.0	35.0	0.0	0.0	2.5	0.0	2.5	0.0	10.0	7.5	12.5	10.0	2.5	0.0	2.5	0.0
Human	G	tr|Q76L82|Q76L82_HUMAN Additional sex combs like 1 (Drosophila), isoform CRA_d OS=Homo sapiens OX=9606 GN=ASXL1 PE=1 SV=1	GGGGGPGGGGGGATDEGGGRGSSSGDGGEACGHPEPRGGPSTPG	(637-680)	50.0	0.6738	4.55	2.27	4.55	6.82	0.0	50.0	2.27	0.0	0.0	0.0	0.0	0.0	11.36	0.0	4.55	9.09	4.55	0.0	0.0	0.0
Human	G	tr|K7EMY9|K7EMY9_HUMAN Cold-inducible RNA-binding protein OS=Homo sapiens OX=9606 GN=CIRBP PE=1 SV=1	GKSSDNRSRGYRGGSAGGRGFFRGGRGRGRGFSRGGGDRGYGGNRFESRSGGYGG	(83-137)	40.0	0.7966	1.82	0.0	3.64	1.82	7.27	40.0	0.0	0.0	1.82	0.0	0.0	3.64	0.0	0.0	21.82	12.73	0.0	0.0	0.0	5.45
Human	G	tr|A0A0G2JQ95|A0A0G2JQ95_HUMAN Protein LSM14 homolog A (Fragment) OS=Homo sapiens OX=9606 GN=LSM14A PE=1 SV=1	GIPLRPNRGRGGYRGRGGLGFRGGRGRGGGRGGTFTAPRGFRGGFRGGRGG	(72-122)	45.1	0.7856	1.96	0.0	0.0	0.0	7.84	45.1	0.0	1.96	0.0	3.92	0.0	1.96	5.88	0.0	25.49	0.0	3.92	0.0	0.0	1.96
Human	G	tr|E7EP82|E7EP82_HUMAN Elastin (Fragment) OS=Homo sapiens OX=9606 GN=ELN PE=1 SV=1	GGVPGAIPGGVPGGVFYPGAGLGALGGGALGPGGKPLKPGVGPFGGPQPG	(27-76)	42.0	0.8558	8.0	0.0	0.0	0.0	4.0	42.0	0.0	2.0	4.0	8.0	0.0	0.0	20.0	2.0	0.0	0.0	0.0	8.0	0.0	2.0
Human	G	tr|H0YBK1|H0YBK1_HUMAN Heterogeneous nuclear ribonucleoprotein H (Fragment) OS=Homo sapiens OX=9606 GN=HNRNPH1 PE=1 SV=1	GASGGAYGSQMMGGMGLSNQSSYGGPASQQLSGGYGGGYGGQSSMSG	(54-100)	36.17	0.7684	6.38	0.0	0.0	0.0	0.0	36.17	0.0	0.0	0.0	4.26	8.51	2.13	2.13	10.64	0.0	21.28	0.0	0.0	0.0	8.51
Human	G	tr|B0QYK4|B0QYK4_HUMAN EMI domain-containing protein 1 OS=Homo sapiens OX=9606 GN=EMID1 PE=1 SV=1	GSPGDGGLQDQVGAWGLPGPTGPKGDAGSRGPMGMRGPPGPQGPPGSPGRAGAVGTPGERGPPGPPGPPGPPG	(187-259)	34.25	0.9712	5.48	0.0	4.11	1.37	0.0	34.25	0.0	0.0	1.37	2.74	2.74	0.0	27.4	4.11	5.48	4.11	2.74	2.74	1.37	0.0
Human	G	tr|B0QYK4|B0QYK4_HUMAN EMI domain-containing protein 1 OS=Homo sapiens OX=9606 GN=EMID1 PE=1 SV=1	GPTGPPGPPGPMGPPGPPGPTGVPGSPGHIGLRGEPGPQGSAGQRGEPGPKGDPG	(293-347)	34.55	0.9902	1.82	0.0	1.82	3.64	0.0	34.55	1.82	1.82	1.82	1.82	1.82	0.0	32.73	3.64	3.64	3.64	3.64	1.82	0.0	0.0
Human	G	tr|H7BZL8|H7BZL8_HUMAN Collagen alpha-1(XVI) chain (Fragment) OS=Homo sapiens OX=9606 GN=COL16A1 PE=1 SV=1	GPPGSEGLPGPPGPAGPRGERGPQGNSGEKGDQGFQGQPGFPGPPGPPGFPGKVGSPGPPG	(1-61)	34.43	0.9917	1.64	0.0	1.64	4.92	4.92	34.43	0.0	0.0	3.28	1.64	0.0	1.64	29.51	6.56	3.28	4.92	0.0	1.64	0.0	0.0
Human	G	tr|H7BZL8|H7BZL8_HUMAN Collagen alpha-1(XVI) chain (Fragment) OS=Homo sapiens OX=9606 GN=COL16A1 PE=1 SV=1	GPAGLDGLDGKDGKPGLRGDPGPAGPPGLMGPPGFKGKTGHPGLPGPKGDCGKPGPPGSTGRPGAEGEPGAMGPQGRPGPPGHVGPPGPPGQPGPAG	(67-163)	34.02	0.9961	5.15	1.03	5.15	2.06	1.03	34.02	2.06	0.0	6.19	5.15	2.06	0.0	26.8	2.06	3.09	1.03	2.06	1.03	0.0	0.0
Human	G	tr|H7BZL8|H7BZL8_HUMAN Collagen alpha-1(XVI) chain (Fragment) OS=Homo sapiens OX=9606 GN=COL16A1 PE=1 SV=1	GLKGDRGATGERGLAGLPGQPGPPGHPGPPGEPGTDGAAGKEGPPGKQGFYGPPG	(168-222)	34.55	0.9902	7.27	0.0	3.64	5.45	1.82	34.55	1.82	0.0	5.45	5.45	0.0	0.0	21.82	3.64	3.64	0.0	3.64	0.0	0.0	1.82
Human	G	tr|H3BPE7|H3BPE7_HUMAN RNA-binding protein FUS OS=Homo sapiens OX=9606 GN=FUS PE=1 SV=1	GGGSGGGYGNQDQSGGGGSGGYGQQDRGGRGRGGSGGGGGGGGGGYNRSSGGYEPRGRGGGRGGRGGMGGSDRGGFNKFGGPRDQG	(187-272)	53.49	0.7916	0.0	0.0	4.65	1.16	2.33	53.49	0.0	0.0	1.16	0.0	1.16	3.49	2.33	5.81	11.63	8.14	0.0	0.0	0.0	4.65
Human	G	tr|H3BPE7|H3BPE7_HUMAN RNA-binding protein FUS OS=Homo sapiens OX=9606 GN=FUS PE=1 SV=1	GGGNGRGGRGRGGPMGRGGYGGGGSGGGGRGGFPSGGGGGGGQQRAG	(379-425)	63.83	0.8258	2.13	0.0	0.0	0.0	2.13	63.83	0.0	0.0	0.0	0.0	2.13	2.13	4.26	4.26	12.77	4.26	0.0	0.0	0.0	2.13
Human	G	tr|H3BPE7|H3BPE7_HUMAN RNA-binding protein FUS OS=Homo sapiens OX=9606 GN=FUS PE=1 SV=1	GPGGGPGGSHMGGNYGDDRRGGRGGYDRGGYRGRGGDRGGFRGGRGGGDRGGFGPGKMDSRG	(455-516)	48.39	0.8231	0.0	0.0	9.68	0.0	3.23	48.39	1.61	0.0	1.61	0.0	3.23	1.61	4.84	0.0	17.74	3.23	0.0	0.0	0.0	4.84
Human	G	tr|B8ZZ90|B8ZZ90_HUMAN WAS/WASL-interacting protein family member 1 OS=Homo sapiens OX=9606 GN=WIPF1 PE=1 SV=1	GAGAGGGGGGFGGGGGFGGGGGGGGGGSFGGGGPPGLGGLFQAG	(64-107)	70.45	0.7496	6.82	0.0	0.0	0.0	9.09	70.45	0.0	0.0	0.0	4.55	0.0	0.0	4.55	2.27	0.0	2.27	0.0	0.0	0.0	0.0
Human	G	tr|A0A3B3IRQ3|A0A3B3IRQ3_HUMAN Uncharacterized protein OS=Homo sapiens OX=9606 GN=LOC112267897 PE=4 SV=1	GNSCGYGSSYGCGYGSGYGYGYGSSYGCGYGTGYSCGYGCGYGSGYGCGYGSSYGCGYGTGYSCGYGSGYSCGYGSGSGCGYGTGFGCGYGCGYGTGYGCGCGSGSGYCG	(7-116)	43.64	0.9794	0.0	13.64	0.0	0.0	0.91	43.64	0.0	0.0	0.0	0.0	0.0	0.91	0.0	0.0	0.0	15.45	3.64	0.0	0.0	21.82
Human	G	tr|H0Y940|H0Y940_HUMAN Collagen alpha-6(VI) chain (Fragment) OS=Homo sapiens OX=9606 GN=COL6A6 PE=1 SV=1	GPPGFKGSEGYLGEEGIAGERGAPGPVGEQGTKGCYGTKGPKGNRGLNGQEGEVGENGIDGLNGEQGDNGLPG	(186-258)	34.25	0.9938	2.74	1.37	2.74	12.33	1.37	34.25	0.0	2.74	5.48	5.48	0.0	6.85	8.22	4.11	2.74	1.37	2.74	2.74	0.0	2.74
Human	G	tr|B4DDJ5|B4DDJ5_HUMAN Macrophage scavenger receptor types I and II OS=Homo sapiens OX=9606 GN=MSR1 PE=1 SV=1	GPPGPPGEKGDRGPTGESGPRGFPGPIGPPGLKGDRGAIGFPGSRGLPGYAGRPGNSGPKGQKGEKGSG	(291-359)	34.78	0.9931	2.9	0.0	2.9	4.35	2.9	34.78	0.0	2.9	7.25	2.9	0.0	1.45	20.29	1.45	7.25	5.8	1.45	0.0	0.0	1.45
Human	G	tr|F8VV57|F8VV57_HUMAN Keratin, type II cytoskeletal 5 (Fragment) OS=Homo sapiens OX=9606 GN=KRT5 PE=1 SV=1	GGSFRNRFGAGAGGGYGFGGGAGSGFGFGGGAGGGFGLGGGAGFGGGFGGPG	(80-131)	59.62	0.8757	9.62	0.0	0.0	0.0	15.38	59.62	0.0	0.0	0.0	1.92	0.0	1.92	1.92	0.0	3.85	3.85	0.0	0.0	0.0	1.92
Human	G	tr|A0A3B3ITQ8|A0A3B3ITQ8_HUMAN Collagen alpha-2(IV) chain OS=Homo sapiens OX=9606 GN=COL4A2 PE=1 SV=1	GGRDCSGGCQCYPEKGGRGQPGPVGPQGYNGPPGLQGFPGLQGRKGDKGERGAPGVTGPKGDVGARGVSGFPGADGIPGHPGQGGPRGRPGYDGCNGTQGDSGPQGPPGSEGFTGPPGPQGPKGQKG	(43-169)	34.65	0.9675	2.36	3.15	4.72	2.36	2.36	34.65	0.79	0.79	4.72	1.57	0.0	1.57	16.54	7.87	5.51	3.15	2.36	3.15	0.0	2.36
Human	G	tr|A0A3B3ITQ8|A0A3B3ITQ8_HUMAN Collagen alpha-2(IV) chain OS=Homo sapiens OX=9606 GN=COL4A2 PE=1 SV=1	GEPGEPGLVGFQGPPGRPGHVGQMGPVGAPGRPGPPGPPGPKGQQGNRGLGFYGVKGEKGDVGQPGPNG	(184-252)	34.78	0.9931	1.45	0.0	1.45	4.35	2.9	34.78	1.45	0.0	4.35	2.9	1.45	2.9	21.74	7.25	4.35	0.0	0.0	7.25	0.0	1.45
Human	G	tr|A0A3B3ITQ8|A0A3B3ITQ8_HUMAN Collagen alpha-2(IV) chain OS=Homo sapiens OX=9606 GN=COL4A2 PE=1 SV=1	GEEGIMGFPGLRGYPGLSGEKGSPGQKGSRGLDGYQGPDGPRGPKGEAGDPGPPG	(293-347)	34.55	0.9902	1.82	0.0	5.45	7.27	1.82	34.55	0.0	1.82	5.45	5.45	1.82	0.0	16.36	3.64	5.45	5.45	0.0	0.0	0.0	3.64
Human	G	tr|H0YBY2|H0YBY2_HUMAN Macrophage scavenger receptor types I and II (Fragment) OS=Homo sapiens OX=9606 GN=MSR1 PE=1 SV=1	GPPGPPGEKGDRGPTGESGPRGFPGPIGPPGLKGDRGAIGFPGSRGLPGYAGRPGNSGPKGQKGEKGSG	(63-131)	34.78	0.9931	2.9	0.0	2.9	4.35	2.9	34.78	0.0	2.9	7.25	2.9	0.0	1.45	20.29	1.45	7.25	5.8	1.45	0.0	0.0	1.45
Human	G	tr|A0A2R8Y5U1|A0A2R8Y5U1_HUMAN Polycomb group protein ASXL1 OS=Homo sapiens OX=9606 GN=ASXL1 PE=1 SV=1	GGGGGPGGGGGGATDEGGGRGSSSGDGGEACGHPEPRGGPSTPG	(581-624)	50.0	0.6738	4.55	2.27	4.55	6.82	0.0	50.0	2.27	0.0	0.0	0.0	0.0	0.0	11.36	0.0	4.55	9.09	4.55	0.0	0.0	0.0
Human	G	tr|A0A075B7C2|A0A075B7C2_HUMAN Uncharacterized protein C17orf50 OS=Homo sapiens OX=9606 GN=C17orf50 PE=4 SV=1	GNGRAPGRGRGARGREGGVGGRGRGQPEAAGGQRDGGRGAAAGSGGG	(21-67)	44.68	0.8492	14.89	0.0	2.13	4.26	0.0	44.68	0.0	0.0	0.0	0.0	0.0	2.13	4.26	4.26	19.15	2.13	0.0	2.13	0.0	0.0
Human	G	tr|A0A3B3ISL5|A0A3B3ISL5_HUMAN Serine/threonine-protein kinase LMTK3 OS=Homo sapiens OX=9606 GN=LMTK3 PE=1 SV=1	GGAPRAPGAGRLDLGSGGRAPVGTGTAPGGGPGSGVDAKAG	(1122-1162)	36.59	0.8229	17.07	0.0	4.88	0.0	0.0	36.59	0.0	0.0	2.44	4.88	0.0	0.0	12.2	0.0	7.32	4.88	4.88	4.88	0.0	0.0
Human	G	tr|A0A087X0K0|A0A087X0K0_HUMAN Collagen alpha-1(XV) chain OS=Homo sapiens OX=9606 GN=COL15A1 PE=1 SV=1	GPPGSPGEDGPAGEPGPPGPEGQPGVDGATGLPGMKGEKGARGPNGSVGEKGDPGNRGLPGPPGKKGQAGPPGVMGPPGPPGPPGPPGPGCTMGLGFEDTEGSG	(629-732)	33.65	0.985	3.85	0.96	3.85	6.73	0.96	33.65	0.0	0.0	4.81	2.88	2.88	1.92	25.0	1.92	1.92	2.88	2.88	2.88	0.0	0.0
Human	G	tr|A0A087X0K0|A0A087X0K0_HUMAN Collagen alpha-1(XV) chain OS=Homo sapiens OX=9606 GN=COL15A1 PE=1 SV=1	GPPGPDGLPGLPGFPGPRGPKGDTGLPGFPGLKGEQGEKGEPG	(809-851)	34.88	0.9854	0.0	0.0	4.65	6.98	4.65	34.88	0.0	0.0	6.98	9.3	0.0	0.0	25.58	2.33	2.33	0.0	2.33	0.0	0.0	0.0
Human	G	tr|A0A087X0K0|A0A087X0K0_HUMAN Collagen alpha-1(XV) chain OS=Homo sapiens OX=9606 GN=COL15A1 PE=1 SV=1	GKKGEPGMHGAPGPMGPKGPPGHKGEFGLPGRPGRPGLNGLKGTKGDPG	(865-913)	34.69	0.9882	2.04	0.0	2.04	4.08	2.04	34.69	4.08	0.0	12.24	6.12	4.08	2.04	20.41	0.0	4.08	0.0	2.04	0.0	0.0	0.0
Human	G	tr|A0A087WZI0|A0A087WZI0_HUMAN Collagen alpha-1(VIII) chain (Fragment) OS=Homo sapiens OX=9606 GN=COL8A1 PE=1 SV=1	GEQGPRGEPGPRGPPGPPGLPGHGIPGIKGKPGPQGYPGVGKPGMPGMPGKPGAMGMPGAKGEIGQKGEIGPMGIPGPQGPPG	(118-200)	34.94	0.9948	2.41	0.0	0.0	4.82	0.0	34.94	1.2	6.02	7.23	1.2	6.02	0.0	26.51	4.82	2.41	0.0	0.0	1.2	0.0	1.2
Human	G	tr|F5H851|F5H851_HUMAN Collagen alpha-6(IV) chain OS=Homo sapiens OX=9606 GN=COL4A6 PE=1 SV=2	GARGRPGPIGIQGPTGPQGFTGSTGLSGLKGERGFPGLLGPYGPKGDKGPMGVPGFLGINGIPGHPGQPGPRGPPGLDGCNGTQGAVGFPGPDGYPGLLGPPGLPGQKGSKG	(46-157)	33.93	0.9969	1.79	0.89	2.68	0.89	3.57	33.93	0.89	3.57	4.46	8.04	0.89	1.79	18.75	4.46	3.57	2.68	3.57	1.79	0.0	1.79
Human	G	tr|F5H851|F5H851_HUMAN Collagen alpha-6(IV) chain OS=Homo sapiens OX=9606 GN=COL4A6 PE=1 SV=2	GSFKGMKGDPGLPGLDGITGPQGAPGFPGAVGPAGPPGLQGPPGPPGPLGPDGNMGLGFQGEKGVKGDVGLPGPAG	(164-239)	34.21	0.9914	5.26	0.0	5.26	1.32	3.95	34.21	0.0	1.32	5.26	7.89	2.63	1.32	21.05	3.95	0.0	1.32	1.32	3.95	0.0	0.0
Human	G	tr|F5H851|F5H851_HUMAN Collagen alpha-6(IV) chain OS=Homo sapiens OX=9606 GN=COL4A6 PE=1 SV=2	GFPKGKKGSKGEPGPKGFPGISGPPGFPGLGTTGEKGEKGEKGIPGLPGPRGPMGSEGVQGPPGQQGKKGTLGFPGLNGFQGIEGQKGDIGLPG	(251-344)	34.04	0.9938	0.0	0.0	1.06	6.38	5.32	34.04	0.0	4.26	11.7	5.32	1.06	1.06	15.96	5.32	1.06	3.19	3.19	1.06	0.0	0.0
Human	G	tr|F5H851|F5H851_HUMAN Collagen alpha-6(IV) chain OS=Homo sapiens OX=9606 GN=COL4A6 PE=1 SV=2	GFPGLRGEQGPKGNLGLKGIKGDSGFCACDGGVPNTGPPGEPGPPGPWGLIGLPGLKGARGDRGSGGAQGPAGAPGLVGPLGPSGPKGKKG	(455-545)	34.07	0.9702	5.49	2.2	3.3	2.2	2.2	34.07	0.0	2.2	7.69	8.79	0.0	2.2	16.48	2.2	3.3	3.3	1.1	2.2	1.1	0.0
Human	G	tr|F5H851|F5H851_HUMAN Collagen alpha-6(IV) chain OS=Homo sapiens OX=9606 GN=COL4A6 PE=1 SV=2	GMPGDRGDSGSQGFRGVIGEPGKDGVPGLPGLPGLPGDGGQGFPGEKGLPGLPGEKGHPGPPGLPGNGLPGLPGPRGLPGDKGKDGLPGQQGLPGSKG	(554-651)	35.71	0.9919	0.0	0.0	6.12	3.06	2.04	35.71	1.02	1.02	6.12	11.22	1.02	1.02	19.39	4.08	3.06	3.06	0.0	2.04	0.0	0.0
Human	G	tr|F5H851|F5H851_HUMAN Collagen alpha-6(IV) chain OS=Homo sapiens OX=9606 GN=COL4A6 PE=1 SV=2	GSYGPSGFPGTPGFPGPKGSRGLPGTPGQPGSSGSKGEPGSPG	(660-702)	34.88	0.9854	0.0	0.0	0.0	2.33	4.65	34.88	0.0	0.0	4.65	2.33	0.0	0.0	23.26	2.33	2.33	16.28	4.65	0.0	0.0	2.33
Human	G	tr|F5H851|F5H851_HUMAN Collagen alpha-6(IV) chain OS=Homo sapiens OX=9606 GN=COL4A6 PE=1 SV=2	GFPGPRGEKGLPGFPGLPGKDGLPGMIGSPGLPGSKGATGDIFGAENGAPGEQGLQGLTGHKGFLGDSGLPGLKGVHGKPGLLGPKGERGSPGTPGQVGQPGTPGSSGPYGIKGKSGLPGAPGFPGISGHPGKKGTRGKKGPPG	(711-854)	33.33	0.9959	2.78	0.0	2.08	2.78	3.47	33.33	2.08	2.78	9.03	8.33	0.69	0.69	15.97	2.78	2.08	5.56	3.47	1.39	0.0	0.69
Human	G	tr|F5H851|F5H851_HUMAN Collagen alpha-6(IV) chain OS=Homo sapiens OX=9606 GN=COL4A6 PE=1 SV=2	GPKGEKGSVGFVGFPGIPGLPGIPGTRGLKGIPGSTGKMGPSGRAGTPGEKGDRGNPGPVG	(893-953)	34.43	0.9917	1.64	0.0	1.64	3.28	3.28	34.43	0.0	4.92	8.2	3.28	1.64	1.64	16.39	0.0	4.92	4.92	4.92	4.92	0.0	0.0
Human	G	tr|F5H851|F5H851_HUMAN Collagen alpha-6(IV) chain OS=Homo sapiens OX=9606 GN=COL4A6 PE=1 SV=2	GDKGSQGSAGSNGFPGPRGDKGEAGRPGPPGLPGAPGLPGIIKGVSGKPGPPGFMGIRGLPGLKGSSGITGFPGMPGESGSQGIRGSPGLPGASGLPGLKGDNG	(968-1071)	33.65	0.9948	3.85	0.0	2.88	1.92	2.88	33.65	0.0	4.81	5.77	6.73	1.92	1.92	16.35	1.92	3.85	9.62	0.96	0.96	0.0	0.0
Human	G	tr|F5H851|F5H851_HUMAN Collagen alpha-6(IV) chain OS=Homo sapiens OX=9606 GN=COL4A6 PE=1 SV=2	GSPGPKGQPGESGFKGTKGRDGLIGNIGFPGNKGEDGKVGVSGDVGLPGAPGFPGVAGMRGEPGLPGSSGHQGAIGPLGSPGLIGPKGFPGFPGLHGLNGLPGTKGTHGTPG	(1078-1189)	33.93	0.9969	2.68	0.0	2.68	2.68	4.46	33.93	2.68	3.57	6.25	7.14	0.89	2.68	14.29	1.79	1.79	5.36	3.57	3.57	0.0	0.0
Human	G	tr|F5H851|F5H851_HUMAN Collagen alpha-6(IV) chain OS=Homo sapiens OX=9606 GN=COL4A6 PE=1 SV=2	GVPGPAGLPGPKGEKGYPGIGIGAPGKPGLRGQKGDRGFPGLQGPAGLPGAPG	(1194-1246)	35.85	0.9892	7.55	0.0	1.89	1.89	1.89	35.85	0.0	3.77	7.55	7.55	0.0	0.0	20.75	3.77	3.77	0.0	0.0	1.89	0.0	1.89
Human	G	tr|F5H851|F5H851_HUMAN Collagen alpha-6(IV) chain OS=Homo sapiens OX=9606 GN=COL4A6 PE=1 SV=2	GDTGDPGFPGIPGFSGLPGELGLKGMRGEPGFMGTPGKVGPPGDPGFPGMKGKAGPRGSSGLQGDPG	(1288-1354)	34.33	0.9929	1.49	0.0	5.97	2.99	5.97	34.33	0.0	1.49	5.97	5.97	4.48	0.0	17.91	1.49	2.99	4.48	2.99	1.49	0.0	0.0
Human	G	tr|F5H851|F5H851_HUMAN Collagen alpha-6(IV) chain OS=Homo sapiens OX=9606 GN=COL4A6 PE=1 SV=2	GPLGLPGIDGIPGLTGDPGAQGPVGLQGSKGLPGIPGKDGPSGLPGPPGALGDPGLPGLQGPPGFEGAPGQQGPFGMPGMPG	(1367-1448)	34.15	0.9949	3.66	0.0	4.88	1.22	2.44	34.15	0.0	3.66	2.44	10.98	2.44	0.0	23.17	6.1	0.0	2.44	1.22	1.22	0.0	0.0
Human	G	tr|H7BY97|H7BY97_HUMAN Collagen alpha-1(XVI) chain (Fragment) OS=Homo sapiens OX=9606 GN=COL16A1 PE=1 SV=1	GPKGEKGESGALGPSGLPGSTGEKGQKGEKGDGGIKGVPGKPGRDGRPG	(94-142)	36.73	0.9756	2.04	0.0	4.08	8.16	0.0	36.73	0.0	2.04	14.29	4.08	0.0	0.0	12.24	2.04	4.08	6.12	2.04	2.04	0.0	0.0
Human	G	tr|H7BY97|H7BY97_HUMAN Collagen alpha-1(XVI) chain (Fragment) OS=Homo sapiens OX=9606 GN=COL16A1 PE=1 SV=1	GPKGQKGDPGFVGPEGLAGEPGPPGLPGPPGIGLPGTPGDPGGPPGPKGDKGSSGIPGKEGPGGKPGKPGVKGEKG	(148-223)	36.84	0.9817	1.32	0.0	3.95	5.26	1.32	36.84	0.0	2.63	11.84	3.95	0.0	0.0	25.0	1.32	0.0	2.63	1.32	2.63	0.0	0.0
Human	G	tr|E9PMM9|E9PMM9_HUMAN 40S ribosomal protein S2 (Fragment) OS=Homo sapiens OX=9606 GN=RPS2 PE=1 SV=1	GAAGGPGGPGGPGMGNRGGFRGGFGSGIRGRGRGRGRGRGRGRGARGG	(6-53)	52.08	0.907	6.25	0.0	0.0	0.0	4.17	52.08	0.0	2.08	0.0	0.0	2.08	2.08	6.25	0.0	22.92	2.08	0.0	0.0	0.0	0.0
Human	G	tr|A0A087X1E1|A0A087X1E1_HUMAN Collagen alpha-1(XXV) chain OS=Homo sapiens OX=9606 GN=COL25A1 PE=1 SV=1	GDQGQAGPPGPPGPPGPRGPPGDTGKDGPRGMPGVPGEPGKPGEQG	(25-70)	34.78	0.987	2.17	0.0	6.52	4.35	0.0	34.78	0.0	0.0	4.35	0.0	2.17	0.0	30.43	6.52	4.35	0.0	2.17	2.17	0.0	0.0
Human	G	tr|A0A087X1E1|A0A087X1E1_HUMAN Collagen alpha-1(XXV) chain OS=Homo sapiens OX=9606 GN=COL25A1 PE=1 SV=1	GPLGPPGQKGSIGAPGIPGMNGQKGEPGLPGAVGQNGIPGPKGEPGEQGEKGDAGENGPKGDTGEKGDPG	(75-144)	34.29	0.9934	4.29	0.0	4.29	8.57	0.0	34.29	0.0	4.29	8.57	2.86	1.43	4.29	17.14	5.71	0.0	1.43	1.43	1.43	0.0	0.0
Human	G	tr|A0A087X1E1|A0A087X1E1_HUMAN Collagen alpha-1(XXV) chain OS=Homo sapiens OX=9606 GN=COL25A1 PE=1 SV=1	GIKGEPGESGRPGQKGEPGLPGLPGLPGIKGEPGFIGPQGEPGLPGLPGTKGERGEAGPPGRGERGEPGAPGPKGKQGESGTRGPKGSKGDRGEKGDSGAQGPRGPPGQKGDQG	(149-262)	34.21	0.9969	2.63	0.0	2.63	9.65	0.88	34.21	0.0	2.63	8.77	4.39	0.0	0.0	17.54	5.26	6.14	3.51	1.75	0.0	0.0	0.0
Human	G	tr|A0A087X1E1|A0A087X1E1_HUMAN Collagen alpha-1(XXV) chain OS=Homo sapiens OX=9606 GN=COL25A1 PE=1 SV=1	GPPGPPGPQGLQGPKGEQGSPGIPGMDGEQGLKGSKGDMGDPGMTGEKGGIGLPGLPGANGMKGEKGDSGMPGPQG	(289-364)	35.53	0.9881	1.32	0.0	5.26	5.26	0.0	35.53	0.0	2.63	7.89	5.26	6.58	1.32	17.11	6.58	0.0	3.95	1.32	0.0	0.0	0.0
Human	G	tr|A0A087X1E1|A0A087X1E1_HUMAN Collagen alpha-1(XXV) chain OS=Homo sapiens OX=9606 GN=COL25A1 PE=1 SV=1	GPPGPPGPHGPPGPMGPHGLPGPKGTDGPMGPHGPAGPKGERGEKGAMGEPGPRGPYGLPGKDGEPGLDGFPGPRGEKGDLGEKGEKGFRGVKGEKGEPGQPGLDG	(369-474)	33.96	0.9966	1.89	0.0	4.72	8.49	1.89	33.96	2.83	0.0	8.49	4.72	2.83	0.0	22.64	0.94	3.77	0.0	0.94	0.94	0.0	0.94
Human	G	tr|A6NCT7|A6NCT7_HUMAN Collagen alpha-1(XVI) chain OS=Homo sapiens OX=9606 GN=COL16A1 PE=1 SV=1	GPKGEKGESGALGPSGLPGSTGEKGQKGEKGDGGIKGVPGKPGRDGRPG	(375-423)	36.73	0.9756	2.04	0.0	4.08	8.16	0.0	36.73	0.0	2.04	14.29	4.08	0.0	0.0	12.24	2.04	4.08	6.12	2.04	2.04	0.0	0.0
Human	G	tr|A6NCT7|A6NCT7_HUMAN Collagen alpha-1(XVI) chain OS=Homo sapiens OX=9606 GN=COL16A1 PE=1 SV=1	GPKGQKGDPGFVGPEGLAGEPGPPGLPGPPGIGLPGTPGDPGGPPGPKGDKGSSGIPGKEGPGGKPGKPGVKGEKG	(429-504)	36.84	0.9817	1.32	0.0	3.95	5.26	1.32	36.84	0.0	2.63	11.84	3.95	0.0	0.0	25.0	1.32	0.0	2.63	1.32	2.63	0.0	0.0
Human	G	tr|A6NCT7|A6NCT7_HUMAN Collagen alpha-1(XVI) chain OS=Homo sapiens OX=9606 GN=COL16A1 PE=1 SV=1	GASGDVGSPGFGLPGLPGRAGVPGLKGEKGNFGEAGPAGSPGPPGPVGPAGIKGAKG	(573-629)	35.09	0.9906	10.53	0.0	1.75	3.51	3.51	35.09	0.0	1.75	7.02	5.26	0.0	1.75	17.54	0.0	1.75	5.26	0.0	5.26	0.0	0.0
Human	G	tr|A6NCT7|A6NCT7_HUMAN Collagen alpha-1(XVI) chain OS=Homo sapiens OX=9606 GN=COL16A1 PE=1 SV=1	GPSGEKGEPGPPGFGLPGKQGKAGERGLKGQKGDAGNPGDPGTPGTTGRPGLSGEPGVQGPAGPKGEKGDG	(653-723)	35.21	0.9933	4.23	0.0	4.23	7.04	1.41	35.21	0.0	0.0	9.86	4.23	0.0	1.41	16.9	4.23	2.82	2.82	4.23	1.41	0.0	0.0
Human	G	tr|A6NCT7|A6NCT7_HUMAN Collagen alpha-1(XVI) chain OS=Homo sapiens OX=9606 GN=COL16A1 PE=1 SV=1	GRPGQPGPKGEQGPEGVGRPGKPGQPGLPGVQGPPGLKGVQGEPGPPGRGVQGPQGEPGAPGLPGIQGLPGPRGPPGPTGEKGAQGSPGVKGATGPVGPPG	(739-839)	34.65	0.9962	2.97	0.0	0.0	4.95	0.0	34.65	0.0	0.99	4.95	3.96	0.0	0.0	25.74	8.91	3.96	0.99	1.98	5.94	0.0	0.0
Human	G	tr|X6R3N0|X6R3N0_HUMAN Solute carrier family 27 (Fatty acid transporter), member 3, isoform CRA_d OS=Homo sapiens OX=9606 GN=SLC27A3 PE=1 SV=1	GWDWGPDGGDSGEGSAGEGERAAPGAGDAAAGSGAEFAGGDGAARGGGAAAPLSPG	(240-295)	33.93	0.8634	25.0	0.0	8.93	7.14	1.79	33.93	0.0	0.0	0.0	1.79	0.0	0.0	7.14	0.0	3.57	7.14	0.0	0.0	3.57	0.0
Human	G	tr|A0A0C4DGB8|A0A0C4DGB8_HUMAN Zinc finger protein 608 (Fragment) OS=Homo sapiens OX=9606 GN=ZNF608 PE=1 SV=1	GHQNGSGSQAPSGGHLYGFGAKSNGGGASPFHCGGTGSGSVAAAG	(220-264)	33.33	0.8242	13.33	2.22	0.0	0.0	4.44	33.33	6.67	0.0	2.22	2.22	0.0	4.44	4.44	4.44	0.0	15.56	2.22	2.22	0.0	2.22
Human	G	tr|M0R0A5|M0R0A5_HUMAN Dermokine OS=Homo sapiens OX=9606 GN=DMKN PE=1 SV=1	GEGLEGSSTGSSSGNHGGSGGGNGHKPGCEKPGNEARGSGESGIQGFRGQG	(15-65)	37.25	0.9117	1.96	1.96	0.0	9.8	1.96	37.25	3.92	1.96	3.92	1.96	0.0	5.88	3.92	3.92	3.92	15.69	1.96	0.0	0.0	0.0
Human	G	tr|A0A0U1RRA7|A0A0U1RRA7_HUMAN Collagen alpha-1(XI) chain (Fragment) OS=Homo sapiens OX=9606 GN=COL11A1 PE=1 SV=1	GPPGPAGPAGIMGPPGLQGPTGPPGDPGDRGPPGRPGLPGADGLPGPPG	(215-263)	34.69	0.9882	6.12	0.0	6.12	0.0	0.0	34.69	0.0	2.04	0.0	6.12	2.04	0.0	34.69	2.04	4.08	0.0	2.04	0.0	0.0	0.0
Human	G	tr|A0A0U1RRA7|A0A0U1RRA7_HUMAN Collagen alpha-1(XI) chain (Fragment) OS=Homo sapiens OX=9606 GN=COL11A1 PE=1 SV=1	GPPGPMGLTGRPGPVGGPGSSGAKGESGDPGPQGPRGVQGPPGPTGKPGKRGRPGADGGRGMPGEPGAKGDRGFDGLPGLPGDKGHRGERGPQGPPGPPGDDGMRGEDGEIGPRGLPGEAGPRGLLGPRGTPGAPGQPGMAGVDGPPGPKGNMGPQGEPGPPGQQGNPGPQGLPGPQGPIGPPGEKGPQGKPGLAGLPGADGPPGHPGKEGQSGEKGALGPPGPQGPIGYPGPRGVKGADGVRGLKGSKGEKGEDGFPGFKGDMGLKGDRGEVGQIGPRGEDGPEGPKGRAGPTGDPGPSGQAGEKGKLGVPGLPGYPGRQG	(302-623)	34.16	0.9982	3.73	0.0	4.97	4.97	0.93	34.16	0.62	1.24	5.9	4.35	1.86	0.62	20.5	4.66	5.59	1.86	1.24	2.17	0.0	0.62
Human	G	tr|K7EPM4|K7EPM4_HUMAN Cold-inducible RNA-binding protein OS=Homo sapiens OX=9606 GN=CIRBP PE=1 SV=1	GKSSDNRSRGYRGGSAGGRGFFRGGRGRGRGFSRGGGDRGYGGNRFESRSGGYGG	(83-137)	40.0	0.7966	1.82	0.0	3.64	1.82	7.27	40.0	0.0	0.0	1.82	0.0	0.0	3.64	0.0	0.0	21.82	12.73	0.0	0.0	0.0	5.45
Human	G	tr|M0R2Q4|M0R2Q4_HUMAN rRNA 2'-O-methyltransferase fibrillarin (Fragment) OS=Homo sapiens OX=9606 GN=FBL PE=1 SV=1	GFSPRGGGFGGRGGFGDRGGRGGRGGFGGGRGRGGGFHSGGNRGRGRGGKRGNQSG	(4-59)	53.57	0.8569	0.0	0.0	1.79	0.0	8.93	53.57	1.79	0.0	1.79	0.0	0.0	3.57	1.79	1.79	19.64	5.36	0.0	0.0	0.0	0.0
Human	G	tr|A0A0J9YYJ7|A0A0J9YYJ7_HUMAN Unconventional myosin-XVB OS=Homo sapiens OX=9606 GN=MYO15B PE=4 SV=1	GWGRRKPDEGRGHGRGSKGRGRGKADEGRGHERGDEGRGRGKADEGRGHERGYEGRGCGKADEGRGHERGDEG	(405-477)	34.25	0.9376	4.11	1.37	8.22	13.7	0.0	34.25	5.48	0.0	6.85	0.0	0.0	0.0	1.37	0.0	20.55	1.37	0.0	0.0	1.37	1.37
Human	G	tr|H0YBG7|H0YBG7_HUMAN Heterogeneous nuclear ribonucleoprotein H (Fragment) OS=Homo sapiens OX=9606 GN=HNRNPH1 PE=1 SV=1	GASGGAYGSQMLGGMGLSNQSSYGGPASQQLSGGYGGGYGGQSSMSG	(122-168)	36.17	0.7684	6.38	0.0	0.0	0.0	0.0	36.17	0.0	0.0	0.0	6.38	6.38	2.13	2.13	10.64	0.0	21.28	0.0	0.0	0.0	8.51
Human	G	tr|A2A352|A2A352_HUMAN Collagen alpha-2(IV) chain (Fragment) OS=Homo sapiens OX=9606 GN=COL4A2 PE=1 SV=2	GGRDCSGGCQCYPEKGGRGQPGPVGPQGYNGPPGLQGFPGLQGRKGDKGERGAPGVTG	(43-100)	34.48	0.9068	1.72	5.17	3.45	3.45	1.72	34.48	0.0	0.0	5.17	3.45	0.0	1.72	13.79	8.62	6.9	1.72	1.72	3.45	0.0	3.45
Human	G	tr|G8JLB6|G8JLB6_HUMAN Heterogeneous nuclear ribonucleoprotein H OS=Homo sapiens OX=9606 GN=HNRNPH1 PE=1 SV=1	GPYDRPGAGRGYNSIGRGAGFERMRRGAYGGGYGGYDDYNGYNDGYGFG	(208-256)	34.69	0.8497	6.12	0.0	8.16	2.04	4.08	34.69	0.0	2.04	0.0	0.0	2.04	6.12	4.08	0.0	12.24	2.04	0.0	0.0	0.0	16.33
Human	G	tr|G8JLB6|G8JLB6_HUMAN Heterogeneous nuclear ribonucleoprotein H OS=Homo sapiens OX=9606 GN=HNRNPH1 PE=1 SV=1	GASGGAYGSQMMGGMGLSNQSSYGGPASQQLSGGYGGGYGGQSSMSGYGNQG	(386-437)	36.54	0.7963	5.77	0.0	0.0	0.0	0.0	36.54	0.0	0.0	0.0	3.85	7.69	3.85	1.92	11.54	0.0	19.23	0.0	0.0	0.0	9.62
Human	G	tr|E9PJP2|E9PJP2_HUMAN Protein SOGA3 OS=Homo sapiens OX=9606 GN=SOGA3 PE=1 SV=1	GEPPPLGEGGGGGGEGGGAGGGSGEREGGAPQPPPPRGWRGKGVRAQQRGGSGGEG	(158-213)	44.64	0.738	5.36	0.0	0.0	10.71	0.0	44.64	0.0	0.0	1.79	1.79	0.0	0.0	14.29	5.36	8.93	3.57	0.0	1.79	1.79	0.0
Human	G	tr|A0A087X000|A0A087X000_HUMAN Plexin-B2 OS=Homo sapiens OX=9606 GN=PLXNB2 PE=4 SV=1	GGGLPAAGGQPAGPAWGAPCPPGGGEPGVAPGAADRRGGRG	(32-72)	36.59	0.8054	19.51	2.44	2.44	2.44	0.0	36.59	0.0	0.0	0.0	2.44	0.0	0.0	19.51	2.44	7.32	0.0	0.0	2.44	2.44	0.0
Human	G	tr|A0A3B3IRV2|A0A3B3IRV2_HUMAN Collagen alpha-2(IV) chain (Fragment) OS=Homo sapiens OX=9606 GN=COL4A2 PE=1 SV=1	GRKGDKGERGAPGVTGPKGDVGARGVSGFPGADGIPGHPGQGGPRGRPGYDGCNGTQGDSGPQGPPGSEGFTG	(3-75)	35.62	0.9873	4.11	1.37	6.85	2.74	2.74	35.62	1.37	1.37	4.11	0.0	0.0	1.37	13.7	4.11	6.85	4.11	4.11	4.11	0.0	1.37
Human	G	tr|H0Y420|H0Y420_HUMAN Collagen alpha-1(XVII) chain (Fragment) OS=Homo sapiens OX=9606 GN=COL17A1 PE=4 SV=1	GAIQGPPGQKGEMGTPGPKGDRGPAGPPGHPGPPGPRGHKGEKGDKG	(3-49)	34.04	0.9818	4.26	0.0	4.26	4.26	0.0	34.04	4.26	2.13	10.64	0.0	2.13	0.0	23.4	4.26	4.26	0.0	2.13	0.0	0.0	0.0
Human	G	tr|A0A3B3ITG7|A0A3B3ITG7_HUMAN Collagen alpha-1(IV) chain (Fragment) OS=Homo sapiens OX=9606 GN=COL4A1 PE=1 SV=1	GVKGQKGERGLPGLQGVIGFPGMQGPEGPQGPPGQKGDTGEPGLPGTKGTRGPPGASGYPGNPGLPGIPGQDGPPGPPGIPGCNGTKGERGPLGPPGLPGFAGNPGPPGLPGMKGDPGEILG	(3-124)	33.61	0.9959	1.64	0.82	2.46	4.1	1.64	33.61	0.0	3.28	4.92	6.56	1.64	2.46	22.95	4.92	2.46	0.82	3.28	1.64	0.0	0.82
Human	G	tr|A0A3B3ITG7|A0A3B3ITG7_HUMAN Collagen alpha-1(IV) chain (Fragment) OS=Homo sapiens OX=9606 GN=COL4A1 PE=1 SV=1	GERGFPGIPGTPGPPGLPGLQGPVGPPGFTGPPGPPGPPGPPGEKGQMG	(133-181)	34.69	0.9882	0.0	0.0	0.0	4.08	4.08	34.69	0.0	2.04	2.04	4.08	2.04	0.0	34.69	4.08	2.04	0.0	4.08	2.04	0.0	0.0
Human	G	tr|A0A3B3ITG7|A0A3B3ITG7_HUMAN Collagen alpha-1(IV) chain (Fragment) OS=Homo sapiens OX=9606 GN=COL4A1 PE=1 SV=1	GEKGQKGEPGFQGMPGVGEKGEPGKPGPRGKPGKDGDKGEKGSPGFPGEPGYPGLIGRQGPQGEKGEAGPPGPPGIVIGTGPLGEKGERGYPGTPGPRGEPGPKGFPGLPGQPGPPG	(218-334)	34.19	0.9956	0.85	0.0	1.71	9.4	2.56	34.19	0.0	2.56	9.4	2.56	0.85	0.0	22.22	4.27	3.42	0.85	1.71	1.71	0.0	1.71
Human	G	tr|A0A087WWJ3|A0A087WWJ3_HUMAN Keratin-associated protein 5-4 OS=Homo sapiens OX=9606 GN=KRTAP5-4 PE=4 SV=1	GCCGCSGGCGSGCGGCGSGCGGCGSGCGGCGSGCGGCGSGCGGCG	(2-46)	55.56	0.9615	0.0	31.11	0.0	0.0	0.0	55.56	0.0	0.0	0.0	0.0	0.0	0.0	0.0	0.0	0.0	13.33	0.0	0.0	0.0	0.0
Human	G	tr|A0A087WWJ3|A0A087WWJ3_HUMAN Keratin-associated protein 5-4 OS=Homo sapiens OX=9606 GN=KRTAP5-4 PE=4 SV=1	GSCGGSKGGYGSCGGSKGGCVSCGGSKGGCGSCGGSKGGCGSCGGSKGGCGSCGGSKGGCGSCG	(72-135)	48.44	0.8619	0.0	18.75	0.0	0.0	0.0	48.44	0.0	0.0	9.38	0.0	0.0	0.0	0.0	0.0	0.0	20.31	0.0	1.56	0.0	1.56
Human	G	tr|H7BY36|H7BY36_HUMAN RNA-binding protein EWS (Fragment) OS=Homo sapiens OX=9606 GN=EWSR1 PE=1 SV=1	GGLPPREGRGMPPPLRGGPGGPGGPGGPMGRMGGRGGDRGGFPPRGPRGSRGNPSGGGNVQHRAG	(112-176)	40.0	0.8444	1.54	0.0	1.54	1.54	1.54	40.0	1.54	0.0	0.0	3.08	4.62	3.08	20.0	1.54	15.38	3.08	0.0	1.54	0.0	0.0
Human	G	tr|H7BY36|H7BY36_HUMAN RNA-binding protein EWS (Fragment) OS=Homo sapiens OX=9606 GN=EWSR1 PE=1 SV=1	GDRGRGGPGGMRGGRGGLMDRGGPGGMFRGGRGGDRGGFRGGRGMDRGGFGGGRRGGPGGPPGPLMEQMGGRRGGRGGPGKMDKG	(213-297)	48.24	0.8507	0.0	0.0	5.88	1.18	3.53	48.24	0.0	0.0	2.35	2.35	8.24	0.0	8.24	1.18	18.82	0.0	0.0	0.0	0.0	0.0
Human	G	tr|A0A0G2JPF6|A0A0G2JPF6_HUMAN Putative golgin subfamily A member 8F/8G OS=Homo sapiens OX=9606 GN=GOLGA8F PE=4 SV=1	GGSAKDAAPGGGHHQAGPGQGGDEGEAAGAAGDGVAAGGDYKG	(513-555)	37.21	0.8156	23.26	0.0	9.3	4.65	0.0	37.21	4.65	0.0	4.65	0.0	0.0	0.0	4.65	4.65	0.0	2.33	0.0	2.33	0.0	2.33
Human	G	tr|C9JCN1|C9JCN1_HUMAN Dermokine OS=Homo sapiens OX=9606 GN=DMKN PE=1 SV=1	GEGLEGSSTGSSSGNHGGSGGGNGHKPGCEKPGNEARGSG	(15-54)	37.5	0.8745	2.5	2.5	0.0	10.0	0.0	37.5	5.0	0.0	5.0	2.5	0.0	7.5	5.0	0.0	2.5	17.5	2.5	0.0	0.0	0.0
Human	G	tr|A8MUN0|A8MUN0_HUMAN Keratin-associated protein 5-4 OS=Homo sapiens OX=9606 GN=KRTAP5-4 PE=4 SV=1	GCCGCSGGCGSGCGGCGSGCGGCGSGCGGCGSGCGGCGSGCGGCG	(2-46)	55.56	0.9615	0.0	31.11	0.0	0.0	0.0	55.56	0.0	0.0	0.0	0.0	0.0	0.0	0.0	0.0	0.0	13.33	0.0	0.0	0.0	0.0
Human	G	tr|A8MUN0|A8MUN0_HUMAN Keratin-associated protein 5-4 OS=Homo sapiens OX=9606 GN=KRTAP5-4 PE=4 SV=1	GSCGGSKGGYGSCGGSKGGCVSCGGSKGGCGSCGGSKGGCGSCGGSKGGCGSCGGSKGGCGSCG	(72-135)	48.44	0.8619	0.0	18.75	0.0	0.0	0.0	48.44	0.0	0.0	9.38	0.0	0.0	0.0	0.0	0.0	0.0	20.31	0.0	1.56	0.0	1.56
Human	G	tr|K7EJV1|K7EJV1_HUMAN Cold-inducible RNA-binding protein (Fragment) OS=Homo sapiens OX=9606 GN=CIRBP PE=1 SV=6	GKSSDNRSRGYRGGSAGGRGFFRGGRGRGRGFSRGGGDRGYGGNRFESRSGGYGG	(83-137)	40.0	0.7966	1.82	0.0	3.64	1.82	7.27	40.0	0.0	0.0	1.82	0.0	0.0	3.64	0.0	0.0	21.82	12.73	0.0	0.0	0.0	5.45
Human	G	tr|A0A0A0MSV6|A0A0A0MSV6_HUMAN Complement C1q subcomponent subunit B (Fragment) OS=Homo sapiens OX=9606 GN=C1QB PE=1 SV=6	GIPGIPGTPGPDGQPGTPGIKGEKGLPGLAGDHGEFGEKGDPGIPGNPGKVGPKGPMGPKGGPGAPGAPGPKGESG	(37-112)	35.53	0.9881	3.95	0.0	3.95	5.26	1.32	35.53	1.32	5.26	9.21	2.63	1.32	1.32	22.37	1.32	0.0	1.32	2.63	1.32	0.0	0.0
Human	G	tr|A0A1X7SBS1|A0A1X7SBS1_HUMAN Heterogeneous nuclear ribonucleoprotein U OS=Homo sapiens OX=9606 GN=HNRNPU PE=1 SV=1	GKNQFNRGGGHRGRGGFNMRGGNFRGGAPGNRGGYNRRGNMPQRGGGGG	(615-663)	40.82	0.7754	2.04	0.0	0.0	0.0	6.12	40.82	2.04	0.0	2.04	0.0	4.08	14.29	4.08	4.08	18.37	0.0	0.0	0.0	0.0	2.04
Human	G	tr|A0A4V7I447|A0A4V7I447_HUMAN Apolipoprotein B receptor OS=Homo sapiens OX=9606 GN=APOBR PE=1 SV=1	GGEEAETASGGEEAGTASGGEEAGIASGGEAGTASGGEEAGTASGG	(315-360)	34.78	0.8321	21.74	0.0	0.0	21.74	0.0	34.78	0.0	2.17	0.0	0.0	0.0	0.0	0.0	0.0	0.0	10.87	8.7	0.0	0.0	0.0
Human	G	tr|E7ETH1|E7ETH1_HUMAN Potassium voltage-gated channel subfamily C member 3 OS=Homo sapiens OX=9606 GN=KCNC3 PE=1 SV=1	GAHDGGLDDEAGAGGGGLDGAGGELKRLCFQDAGGGAGGPPGGAGGAGG	(218-266)	44.9	0.704	16.33	2.04	10.2	4.08	2.04	44.9	2.04	0.0	2.04	8.16	0.0	0.0	4.08	2.04	2.04	0.0	0.0	0.0	0.0	0.0
Human	G	tr|A0A0G2JMZ9|A0A0G2JMZ9_HUMAN Keratin-associated protein 5-5 OS=Homo sapiens OX=9606 GN=KRTAP5-5 PE=4 SV=1	GGCGSGCGGRGSGCGGCGSGCGGCGSGCGGCGSGCGGCGGCGSGCSCSCSSCGKGGCGSCGGSKRGCVSCGVSKGACGSCGGSKGGCGSCGGSKGGCGSCGGSKGGCGSYG	(1-111)	46.85	0.8967	0.9	23.42	0.0	0.0	0.0	46.85	0.0	0.0	5.41	0.0	0.0	0.0	0.0	0.0	1.8	18.92	0.0	1.8	0.0	0.9
Human	G	tr|H0YIS1|H0YIS1_HUMAN Collagen alpha-2(XI) chain OS=Homo sapiens OX=9606 GN=COL11A2 PE=1 SV=1	GPPGPEGPAGLIGPPGIQGNPGPVGDPGERGPPGRAGLPGSDGAPGPPG	(292-340)	34.69	0.9882	6.12	0.0	4.08	4.08	0.0	34.69	0.0	4.08	0.0	4.08	0.0	2.04	30.61	2.04	4.08	2.04	0.0	2.04	0.0	0.0
Human	G	tr|H0YIS1|H0YIS1_HUMAN Collagen alpha-2(XI) chain OS=Homo sapiens OX=9606 GN=COL11A2 PE=1 SV=1	GPPGPMGYTGRPGPLGQPGSPGLKGESGDLGPQGPRGPQGLTGPPGKAGRRGRAGADGARGMPGDPGVKGDRGFDGLPGLPGEKGHRGDTGAQGLPGPPGEDGERGDDGEIGPRGLPGESGPRGLLGPKGPPGIPGPPGVRGMDGPQGPKGSLGPQGEPGPPGQQGTPGTQGLPGPQGAIGPHGEKGPQGKPGLPGMPGSDGPPGHPGKEGPPGTKGNQGPSGPQGPLGYPGPRGVKGVDGIRGLKGHKGEKGEDGFPGFKGDIGVKGDRGEVGVPGSRGEDGPEGPKGRTGPTGDPGPPGLMGEKGKLGVPGLPGYPGRQGPKGSLGFPGFPGASGEKGARGLSGKSGPRGERGPTGPRGQRGPRGATGKSGAKGTSGGDGPHGPPGERGLPGPQGPN…	(380-1391)	34.19	0.999	4.45	0.0	3.85	5.24	1.09	34.19	1.09	1.48	5.73	3.85	0.79	0.89	21.25	3.85	4.45	2.57	2.47	2.47	0.0	0.3
Human	G	tr|X6R700|X6R700_HUMAN Chromatin target of PRMT1 protein OS=Homo sapiens OX=9606 GN=CHTOP PE=1 SV=1	GGRAVAPRMGLRRGGVRGRGGPGRGGLGRGAMGRGGIGGRGRGMIGRGRGGFGGRGRGRGRGRG	(116-179)	48.44	0.8475	4.69	0.0	0.0	0.0	1.56	48.44	0.0	3.12	0.0	3.12	4.69	0.0	3.12	0.0	28.12	0.0	0.0	3.12	0.0	0.0
Human	G	tr|A0A0A0MQT7|A0A0A0MQT7_HUMAN Collagen alpha-1(XIV) chain OS=Homo sapiens OX=9606 GN=COL14A1 PE=1 SV=1	GPAGPPGGPGLRGPKGQQGEPGPKGPDGPRGEIGLPGPQGPPGPQGPSG	(423-471)	36.73	0.9756	2.04	0.0	2.04	4.08	0.0	36.73	0.0	2.04	4.08	4.08	0.0	0.0	30.61	8.16	4.08	2.04	0.0	0.0	0.0	0.0
Human	G	tr|A0A0A0MQT7|A0A0A0MQT7_HUMAN Collagen alpha-1(XIV) chain OS=Homo sapiens OX=9606 GN=COL14A1 PE=1 SV=1	GMPGMPGEKGEKGDTGLPGPQGIPGGVGSPGRDGSPGQRGLPGKDGSSGPPGPPGPIGIPGTPGVPGITGSMGPQGALGPPGVPGAKGERGERG	(476-569)	35.11	0.9916	2.13	0.0	3.19	4.26	0.0	35.11	0.0	4.26	4.26	3.19	3.19	0.0	21.28	3.19	4.26	5.32	3.19	3.19	0.0	0.0
Human	G	tr|A0A0A0MQT7|A0A0A0MQT7_HUMAN Collagen alpha-1(XIV) chain OS=Homo sapiens OX=9606 GN=COL14A1 PE=1 SV=1	GPPGEPGRPGSPGAPGEQGPPGTPGFPGNAGVPGTPGERGLTGIKGEKGNPGVGTQGPRGPPGPAGPSG	(615-683)	34.78	0.9931	4.35	0.0	0.0	5.8	1.45	34.78	0.0	1.45	2.9	1.45	0.0	2.9	26.09	2.9	4.35	2.9	5.8	2.9	0.0	0.0
Human	G	tr|E9PNN0|E9PNN0_HUMAN Nuclear pore complex protein Nup98-Nup96 (Fragment) OS=Homo sapiens OX=9606 GN=NUP98 PE=1 SV=1	GTPFGGGTGGFGTTSTFGQNTGFGTTSGGAFGTSAFGSSNNTGGLFG	(7-53)	36.17	0.8508	4.26	0.0	0.0	0.0	14.89	36.17	0.0	0.0	0.0	2.13	0.0	6.38	2.13	2.13	0.0	10.64	21.28	0.0	0.0	0.0
Human	G	tr|A0A0A0MRA5|A0A0A0MRA5_HUMAN Heterogeneous nuclear ribonucleoprotein U-like protein 1 OS=Homo sapiens OX=9606 GN=HNRNPUL1 PE=1 SV=1	GGGGFRGRGGGGGFQRYENRGPPGGNRGGFQNRGGGSGGGGNYRGGFNRSGGGGYSQNRWG	(513-573)	47.54	0.7278	0.0	0.0	0.0	1.64	6.56	47.54	0.0	0.0	0.0	0.0	0.0	9.84	3.28	4.92	14.75	4.92	0.0	0.0	1.64	4.92
Human	G	tr|F8W726|F8W726_HUMAN Ubiquitin-associated protein 2-like OS=Homo sapiens OX=9606 GN=UBAP2L PE=1 SV=2	GQENGLDGTKSGGPSGRGTERGRRGRGRGRGGSGRRGGRFSAQGMG	(163-208)	39.13	0.8977	2.17	0.0	2.17	4.35	2.17	39.13	0.0	0.0	2.17	2.17	2.17	2.17	2.17	4.35	21.74	8.7	4.35	0.0	0.0	0.0
Human	G	tr|A0A087WUT0|A0A087WUT0_HUMAN Myelin expression factor 2 OS=Homo sapiens OX=9606 GN=MYEF2 PE=1 SV=1	GKTPQLPRGLGGIGMGLGPGGQPISASQLNIGGVMGNLGPGGMGMDGPGFGGMNRIGGGIGFGGLEAMNSMGGFGGVGRMGELYRG	(269-354)	38.37	0.8405	2.33	0.0	1.16	2.33	3.49	38.37	0.0	5.81	1.16	8.14	9.3	4.65	6.98	3.49	4.65	3.49	1.16	2.33	0.0	1.16
Human	G	tr|A0A087WUT0|A0A087WUT0_HUMAN Myelin expression factor 2 OS=Homo sapiens OX=9606 GN=MYEF2 PE=1 SV=1	GRGDIGINRGFGDSFGRLGSAMIGGFAGRIGSSNMGPVGSGISGGMGSMNSVTGGMGMG	(365-423)	35.59	0.9067	3.39	0.0	3.39	0.0	5.08	35.59	0.0	8.47	0.0	1.69	10.17	5.08	1.69	0.0	6.78	13.56	1.69	3.39	0.0	0.0
Human	G	tr|H3BM99|H3BM99_HUMAN Microtubule-associated proteins 1A/1B light chain 3B OS=Homo sapiens OX=9606 GN=MAP1LC3B PE=4 SV=1	GECRREGGGCGGAGVRAVEGGRAWDAVRGRGRAGRPSGAGGCRPAGPRDAGPG	(14-66)	33.96	0.8331	15.09	5.66	3.77	5.66	0.0	33.96	0.0	0.0	0.0	0.0	0.0	0.0	7.55	0.0	18.87	1.89	0.0	5.66	1.89	0.0
Human	G	tr|A0A075B7F2|A0A075B7F2_HUMAN TATA-binding protein-associated factor 2N (Fragment) OS=Homo sapiens OX=9606 GN=TAF15 PE=1 SV=1	GEDNRGYGGSQGGGRGRGGYDKDGRGPMTGSSGGDRGGFKNFGGHRDYG	(168-216)	40.82	0.8485	0.0	0.0	10.2	2.04	4.08	40.82	2.04	0.0	4.08	0.0	2.04	4.08	2.04	2.04	12.24	6.12	2.04	0.0	0.0	6.12
Human	G	tr|A0A087X1B6|A0A087X1B6_HUMAN Androgen receptor OS=Homo sapiens OX=9606 GN=AR PE=1 SV=1	GQLYGPCGGGGGGGGGGGGGGGGGGGGGGGEAGAVAPYGYTRPPQG	(254-299)	60.87	0.3121	6.52	2.17	0.0	2.17	0.0	60.87	0.0	0.0	0.0	2.17	0.0	0.0	8.7	4.35	2.17	0.0	2.17	2.17	0.0	6.52
Human	G	tr|A0A0A0MS88|A0A0A0MS88_HUMAN Collagen and calcium-binding EGF domain-containing protein 1 OS=Homo sapiens OX=9606 GN=CCBE1 PE=1 SV=1	GPPGLPGGQGPPGSPGPKGSPGFPGMPGPPGQPGPRGSMGPMG	(177-219)	37.21	0.9697	0.0	0.0	0.0	0.0	2.33	37.21	0.0	0.0	2.33	2.33	6.98	0.0	34.88	4.65	2.33	6.98	0.0	0.0	0.0	0.0
Human	G	tr|H0YDH6|H0YDH6_HUMAN Collagen alpha-1(XXI) chain (Fragment) OS=Homo sapiens OX=9606 GN=COL21A1 PE=4 SV=1	GDKGSPGFYGKKGAKGEKGNAGFPGLPGPAGEPGRHGKDGLMGSPGFKGEAGSPGAPGQDGTRG	(3-66)	34.38	0.9924	7.81	0.0	4.69	4.69	4.69	34.38	1.56	0.0	10.94	3.12	1.56	1.56	12.5	1.56	3.12	4.69	1.56	0.0	0.0	1.56
Human	G	tr|H0YAA0|H0YAA0_HUMAN Uncharacterized protein (Fragment) OS=Homo sapiens OX=9606 PE=4 SV=1	GYEDFQVGARGRGGRGARGAAPSRGRGAAPPRGRAGYSQRGGPGSARGVRGARGGAQQQRGRGGKGVEAG	(23-92)	32.86	0.8961	15.71	0.0	1.43	2.86	1.43	32.86	0.0	0.0	1.43	0.0	0.0	0.0	5.71	7.14	20.0	4.29	0.0	4.29	0.0	2.86
Human	G	tr|H0Y5N9|H0Y5N9_HUMAN Collagen alpha-1(XII) chain (Fragment) OS=Homo sapiens OX=9606 GN=COL12A1 PE=1 SV=1	GPPGPPGPAGGPGAKGPRGERGISGAIGPPGPRGDIGPPGPQGPPGPQGPNG	(385-436)	36.54	0.9779	5.77	0.0	1.92	1.92	0.0	36.54	0.0	5.77	1.92	0.0	0.0	1.92	32.69	3.85	5.77	1.92	0.0	0.0	0.0	0.0
Human	G	tr|H0Y5N9|H0Y5N9_HUMAN Collagen alpha-1(XII) chain (Fragment) OS=Homo sapiens OX=9606 GN=COL12A1 PE=1 SV=1	GEQGRQGMKGDAGEPGLPGRTGTPGLPGPPGPMGPPGDRGFTGKDGAMGPRGPPGPPGSPGSPGVTGPSGKPGKPGDHGRPGPSGLKGEKGDRG	(441-534)	34.04	0.9959	2.13	0.0	5.32	3.19	1.06	34.04	1.06	0.0	6.38	3.19	3.19	0.0	22.34	2.13	6.38	4.26	4.26	1.06	0.0	0.0
Human	G	tr|H0Y5N9|H0Y5N9_HUMAN Collagen alpha-1(XII) chain (Fragment) OS=Homo sapiens OX=9606 GN=COL12A1 PE=1 SV=1	GPPGPPGPPGSAGARGEPGPGGRPGFPGTPGMQGPPGERGLPGEKGERGTGSSGPRGLPGPPGPQG	(580-645)	36.36	0.9848	3.03	0.0	0.0	6.06	1.52	36.36	0.0	0.0	1.52	3.03	1.52	0.0	28.79	3.03	7.58	4.55	3.03	0.0	0.0	0.0
Human	G	tr|A0A087X220|A0A087X220_HUMAN Gliomedin (Fragment) OS=Homo sapiens OX=9606 GN=GLDN PE=1 SV=1	GICLTGPSGPPGPPGAGGLPGHNGLDGQPGPQGPKGEKGANGKRGKMGIFG	(97-147)	35.29	0.9632	3.92	1.96	1.96	1.96	1.96	35.29	1.96	3.92	7.84	5.88	1.96	3.92	17.65	3.92	1.96	1.96	1.96	0.0	0.0	0.0
Human	G	tr|A0A0A0MR39|A0A0A0MR39_HUMAN Myelin expression factor 2 OS=Homo sapiens OX=9606 GN=MYEF2 PE=1 SV=1	GKTPQLPRGLGGIGMGLGPGGQPISASQLNIGGVMGNLGPGGMGMDGPGFGGMNRIGGGIGFGGLEAMNSMGGFGGVGRMGELYRG	(322-407)	38.37	0.8405	2.33	0.0	1.16	2.33	3.49	38.37	0.0	5.81	1.16	8.14	9.3	4.65	6.98	3.49	4.65	3.49	1.16	2.33	0.0	1.16
Human	G	tr|A0A0A0MR39|A0A0A0MR39_HUMAN Myelin expression factor 2 OS=Homo sapiens OX=9606 GN=MYEF2 PE=1 SV=1	GRGDIGINRGFGDSFGRLGSAMIGGFAGRIGSSNMGPVGSGISGGMGSMNSVTGGMGMG	(418-476)	35.59	0.9067	3.39	0.0	3.39	0.0	5.08	35.59	0.0	8.47	0.0	1.69	10.17	5.08	1.69	0.0	6.78	13.56	1.69	3.39	0.0	0.0
Human	G	tr|A0A140TA43|A0A140TA43_HUMAN COL11A2 OS=Homo sapiens OX=9606 GN=COL11A2 PE=1 SV=1	GPPGPEGPAGLIGPPGIQGNPGPVGDPGERGPPGRAGLPGSDGAPGPPG	(399-447)	34.69	0.9882	6.12	0.0	4.08	4.08	0.0	34.69	0.0	4.08	0.0	4.08	0.0	2.04	30.61	2.04	4.08	2.04	0.0	2.04	0.0	0.0
Human	G	tr|A0A140TA43|A0A140TA43_HUMAN COL11A2 OS=Homo sapiens OX=9606 GN=COL11A2 PE=1 SV=1	GPPGPMGYTGRPGPLGQPGSPGLKGESGDLGPQGPRGPQGLTGPPGKAGRRGRAGADGARGMPGDPGVKGDRGFDGLPGLPGEKGHRGDTGAQGLPGPPGEDGERGDDGEIGPRGLPGESGPRGLLGPKGPPGIPGPPGVRGMDGPQGPKGSLGPQGEPGPPGQQGTPGTQGLPGPQGAIGPHGEKGPQGKPGLPGMPGSDGPPGHPGKEGPPGTKGNQGPSGPQGPLGYPGPRGVKGVDGIRGLKGHKGEKGEDGFPGFKGDIGVKGDRGEVGVPGSRGEDGPEGPKGRTGPTGDPGPPGLMGEKGKLGVPGLPGYPGRQGPKGSLGFPGFPGASGEKGARGLSGKSGPRGERGPTGPRGQRGPRGATGKSGAKGTSGGDGPHGPPGERGLPGPQGPN…	(487-1498)	34.19	0.999	4.45	0.0	3.85	5.24	1.09	34.19	1.09	1.48	5.73	3.85	0.79	0.89	21.25	3.85	4.45	2.57	2.47	2.47	0.0	0.3
Human	G	tr|K7ES78|K7ES78_HUMAN Calpain small subunit 1 (Fragment) OS=Homo sapiens OX=9606 GN=CAPNS1 PE=1 SV=1	GGGGGGGGGGGLGGGLGNVLGGLISGAGGGGGGGGGGGGGGGGGGGGTAMRILGG	(10-64)	72.73	0.5525	3.64	0.0	0.0	0.0	0.0	72.73	0.0	3.64	0.0	9.09	1.82	1.82	0.0	0.0	1.82	1.82	1.82	1.82	0.0	0.0
Human	G	tr|D6RGG3|D6RGG3_HUMAN Collagen alpha-1(XII) chain OS=Homo sapiens OX=9606 GN=COL12A1 PE=1 SV=1	GPPGPPGPAGGPGAKGPRGERGISGAIGPPGPRGDIGPPGPQGPPGPQGPNG	(2747-2798)	36.54	0.9779	5.77	0.0	1.92	1.92	0.0	36.54	0.0	5.77	1.92	0.0	0.0	1.92	32.69	3.85	5.77	1.92	0.0	0.0	0.0	0.0
Human	G	tr|D6RGG3|D6RGG3_HUMAN Collagen alpha-1(XII) chain OS=Homo sapiens OX=9606 GN=COL12A1 PE=1 SV=1	GEQGRQGMKGDAGEPGLPGRTGTPGLPGPPGPMGPPGDRGFTGKDGAMGPRGPPGPGSPGVTGPSGKPGKPGDHGRPGPSGLKGEKGDRG	(2803-2892)	34.44	0.9955	2.22	0.0	5.56	3.33	1.11	34.44	1.11	0.0	6.67	3.33	3.33	0.0	21.11	2.22	6.67	3.33	4.44	1.11	0.0	0.0
Human	G	tr|D6RGG3|D6RGG3_HUMAN Collagen alpha-1(XII) chain OS=Homo sapiens OX=9606 GN=COL12A1 PE=1 SV=1	GPPGPPGPPGSAGARGEPGPGGRPGFPGTPGMQGPPGERGLPGEKGERGTGSSGPRGLPGPPGPQG	(2938-3003)	36.36	0.9848	3.03	0.0	0.0	6.06	1.52	36.36	0.0	0.0	1.52	3.03	1.52	0.0	28.79	3.03	7.58	4.55	3.03	0.0	0.0	0.0
Human	G	tr|B7ZBI4|B7ZBI4_HUMAN Collagen alpha-1(XX) chain (Fragment) OS=Homo sapiens OX=9606 GN=COL20A1 PE=4 SV=1	GPPGPQGPPGLPGRNGTPGEQGFPGPRGEPGPPGQMGPEGPGGQQGSPGTQGRAVQGPVGPPGVKGEKGDHGLPGLQGHPGHQGIPGRVGLQGPKGMRGLEGTAGLPGPPGPRGFQGMAGARGTSGERGPPGTVGPTGLPGPKGERGEKG	(175-324)	34.0	0.9932	2.67	0.0	0.67	5.33	1.33	34.0	2.0	0.67	3.33	4.67	2.0	0.67	20.67	7.33	6.0	1.33	4.0	3.33	0.0	0.0
Human	G	tr|K7ESN2|K7ESN2_HUMAN Zinc finger CCHC domain-containing protein 2 (Fragment) OS=Homo sapiens OX=9606 GN=ZCCHC2 PE=1 SV=1	GEGSRGGAEDERGEDGDGEQDAEKDGSGPEGGIVEPRVGGGLG	(130-172)	34.88	0.7927	4.65	0.0	11.63	18.6	0.0	34.88	0.0	2.33	2.33	2.33	0.0	0.0	4.65	2.33	6.98	4.65	0.0	4.65	0.0	0.0
Human	G	tr|A0A0A0MT20|A0A0A0MT20_HUMAN EMILIN-1 (Fragment) OS=Homo sapiens OX=9606 GN=EMILIN1 PE=1 SV=1	GEGTKGPAGEAGPPGPPGLQGPPGPAGPPGSPGKDGQEGPIGPPGPQGEQGVEG	(140-193)	35.19	0.9898	5.56	0.0	1.85	9.26	0.0	35.19	0.0	1.85	3.7	1.85	0.0	0.0	27.78	7.41	0.0	1.85	1.85	1.85	0.0	0.0
Human	G	tr|A0A3B3ITD8|A0A3B3ITD8_HUMAN Nuclear pore complex protein Nup98-Nup96 OS=Homo sapiens OX=9606 GN=NUP98 PE=1 SV=1	GTPFGGGTGGFGTTSTFGQNTGFGTTSGGAFGTSAFGSSNNTGGLFG	(7-53)	36.17	0.8508	4.26	0.0	0.0	0.0	14.89	36.17	0.0	0.0	0.0	2.13	0.0	6.38	2.13	2.13	0.0	10.64	21.28	0.0	0.0	0.0
Human	G	tr|A0A3B3ITD8|A0A3B3ITD8_HUMAN Nuclear pore complex protein Nup98-Nup96 OS=Homo sapiens OX=9606 GN=NUP98 PE=1 SV=1	GSKPAPGTLGTGLGAGFGTALGAGQASLFGNNQPKIGGPLGTGAFGAPG	(404-452)	32.65	0.8824	14.29	0.0	0.0	0.0	6.12	32.65	0.0	2.04	4.08	10.2	0.0	4.08	10.2	4.08	0.0	4.08	8.16	0.0	0.0	0.0
Human	G	tr|A0A3B3ISJ3|A0A3B3ISJ3_HUMAN Caspase activity and apoptosis inhibitor 1 OS=Homo sapiens OX=9606 GN=CAAP1 PE=1 SV=1	GSSGSTSGCGSAGGCGSVSCCGNANFSGSVTGGGSGGSCWGG	(35-76)	38.1	0.8327	4.76	11.9	0.0	0.0	2.38	38.1	0.0	0.0	0.0	0.0	0.0	4.76	0.0	0.0	0.0	26.19	4.76	4.76	2.38	0.0
Human	G	tr|A0A087WZF3|A0A087WZF3_HUMAN Heterogeneous nuclear ribonucleoprotein U (Fragment) OS=Homo sapiens OX=9606 GN=HNRNPU PE=1 SV=2	GKNQFNRGGGHRGRGGFNMRGGNFRGGAPGNRGGYNRRGNMPQRGGGGG	(25-73)	40.82	0.7754	2.04	0.0	0.0	0.0	6.12	40.82	2.04	0.0	2.04	0.0	4.08	14.29	4.08	4.08	18.37	0.0	0.0	0.0	0.0	2.04
Human	G	tr|K7EQH6|K7EQH6_HUMAN Keratin, type I cytoskeletal 13 (Fragment) OS=Homo sapiens OX=9606 GN=KRT13 PE=1 SV=1	GGGFGGGSCQLGGGRGVSTCSTRFVSGGSAGGYGGGVSCGFGGGAGSGFGGGYGGGLGGGYGGGLGGGFGGGFAGGFVDFGACDGGLLTG	(13-102)	52.22	0.805	4.44	4.44	2.22	0.0	8.89	52.22	0.0	0.0	0.0	5.56	0.0	0.0	0.0	1.11	2.22	7.78	3.33	4.44	0.0	3.33
Human	G	tr|F8W6I7|F8W6I7_HUMAN Heterogeneous nuclear ribonucleoprotein A1 OS=Homo sapiens OX=9606 GN=HNRNPA1 PE=1 SV=2	GRSGSGNFGGGRGGGFGGNDNFGRGGNFSGRGIGDGYNGFGNDGSNFGGGGSYNDFG	(195-251)	45.61	0.8389	0.0	0.0	7.02	0.0	12.28	45.61	0.0	1.75	0.0	0.0	0.0	14.04	0.0	0.0	7.02	8.77	0.0	0.0	0.0	3.51
Human	G	tr|Q5VU79|Q5VU79_HUMAN Ubiquitin-associated protein 2-like (Fragment) OS=Homo sapiens OX=9606 GN=UBAP2L PE=1 SV=1	GRVRGQENGLDGTKSGGPSGRGTERGRRGRGRGRGGSGRRGGRFSAQGMG	(141-190)	38.0	0.9075	2.0	0.0	2.0	4.0	2.0	38.0	0.0	0.0	2.0	2.0	2.0	2.0	2.0	4.0	24.0	8.0	4.0	2.0	0.0	0.0
Human	G	tr|Q49AM6|Q49AM6_HUMAN COL4A5 protein OS=Homo sapiens OX=9606 GN=COL4A5 PE=1 SV=1	GTGISGPPGQPGLPGLPGPPGSLGFPGQKGEKGQAGATGPKGLPGIPGAPGAPGFPGSKGEPG	(94-156)	34.92	0.992	6.35	0.0	0.0	3.17	3.17	34.92	0.0	3.17	6.35	6.35	0.0	0.0	23.81	4.76	0.0	4.76	3.17	0.0	0.0	0.0
Human	G	tr|Q49AM6|Q49AM6_HUMAN COL4A5 protein OS=Homo sapiens OX=9606 GN=COL4A5 PE=1 SV=1	GMKGDKGELGSPGAPGLPGLPGTPGQDGLPGLPGPKGEPGGITFKGERGPPGNPGLPGLPGNIGPMGPPGFGPPGPVGEKGIQGVAGNPGQPGIPGPKGDPG	(163-264)	34.31	0.9876	1.96	0.0	2.94	3.92	1.96	34.31	0.0	3.92	5.88	6.86	1.96	2.94	24.51	2.94	0.98	0.98	1.96	1.96	0.0	0.0
Human	G	tr|Q49AM6|Q49AM6_HUMAN COL4A5 protein OS=Homo sapiens OX=9606 GN=COL4A5 PE=1 SV=1	GKPGLPGNPGRDGDVGLPGDPGLPGQPGLPGIPGSKGEPGIPGIGLPGPPGPKGFPGIPGPPGAPGTPGRIGLEGPPGPPGFPGPKGEPG	(271-360)	34.44	0.9955	1.11	0.0	3.33	3.33	2.22	34.44	0.0	5.56	4.44	6.67	0.0	1.11	31.11	1.11	2.22	1.11	1.11	1.11	0.0	0.0
Human	G	tr|Q49AM6|Q49AM6_HUMAN COL4A5 protein OS=Homo sapiens OX=9606 GN=COL4A5 PE=1 SV=1	GPPGPPGLPGFKGALGPKGDRGFPGPPGPPGRTGLDGLPGPKGDVGPNGQPGPMGPPGLPGIGVQGPPGPPGIPGPIGQPGLHGIPGEKGDPGPPG	(365-460)	34.38	0.9959	1.04	0.0	4.17	1.04	2.08	34.38	1.04	4.17	4.17	6.25	1.04	1.04	31.25	3.12	2.08	0.0	1.04	2.08	0.0	0.0
Human	G	tr|Q49AM6|Q49AM6_HUMAN COL4A5 protein OS=Homo sapiens OX=9606 GN=COL4A5 PE=1 SV=1	GPPGERGSPGIPGAPGPIGPPGSPGLPGKAGASGFPGTKGEMGMMGPPGPPGPLGIPGRSGVPGLKGDDGLQGQPGLPGPTGEKGSKGEPGLPGPPG	(465-561)	34.02	0.9961	3.09	0.0	2.06	4.12	1.03	34.02	0.0	3.09	5.15	6.19	3.09	0.0	25.77	2.06	2.06	5.15	2.06	1.03	0.0	0.0
Human	G	tr|Q49AM6|Q49AM6_HUMAN COL4A5 protein OS=Homo sapiens OX=9606 GN=COL4A5 PE=1 SV=1	GSKGEKGEPGLPGIPGVSGPKGYQGLPGDPGQPGLSGQPGLPGPPGPKGNPGLPGQPGLIGPPGLKGTIGDMGFPGPQGVEGPPGPSGVPGQPGSPGLPGQKGDKGDPG	(569-677)	33.94	0.9967	0.0	0.0	3.67	2.75	0.92	33.94	0.0	2.75	6.42	7.34	0.92	0.92	24.77	6.42	0.0	4.59	0.92	2.75	0.0	0.92
Human	G	tr|A0A3B3ITP5|A0A3B3ITP5_HUMAN Collagen alpha-1(XVII) chain (Fragment) OS=Homo sapiens OX=9606 GN=COL17A1 PE=4 SV=1	GAFGEAAGDRGPYGTDIGPGGGYGAAAEGGMYAGNGGLLGADFAG	(2-46)	37.78	0.8837	20.0	0.0	6.67	4.44	4.44	37.78	0.0	2.22	0.0	4.44	2.22	2.22	4.44	0.0	2.22	0.0	2.22	0.0	0.0	6.67
Human	G	tr|A8MXH5|A8MXH5_HUMAN Collagen alpha-6(IV) chain OS=Homo sapiens OX=9606 GN=COL4A6 PE=1 SV=2	GARGRPGPIGIQGPTGPQGFTGSTGLSGLKGERGFPGLLGPYGPKGDKGPMGVPGFLGINGIPGHPGQPGPRGPPGLDGCNGTQGAVGFPGPDGYPGLLGPPGLPGQKGSKG	(46-157)	33.93	0.9969	1.79	0.89	2.68	0.89	3.57	33.93	0.89	3.57	4.46	8.04	0.89	1.79	18.75	4.46	3.57	2.68	3.57	1.79	0.0	1.79
Human	G	tr|A8MXH5|A8MXH5_HUMAN Collagen alpha-6(IV) chain OS=Homo sapiens OX=9606 GN=COL4A6 PE=1 SV=2	GSFKGMKGDPGLPGLDGITGPQGAPGFPGAVGPAGPPGLQGPPGPPGPLGPDGNMGLGFQGEKGVKGDVGLPGPAG	(164-239)	34.21	0.9914	5.26	0.0	5.26	1.32	3.95	34.21	0.0	1.32	5.26	7.89	2.63	1.32	21.05	3.95	0.0	1.32	1.32	3.95	0.0	0.0
Human	G	tr|A8MXH5|A8MXH5_HUMAN Collagen alpha-6(IV) chain OS=Homo sapiens OX=9606 GN=COL4A6 PE=1 SV=2	GFPKGKKGSKGEPGPKGFPGISGPPGFPGLGTTGEKGEKGEKGIPGLPGPRGPMGSEGVQGPPGQQGKKGTLGFPGLNGFQGIEGQKGDIGLPG	(251-344)	34.04	0.9938	0.0	0.0	1.06	6.38	5.32	34.04	0.0	4.26	11.7	5.32	1.06	1.06	15.96	5.32	1.06	3.19	3.19	1.06	0.0	0.0
Human	G	tr|A8MXH5|A8MXH5_HUMAN Collagen alpha-6(IV) chain OS=Homo sapiens OX=9606 GN=COL4A6 PE=1 SV=2	GFPGLRGEQGPKGNLGLKGIKGDSGFCACDGGVPNTGPPGEPGPPGPWGLIGLPGLKGARGDRGSGGAQGPAGAPGLVGPLGPSGPKGKKG	(455-545)	34.07	0.9702	5.49	2.2	3.3	2.2	2.2	34.07	0.0	2.2	7.69	8.79	0.0	2.2	16.48	2.2	3.3	3.3	1.1	2.2	1.1	0.0
Human	G	tr|A8MXH5|A8MXH5_HUMAN Collagen alpha-6(IV) chain OS=Homo sapiens OX=9606 GN=COL4A6 PE=1 SV=2	GMPGDRGDSGSQGFRGVIGEPGKDGVPGLPGLPGLPGDGGQGFPGEKGLPGLPGEKGHPGPPGLPGNGLPGLPGPRGLPGDKGKDGLPGQQGLPGSKG	(554-651)	35.71	0.9919	0.0	0.0	6.12	3.06	2.04	35.71	1.02	1.02	6.12	11.22	1.02	1.02	19.39	4.08	3.06	3.06	0.0	2.04	0.0	0.0
Human	G	tr|A8MXH5|A8MXH5_HUMAN Collagen alpha-6(IV) chain OS=Homo sapiens OX=9606 GN=COL4A6 PE=1 SV=2	GSYGPSGFPGTPGFPGPKGSRGLPGTPGQPGSSGSKGEPGSPG	(677-719)	34.88	0.9854	0.0	0.0	0.0	2.33	4.65	34.88	0.0	0.0	4.65	2.33	0.0	0.0	23.26	2.33	2.33	16.28	4.65	0.0	0.0	2.33
Human	G	tr|A8MXH5|A8MXH5_HUMAN Collagen alpha-6(IV) chain OS=Homo sapiens OX=9606 GN=COL4A6 PE=1 SV=2	GFPGPRGEKGLPGFPGLPGKDGLPGMIGSPGLPGSKGATGDIFGAENGAPGEQGLQGLTGHKGFLGDSGLPGLKGVHGKPGLLGPKGERGSPGTPGQVGQPGTPGSSGPYGIKGKSGLPGAPGFPGISGHPGKKGTRGKKGPPG	(728-871)	33.33	0.9959	2.78	0.0	2.08	2.78	3.47	33.33	2.08	2.78	9.03	8.33	0.69	0.69	15.97	2.78	2.08	5.56	3.47	1.39	0.0	0.69
Human	G	tr|A8MXH5|A8MXH5_HUMAN Collagen alpha-6(IV) chain OS=Homo sapiens OX=9606 GN=COL4A6 PE=1 SV=2	GPKGEKGSVGFVGFPGIPGLPGIPGTRGLKGIPGSTGKMGPSGRAGTPGEKGDRGNPGPVG	(910-970)	34.43	0.9917	1.64	0.0	1.64	3.28	3.28	34.43	0.0	4.92	8.2	3.28	1.64	1.64	16.39	0.0	4.92	4.92	4.92	4.92	0.0	0.0
Human	G	tr|A8MXH5|A8MXH5_HUMAN Collagen alpha-6(IV) chain OS=Homo sapiens OX=9606 GN=COL4A6 PE=1 SV=2	GDKGSQGSAGSNGFPGPRGDKGEAGRPGPPGLPGAPGLPGIIKGVSGKPGPPGFMGIRGLPGLKGSSGITGFPGMPGESGSQGIRGSPGLPGASGLPGLKGDNG	(985-1088)	33.65	0.9948	3.85	0.0	2.88	1.92	2.88	33.65	0.0	4.81	5.77	6.73	1.92	1.92	16.35	1.92	3.85	9.62	0.96	0.96	0.0	0.0
Human	G	tr|A8MXH5|A8MXH5_HUMAN Collagen alpha-6(IV) chain OS=Homo sapiens OX=9606 GN=COL4A6 PE=1 SV=2	GSPGPKGQPGESGFKGTKGRDGLIGNIGFPGNKGEDGKVGVSGDVGLPGAPGFPGVAGMRGEPGLPGSSGHQGAIGPLGSPGLIGPKGFPGFPGLHGLNGLPGTKGTHGTPG	(1095-1206)	33.93	0.9969	2.68	0.0	2.68	2.68	4.46	33.93	2.68	3.57	6.25	7.14	0.89	2.68	14.29	1.79	1.79	5.36	3.57	3.57	0.0	0.0
Human	G	tr|A8MXH5|A8MXH5_HUMAN Collagen alpha-6(IV) chain OS=Homo sapiens OX=9606 GN=COL4A6 PE=1 SV=2	GVPGPAGLPGPKGEKGYPGIGIGAPGKPGLRGQKGDRGFPGLQGPAGLPGAPG	(1211-1263)	35.85	0.9892	7.55	0.0	1.89	1.89	1.89	35.85	0.0	3.77	7.55	7.55	0.0	0.0	20.75	3.77	3.77	0.0	0.0	1.89	0.0	1.89
Human	G	tr|A8MXH5|A8MXH5_HUMAN Collagen alpha-6(IV) chain OS=Homo sapiens OX=9606 GN=COL4A6 PE=1 SV=2	GDTGDPGFPGIPGPKGPKGDQGIPGFSGLPGELGLKGMRGEPGFMGTPGKVGPPGDPGFPGMKGKAGPRGSSGLQGDPG	(1305-1383)	34.18	0.9945	1.27	0.0	6.33	2.53	5.06	34.18	0.0	2.53	7.59	5.06	3.8	0.0	18.99	2.53	2.53	3.8	2.53	1.27	0.0	0.0
Human	G	tr|A8MXH5|A8MXH5_HUMAN Collagen alpha-6(IV) chain OS=Homo sapiens OX=9606 GN=COL4A6 PE=1 SV=2	GPLGLPGIDGIPGLTGDPGAQGPVGLQGSKGLPGIPGKDGPSGLPGPPGALGDPGLPGLQGPPGFEGAPGQQGPFGMPGMPG	(1396-1477)	34.15	0.9949	3.66	0.0	4.88	1.22	2.44	34.15	0.0	3.66	2.44	10.98	2.44	0.0	23.17	6.1	0.0	2.44	1.22	1.22	0.0	0.0
Human	G	tr|M0R265|M0R265_HUMAN Dermokine OS=Homo sapiens OX=9606 GN=DMKN PE=1 SV=1	GEGLEGSSTGSSSGNHGGSGGGNGHKPGCEKPGNEARGSG	(15-54)	37.5	0.8745	2.5	2.5	0.0	10.0	0.0	37.5	5.0	0.0	5.0	2.5	0.0	7.5	5.0	0.0	2.5	17.5	2.5	0.0	0.0	0.0
Human	G	tr|A8MWQ5|A8MWQ5_HUMAN Collagen alpha-1(XXV) chain OS=Homo sapiens OX=9606 GN=COL25A1 PE=1 SV=1	GPPGKRGKRGRRGESGPPGQPGPQGPPGPKGDKGEQGDQGPRGLPG	(123-168)	34.78	0.987	0.0	0.0	4.35	4.35	0.0	34.78	0.0	0.0	8.7	2.17	0.0	0.0	23.91	8.7	10.87	2.17	0.0	0.0	0.0	0.0
Human	G	tr|A8MWQ5|A8MWQ5_HUMAN Collagen alpha-1(XXV) chain OS=Homo sapiens OX=9606 GN=COL25A1 PE=1 SV=1	GDQGQAGPPGPPGPPGPRGPPGDTGKDGPRGMPGVPGEPGKPGEQGLMGPLGPPGQKGSIGAPGIPGMNGQKGEPGLPGAVGQNGIPGPKGEPGEQGEKGDAGENGPKGDTGEKGDPG	(185-302)	33.9	0.9971	3.39	0.0	5.08	6.78	0.0	33.9	0.0	2.54	6.78	2.54	2.54	2.54	22.03	5.93	1.69	0.85	1.69	1.69	0.0	0.0
Human	G	tr|A8MWQ5|A8MWQ5_HUMAN Collagen alpha-1(XXV) chain OS=Homo sapiens OX=9606 GN=COL25A1 PE=1 SV=1	GIKGEPGESGRPGQKGEPGLPGLPGLPGIKGEPGFIGPQGEPGLPGLPGTKGERGEAGPPGRGERGEPGAPGPKGDRGEKGDSGAQGPRGPPGQKGDQG	(307-405)	34.34	0.9961	3.03	0.0	3.03	10.1	1.01	34.34	0.0	3.03	7.07	5.05	0.0	0.0	19.19	5.05	6.06	2.02	1.01	0.0	0.0	0.0
Human	G	tr|A8MWQ5|A8MWQ5_HUMAN Collagen alpha-1(XXV) chain OS=Homo sapiens OX=9606 GN=COL25A1 PE=1 SV=1	GPPGPPGPQGLQGPKGEQGSPGIPGMDGEQGLKGSKGDMGDPGMTGEKGGIGLPGLPGANGMKGEKGDSGMPGPQG	(422-497)	35.53	0.9881	1.32	0.0	5.26	5.26	0.0	35.53	0.0	2.63	7.89	5.26	6.58	1.32	17.11	6.58	0.0	3.95	1.32	0.0	0.0	0.0
Human	G	tr|A8MWQ5|A8MWQ5_HUMAN Collagen alpha-1(XXV) chain OS=Homo sapiens OX=9606 GN=COL25A1 PE=1 SV=1	GPPGPPGPHGPPGPMGPHGLPGPKGEPGLNGVKGLKGEPGQKGDRGPLGLPGASGLDGKPGSRGTDGPMGPHGPAGPKGERGEKGAMGEPGPRGPYGLPGFPGPRGEKGDLGEKG	(502-616)	33.91	0.997	2.61	0.0	3.48	6.09	0.87	33.91	2.61	0.0	7.83	6.96	2.61	0.87	22.61	0.87	4.35	1.74	0.87	0.87	0.0	0.87
Human	G	tr|H7C4W3|H7C4W3_HUMAN Synaptophysin (Fragment) OS=Homo sapiens OX=9606 GN=SYP PE=1 SV=1	GDAYGDAGYGQGPGGYGPQDSYGPQGGYQPDYGQPAGSGGSGYGPQGDYGQQGYGPQG	(137-194)	37.93	0.9118	5.17	0.0	8.62	0.0	0.0	37.93	0.0	0.0	0.0	0.0	0.0	0.0	12.07	15.52	0.0	5.17	0.0	0.0	0.0	15.52
Human	G	tr|A0A1X7SBR8|A0A1X7SBR8_HUMAN Voltage-dependent calcium channel gamma-8 subunit OS=Homo sapiens OX=9606 GN=CACNG8 PE=1 SV=1	GSVAAGLAGAGGGGGGAVGAFGGAAGGAGGGGGGGGGAGAERDRGGASG	(316-364)	55.1	0.704	24.49	0.0	2.04	2.04	2.04	55.1	0.0	0.0	0.0	2.04	0.0	0.0	0.0	0.0	4.08	4.08	0.0	4.08	0.0	0.0
Human	G	tr|H0Y409|H0Y409_HUMAN Collagen alpha-2(IX) chain (Fragment) OS=Homo sapiens OX=9606 GN=COL9A2 PE=1 SV=2	GIPGVKGQPGLPGPPGLPGPGFAGPPGPPGPVGLPGEIGIRGPKGDPGPDGPSGPPGPPGKPGRPGTIQGLEG	(2-74)	34.25	0.9908	1.37	0.0	2.74	2.74	1.37	34.25	0.0	5.48	4.11	5.48	0.0	0.0	31.51	2.74	2.74	1.37	1.37	2.74	0.0	0.0
Human	G	tr|H0Y409|H0Y409_HUMAN Collagen alpha-2(IX) chain (Fragment) OS=Homo sapiens OX=9606 GN=COL9A2 PE=1 SV=2	GMKGPPGLQGVKGHAGKRGILGDPGHQGKPGPKGDVGASGEQGIPGPPGPQGIRG	(87-141)	34.55	0.9902	3.64	0.0	3.64	1.82	0.0	34.55	3.64	5.45	9.09	3.64	1.82	0.0	16.36	7.27	3.64	1.82	0.0	3.64	0.0	0.0
Human	G	tr|H3BP11|H3BP11_HUMAN Transcription factor Maf OS=Homo sapiens OX=9606 GN=MAF PE=1 SV=1	GAPGAAGSAAASAGGAGGAGGGGPASAGGGGGGGGGGGGGGAAGAGGALHPHHAAGG	(198-254)	52.63	0.5942	29.82	0.0	0.0	0.0	0.0	52.63	5.26	0.0	0.0	1.75	0.0	0.0	5.26	0.0	0.0	5.26	0.0	0.0	0.0	0.0
Human	G	tr|H0YB39|H0YB39_HUMAN Heterogeneous nuclear ribonucleoprotein H (Fragment) OS=Homo sapiens OX=9606 GN=HNRNPH1 PE=1 SV=1	GPYDRPGAGRGYNSIGRGAGFERMRRGAYGGGYGGYDDYNGYNDGYGFG	(83-131)	34.69	0.8497	6.12	0.0	8.16	2.04	4.08	34.69	0.0	2.04	0.0	0.0	2.04	6.12	4.08	0.0	12.24	2.04	0.0	0.0	0.0	16.33
Human	G	tr|A0A0C4DFX8|A0A0C4DFX8_HUMAN Complement C1q and tumor necrosis factor-related protein 9B OS=Homo sapiens OX=9606 GN=C1QTNF9B PE=4 SV=1	GHPGIPGNPGHNGLPGRDGRDGAKGDKGDAGEPGCPGSPGKDGTSGEKGERGADG	(26-80)	34.55	0.9902	5.45	1.82	10.91	5.45	0.0	34.55	3.64	1.82	7.27	1.82	0.0	3.64	12.73	0.0	5.45	3.64	1.82	0.0	0.0	0.0
Human	G	tr|F5GZK2|F5GZK2_HUMAN Collagen alpha-1(XXI) chain OS=Homo sapiens OX=9606 GN=COL21A1 PE=1 SV=2	GKPGLQGPKGDPGLPGNPGYPGQPGQDGKPGYQGIAGTPGVPGSPGIQGARGLPGYKGEPGRDGDKGDRGLPGFPGLHGMPGSKGEMGAKGDKGSPGFYGKKGAKGEKGNAGFPGLPGPAGEPGRHGKDGLMGSPGFKGEAGSPGAPGQDGTRGEPGIPGFPGNRGLMGQKGEIGPPGQQGKKGAPGMPGLMGSNGSPGQPGTPGSKGSKGEPGIQGMPGASGLKGEPGATGSPGEPGYMGLPGIQGKKGDKGNQGEKGIQGQKGENGRQGIPGQQGIQGHHGAKGERGEKGEPGVRGAIGSKGESGVDGLMGPAGPKGQPGDPGPQGPPGLDGKPG	(448-784)	33.53	0.9994	4.15	0.0	3.56	4.75	1.48	33.53	1.19	2.97	8.9	3.86	2.67	1.78	14.84	6.23	2.67	3.86	1.19	0.89	0.0	1.48
Human	G	tr|F5GZK2|F5GZK2_HUMAN Collagen alpha-1(XXI) chain OS=Homo sapiens OX=9606 GN=COL21A1 PE=1 SV=2	GSPGIPGPPGPIGPEGPRGLPGLPGRDGVPGLVGVPGRPGVRGLKGLPGRNGEKGSQGFGYPGEQGPPGPPGPEGPPG	(824-901)	34.62	0.9944	0.0	0.0	1.28	5.13	1.28	34.62	0.0	2.56	2.56	6.41	0.0	1.28	26.92	2.56	6.41	2.56	0.0	5.13	0.0	1.28
Human	G	tr|M0R2I7|M0R2I7_HUMAN Heterogeneous nuclear ribonucleoprotein M (Fragment) OS=Homo sapiens OX=9606 GN=HNRNPM PE=1 SV=1	GPALGAGIERMGLAMGGGGGASFDRAIEMERGNFGGSFAGSFGGAGGHAPG	(120-170)	35.29	0.7499	15.69	0.0	1.96	5.88	7.84	35.29	1.96	3.92	0.0	3.92	5.88	1.96	3.92	0.0	5.88	5.88	0.0	0.0	0.0	0.0
Human	G	tr|A0A087WTA8|A0A087WTA8_HUMAN Collagen alpha-2(I) chain OS=Homo sapiens OX=9606 GN=COL1A2 PE=1 SV=1	GPAGDRGPRGERGPPGPPGRDGEDGPTGPPGPPGPPGPPGLGGNFAAQYDGKGVGLGPGPMGLMGPRGPPGAAGAPGPQGFQGPAGEPGEPGQTGPAGARGPAGPPGKAGEDGHPGKPGRPGERGVVGPQGARGFPGTPGLPGFKGIRGHNGLDGLKGQPGAPGVKGEPGAPGENGTPGQTGARGLPGERGRVGAPGPAGARGSDGSVGPVGPAGPIGSAGPPGFPGAPGPKGEIGAVGNAGPAGPAGPRGEVGLPGLSGPVGPPGNPGANGLTGAKGAAGLPGVAGAPGLPGPRGIPGPVGAAGATGARGLVGEPGPAGSKGESGNKGEPGSAGPQGPPGPSGEEGKRGPNGEAGSAGPPGPPGLRGSPGSRGLPGADGRAGVMGPPGSRGASGPAGV…	(31-1112)	33.83	0.9985	10.17	0.0	2.4	4.34	1.11	33.83	1.11	1.66	2.87	3.23	0.46	2.31	20.24	2.03	5.36	2.96	1.85	3.7	0.0	0.37
Human	G	tr|M0QZM1|M0QZM1_HUMAN Heterogeneous nuclear ribonucleoprotein M (Fragment) OS=Homo sapiens OX=9606 GN=HNRNPM PE=1 SV=1	GLGGIGMGLGPGGQPIDANHLNKGIGMGNIGPAGMGMEGIGFGINKMGGMEGPFGGGMENMGRFGSGMNMGRINGGGGGSVPGIERMGPGIDRLGGAGMERMGAGLGHGMDRVG	(86-199)	37.72	0.8982	3.51	0.0	2.63	4.39	2.63	37.72	1.75	7.89	1.75	4.39	12.28	6.14	5.26	0.88	5.26	1.75	0.0	1.75	0.0	0.0
Human	G	tr|E9PB87|E9PB87_HUMAN WAS/WASL-interacting protein family member 1 OS=Homo sapiens OX=9606 GN=WIPF1 PE=1 SV=1	GAGAGGGGGGFGGGGGFGGGGGGGGGGSFGGGGPPGLGGLFQAG	(64-107)	70.45	0.7496	6.82	0.0	0.0	0.0	9.09	70.45	0.0	0.0	0.0	4.55	0.0	0.0	4.55	2.27	0.0	2.27	0.0	0.0	0.0	0.0
Human	G	tr|G3V3E1|G3V3E1_HUMAN SKI family transcriptional corepressor 1 OS=Homo sapiens OX=9606 GN=SKOR1 PE=1 SV=1	GAGEPKGGPGTGSGGGGAGTGGGAGGPGASHLPPGAGAGPGGGAMFWGHQPSG	(376-428)	47.17	0.7952	13.21	0.0	0.0	1.89	1.89	47.17	3.77	0.0	1.89	1.89	1.89	0.0	13.21	1.89	0.0	5.66	3.77	0.0	1.89	0.0
Human	G	tr|A0A0J9YW50|A0A0J9YW50_HUMAN Unconventional myosin-XVB OS=Homo sapiens OX=9606 GN=MYO15B PE=1 SV=1	GWGRRKPDEGRGHGRGSKGRGRGKADEGRGHERGDEGRGRGKADEGRGHERGYEGRGCGKADEGRGHERGDEG	(405-477)	34.25	0.9376	4.11	1.37	8.22	13.7	0.0	34.25	5.48	0.0	6.85	0.0	0.0	0.0	1.37	0.0	20.55	1.37	0.0	0.0	1.37	1.37
Human	G	tr|A0A0A0MSD3|A0A0A0MSD3_HUMAN Collagen alpha-1(XXIII) chain OS=Homo sapiens OX=9606 GN=COL23A1 PE=1 SV=1	GPLGLDGKPGLPGPKGEKGAPGDFGPRGDQGQDGAAGPPGPPGPPGARGPPGDTGKDGPRGAQGPAGPKGEPGQDGEMGPKGPPGPKGEPGVPGKKGDDG	(1-100)	34.0	0.9962	6.0	0.0	9.0	4.0	1.0	34.0	0.0	0.0	9.0	3.0	1.0	0.0	24.0	4.0	3.0	0.0	1.0	1.0	0.0	0.0
Human	G	tr|A0A0A0MSD3|A0A0A0MSD3_HUMAN Collagen alpha-1(XXIII) chain OS=Homo sapiens OX=9606 GN=COL23A1 PE=1 SV=1	GPPGPKGEPGSMGPRGENGVDGAPGPKGEPGHRGTDGAAGPRGAPGLKGEQG	(106-157)	34.62	0.9893	7.69	0.0	3.85	7.69	0.0	34.62	1.92	0.0	5.77	1.92	1.92	1.92	19.23	1.92	5.77	1.92	1.92	1.92	0.0	0.0
Human	G	tr|A0A0A0MSD3|A0A0A0MSD3_HUMAN Collagen alpha-1(XXIII) chain OS=Homo sapiens OX=9606 GN=COL23A1 PE=1 SV=1	GPPGPQGPPGPPGIPGAKGELGLPGAPGIDGEKGPKGQKGDPGEPGPAGLKGEAGEMGLSGLPGADGLKGEKG	(174-246)	34.25	0.9938	6.85	0.0	4.11	8.22	0.0	34.25	0.0	2.74	9.59	8.22	1.37	0.0	20.55	2.74	0.0	1.37	0.0	0.0	0.0	0.0
Human	G	tr|A0A0A0MSD3|A0A0A0MSD3_HUMAN Collagen alpha-1(XXIII) chain OS=Homo sapiens OX=9606 GN=COL23A1 PE=1 SV=1	GPPGPPGPPGPMGLQGIQGPKGLDGAKGEKGASGERGPSGLPGPVGPPGLIGLPGTKGEKGRPGEPGLDGFPGPRGEKG	(265-343)	34.18	0.9945	2.53	0.0	2.53	6.33	1.27	34.18	0.0	2.53	7.59	7.59	1.27	0.0	22.78	2.53	3.8	2.53	1.27	1.27	0.0	0.0
Human	G	tr|E9PNV9|E9PNV9_HUMAN Collagen alpha-1(XXV) chain OS=Homo sapiens OX=9606 GN=COL25A1 PE=1 SV=1	GPPGKRGKRGRRGESGPPGQPGPQGPPGPKGDKGEQGDQGPRGPLGPPGQKGSIGAPGIPGMNGQKGEPGLPGAVGQNGIPGPKGEPGEQGEKGDAGENGPKGDTGEKGDPG	(123-234)	33.93	0.9969	2.68	0.0	4.46	7.14	0.0	33.93	0.0	2.68	8.93	1.79	0.89	2.68	19.64	7.14	4.46	1.79	0.89	0.89	0.0	0.0
Human	G	tr|E9PNV9|E9PNV9_HUMAN Collagen alpha-1(XXV) chain OS=Homo sapiens OX=9606 GN=COL25A1 PE=1 SV=1	GIKGEPGESGRPGQKGEPGLPGLPGLPGIKGEPGFIGPQGEPGLPGLPGTKGERGEAGPPGRGERGEPGAPGPKGKQGESGTRGPKGSKGDRGEKGDSGAQGPRGPPGQKGDQG	(239-352)	34.21	0.9969	2.63	0.0	2.63	9.65	0.88	34.21	0.0	2.63	8.77	4.39	0.0	0.0	17.54	5.26	6.14	3.51	1.75	0.0	0.0	0.0
Human	G	tr|E9PNV9|E9PNV9_HUMAN Collagen alpha-1(XXV) chain OS=Homo sapiens OX=9606 GN=COL25A1 PE=1 SV=1	GPPGPPGPQGLQGPKGEQGSPGIPGMDGEQGLKGSKGDMGDPG	(377-419)	34.88	0.9854	0.0	0.0	6.98	4.65	0.0	34.88	0.0	2.33	6.98	4.65	4.65	0.0	20.93	9.3	0.0	4.65	0.0	0.0	0.0	0.0
Human	G	tr|H0Y9U2|H0Y9U2_HUMAN Splicing factor, proline- and glutamine-rich (Fragment) OS=Homo sapiens OX=9606 GN=SFPQ PE=1 SV=1	GGGGAMNMGDPYGSGGQKFPPLGGGGGIGYEANPGVPPATMSG	(32-74)	37.21	0.7159	6.98	0.0	2.33	2.33	2.33	37.21	0.0	2.33	2.33	2.33	6.98	4.65	13.95	2.33	0.0	4.65	2.33	2.33	0.0	4.65
Human	G	tr|B7ZAV2|B7ZAV2_HUMAN Nuclear pore complex protein Nup214 OS=Homo sapiens OX=9606 GN=NUP214 PE=1 SV=1	GGGSVASQGFGFSSPNKTGGFGAAPVFGSPPTFGGSPGFGGVPAFG	(776-821)	32.61	0.7957	8.7	0.0	0.0	0.0	15.22	32.61	0.0	0.0	2.17	0.0	0.0	2.17	13.04	2.17	0.0	13.04	4.35	6.52	0.0	0.0
Human	G	tr|A0A0G2JP48|A0A0G2JP48_HUMAN Putative golgin subfamily A member 8F/8G OS=Homo sapiens OX=9606 GN=GOLGA8G PE=4 SV=1	GGSAKDAAPGGGHHQAGPGQGGDEGEAAGAAGDGVAAGGDYKG	(513-555)	37.21	0.8156	23.26	0.0	9.3	4.65	0.0	37.21	4.65	0.0	4.65	0.0	0.0	0.0	4.65	4.65	0.0	2.33	0.0	2.33	0.0	2.33
Human	G	tr|A0A3B3IRS2|A0A3B3IRS2_HUMAN Uncharacterized protein OS=Homo sapiens OX=9606 GN=LOC647264 PE=4 SV=1	GNSCGYGSSYGCGYGSGYGCGYGSSYGCGYGSGYGCGYGSSYGCGYGSGYSCGYGSGSGCGYGTGYGCGYGCGYGTGYGCGCGSGSGYCG	(7-96)	44.44	0.9769	0.0	14.44	0.0	0.0	0.0	44.44	0.0	0.0	0.0	0.0	0.0	1.11	0.0	0.0	0.0	16.67	2.22	0.0	0.0	21.11
Human	G	tr|H3BNZ4|H3BNZ4_HUMAN RNA-binding protein FUS OS=Homo sapiens OX=9606 GN=FUS PE=1 SV=1	GGGSGGGYGNQDQSGGGGSGGYGQQDRGGRGRGGSGGGGGGGGGGYNRSSGGYEPRGRGGGRGGRGGMGPSG	(187-258)	56.94	0.7908	0.0	0.0	2.78	1.39	0.0	56.94	0.0	0.0	0.0	0.0	1.39	2.78	2.78	5.56	11.11	9.72	0.0	0.0	0.0	5.56
Human	G	tr|F8VS61|F8VS61_HUMAN Keratin, type II cytoskeletal 1b OS=Homo sapiens OX=9606 GN=KRT77 PE=1 SV=1	GSGGGSPAVGSVCYARGRCGGGGYGIHGRGFGSRSLYNLGG	(26-66)	39.02	0.7477	4.88	4.88	0.0	0.0	2.44	39.02	2.44	2.44	0.0	4.88	0.0	2.44	2.44	0.0	9.76	12.2	0.0	4.88	0.0	7.32
Human	G	tr|F8VS61|F8VS61_HUMAN Keratin, type II cytoskeletal 1b OS=Homo sapiens OX=9606 GN=KRT77 PE=1 SV=1	GRSTSGFCQGGGVGGFGGGRGFGVGSTGAGGFGGGGFGGAGFGTSNFGLGGFGPYCPPGG	(76-135)	50.0	0.8021	3.33	3.33	0.0	0.0	13.33	50.0	0.0	0.0	0.0	1.67	0.0	1.67	5.0	1.67	3.33	6.67	5.0	3.33	0.0	1.67
Human	G	tr|H0YN19|H0YN19_HUMAN Myelin expression factor 2 (Fragment) OS=Homo sapiens OX=9606 GN=MYEF2 PE=1 SV=2	GKTPQLPRGLGGIGMGLGPGGQPISASQLNIGGVMGNLGPGGIGFGGLEAMNSMGGFGGVGRMGELYRG	(103-171)	36.23	0.8113	2.9	0.0	0.0	2.9	2.9	36.23	0.0	5.8	1.45	10.14	7.25	4.35	7.25	4.35	4.35	4.35	1.45	2.9	0.0	1.45
Human	G	tr|E9PQ01|E9PQ01_HUMAN Pre-mRNA cleavage complex 2 protein Pcf11 (Fragment) OS=Homo sapiens OX=9606 GN=PCF11 PE=1 SV=8	GSPGQMGGGGPLRFEGPQGQLGGGCPLRFEGPPGPVGTPLRFEGPIGQAGGGGFRFEGSPGLRFEGSPGG	(924-993)	35.71	0.8596	1.43	1.43	0.0	7.14	8.57	35.71	0.0	1.43	0.0	7.14	1.43	0.0	15.71	5.71	7.14	4.29	1.43	1.43	0.0	0.0
Human	G	tr|A0A0A0MTT5|A0A0A0MTT5_HUMAN Cancer/testis antigen 1 OS=Homo sapiens OX=9606 GN=CTAG1A PE=1 SV=1	GRGTGGSTGDADGPGGPGIPDGPGGNAGGPGEAGATGGRGPRGAGAARASGPGGGAPRGPHGGAASGLNGCCRCGARG	(5-82)	41.03	0.9141	15.38	3.85	3.85	1.28	0.0	41.03	1.28	1.28	0.0	1.28	0.0	2.56	11.54	0.0	8.97	3.85	3.85	0.0	0.0	0.0
Human	G	tr|A0A494C030|A0A494C030_HUMAN Peptidyl-prolyl cis-trans isomerase FKBP2 OS=Homo sapiens OX=9606 GN=FKBP2 PE=4 SV=1	GEGSHAARGGVLGLGAGRGTGTGGTSELVPVEGGARRRGAELGGSGDG	(4-51)	37.5	0.8165	10.42	0.0	2.08	8.33	0.0	37.5	2.08	0.0	0.0	8.33	0.0	0.0	2.08	0.0	10.42	6.25	6.25	6.25	0.0	0.0
Human	G	tr|H0Y6W4|H0Y6W4_HUMAN EMI domain-containing protein 1 (Fragment) OS=Homo sapiens OX=9606 GN=EMID1 PE=4 SV=1	GAWGLPGPTGPKGDAGSRGPMGMRGPPGPQGPPGSPGRAGAVGTPGERGPPGPPGPPGPPG	(62-122)	34.43	0.9917	6.56	0.0	1.64	1.64	0.0	34.43	0.0	0.0	1.64	1.64	3.28	0.0	31.15	1.64	6.56	3.28	3.28	1.64	1.64	0.0
Human	G	tr|H0Y6W4|H0Y6W4_HUMAN EMI domain-containing protein 1 (Fragment) OS=Homo sapiens OX=9606 GN=EMID1 PE=4 SV=1	GPTGPPGPPGPMGPPGPPGPTGVPGSPGHIGPPGPTGPKGISGHPGEKGERGLRGEPGPQGSAGQRGEPGPKGDPG	(156-231)	34.21	0.9942	1.32	0.0	1.32	5.26	0.0	34.21	2.63	2.63	3.95	1.32	1.32	0.0	30.26	2.63	3.95	3.95	3.95	1.32	0.0	0.0
Human	G	tr|H0Y9K7|H0Y9K7_HUMAN Splicing factor, proline- and glutamine-rich (Fragment) OS=Homo sapiens OX=9606 GN=SFPQ PE=1 SV=1	GGGGAMNMGDPYGSGGQKFPPLGGGGGIGYEANPGVPPATMSG	(167-209)	37.21	0.7159	6.98	0.0	2.33	2.33	2.33	37.21	0.0	2.33	2.33	2.33	6.98	4.65	13.95	2.33	0.0	4.65	2.33	2.33	0.0	4.65
Human	G	tr|F8VXG0|F8VXG0_HUMAN Homeobox protein Hox-B3 OS=Homo sapiens OX=9606 GN=HOXB3 PE=4 SV=1	GICRVRARGGERRKEGCGGGGGGGGGGGSGGSGGGGGGGGGG	(3-44)	64.29	0.5471	2.38	4.76	0.0	4.76	0.0	64.29	0.0	2.38	2.38	0.0	0.0	0.0	0.0	0.0	11.9	4.76	0.0	2.38	0.0	0.0
Human	G	tr|A0A140T9N1|A0A140T9N1_HUMAN Collagen alpha-2(XI) chain OS=Homo sapiens OX=9606 GN=COL11A2 PE=1 SV=1	GPPGPEGPAGLIGPPGIQGNPGPVGDPGERGPPGRAGLPGSDGAPGPPG	(313-361)	34.69	0.9882	6.12	0.0	4.08	4.08	0.0	34.69	0.0	4.08	0.0	4.08	0.0	2.04	30.61	2.04	4.08	2.04	0.0	2.04	0.0	0.0
Human	G	tr|A0A140T9N1|A0A140T9N1_HUMAN Collagen alpha-2(XI) chain OS=Homo sapiens OX=9606 GN=COL11A2 PE=1 SV=1	GPPGPMGYTGRPGPLGQPGSPGLKGESGDLGPQGPRGPQGLTGPPGKAGRRGRAGADGARGMPGDPGVKGDRGFDGLPGLPGEKGHRGDTGAQGLPGPPGEDGERGDDGEIGPRGLPGESGPRGLLGPKGPPGIPGPPGVRGMDGPQGPKGSLGPQGEPGPPGQQGTPGTQGLPGPQGAIGPHGEKGPQGKPGLPGMPGSDGPPGHPGKEGPPGTKGNQGPSGPQGPLGYPGPRGVKGVDGIRGLKGHKGEKGEDGFPGFKGDIGVKGDRGEVGVPGSRGEDGPEGPKGRTGPTGDPGPPGLMGEKGKLGVPGLPGYPGRQGPKGSLGFPGFPGASGEKGARGLSGKSGPRGERGPTGPRGQRGPRGATGKSGAKGTSGGDGPHGPPGERGLPGPQGPN…	(401-1412)	34.19	0.999	4.45	0.0	3.85	5.24	1.09	34.19	1.09	1.48	5.73	3.85	0.79	0.89	21.25	3.85	4.45	2.57	2.47	2.47	0.0	0.3
Human	G	tr|H0YLM1|H0YLM1_HUMAN SH2 domain-containing adapter protein F OS=Homo sapiens OX=9606 GN=SHF PE=1 SV=1	GAPPAGSRPGPRTQGSAGGGPGGSRRGAGGAGAGPGGGGSGG	(5-46)	47.62	0.7777	14.29	0.0	0.0	0.0	0.0	47.62	0.0	0.0	0.0	0.0	0.0	0.0	14.29	2.38	9.52	9.52	2.38	0.0	0.0	0.0
Human	G	tr|A0A087WYX9|A0A087WYX9_HUMAN Collagen alpha-2(V) chain OS=Homo sapiens OX=9606 GN=COL5A2 PE=1 SV=1	GSVGPVGPRGPQGLQGQQGGAGPTGPPGEPGDPGPMGPIGSRGPEGPPGKPGEDGEPGRNGNPGEVGFAGSPGARGFPGAPGLPGLKGHRGHKGLEGPKGEVGAPGSKGEAGPTGPMGDPGTVGPPGPVGERGAPGNRGFPGSDGLPGPKGAQGERGPVGSSGPKGSQGDPGRPGEPGLPGARGLTGNPGVQGPEGKLGPLGAPGEDGRPGPPGSIGIRGQPGSMGLPGPKGSSGDPGKPGEAGNAGVPGQRGAPGKDGEVGPSGPVGPPGLAGERGEQGPPGPTGFQGLPGPPGPPGEGGKPGDQGVPGDPGAVGPLGPRGERGNPGERGEPGITGLPGEKGMAGGHGPDGPKGSPGPSGTPGDTGPPGLQGMPGERGIAGTPGPKGDRGGIGEKGAE…	(3-840)	34.13	0.999	5.13	0.0	3.94	5.01	0.95	34.13	0.84	1.19	3.34	3.34	0.84	1.67	21.96	3.22	5.25	3.22	2.63	3.34	0.0	0.0
Human	G	tr|C9JBL3|C9JBL3_HUMAN Collagen alpha-1(VII) chain (Fragment) OS=Homo sapiens OX=9606 GN=COL7A1 PE=1 SV=1	GQKGAPGPKGFKGDPGVGVPGSPGPPGPPGVKGDLGLPGLPGAPGVVGFPGQTGPRGEMGQPGPSGERGLAGPPGREGIPGPLGPPGPPGSVGPPGASGLKGDKGDPGVGLPGPRGERGEPGIRGEDGRPGQEGPRGLTGPPGSRGERGEKG	(22-173)	34.21	0.998	2.63	0.0	3.29	5.92	1.32	34.21	0.0	1.32	4.61	5.26	0.66	0.0	22.37	2.63	6.58	3.29	1.32	4.61	0.0	0.0
Human	G	tr|K7EPS8|K7EPS8_HUMAN Protein C19orf12 (Fragment) OS=Homo sapiens OX=9606 GN=C19orf12 PE=1 SV=1	GKGALVTGAMAFVGGLVGGPPGLAVGGAVGGLLGAWMTSG	(29-68)	35.0	0.8406	15.0	0.0	0.0	0.0	2.5	35.0	0.0	0.0	2.5	12.5	5.0	0.0	5.0	0.0	0.0	2.5	5.0	12.5	2.5	0.0
Human	G	tr|H0YLD8|H0YLD8_HUMAN SH2 domain-containing adapter protein F OS=Homo sapiens OX=9606 GN=SHF PE=1 SV=1	GAPPAGSRPGPRTQGSAGGGPGGSRRGAGGAGAGPGGGGSGG	(5-46)	47.62	0.7777	14.29	0.0	0.0	0.0	0.0	47.62	0.0	0.0	0.0	0.0	0.0	0.0	14.29	2.38	9.52	9.52	2.38	0.0	0.0	0.0
Human	G	tr|A0A3B3ISV3|A0A3B3ISV3_HUMAN Collagen alpha-1(IV) chain (Fragment) OS=Homo sapiens OX=9606 GN=COL4A1 PE=1 SV=1	GDPGFQGMPGIGGSPGITGSKGDMGPPGVPGFQGPKGLPGLQGIKGDQGDQGVPGAKGLPGPPGPPG	(3-69)	35.82	0.9854	1.49	0.0	5.97	0.0	2.99	35.82	0.0	4.48	5.97	4.48	2.99	0.0	20.9	7.46	0.0	2.99	1.49	2.99	0.0	0.0
Human	G	tr|A0A3B3ISV3|A0A3B3ISV3_HUMAN Collagen alpha-1(IV) chain (Fragment) OS=Homo sapiens OX=9606 GN=COL4A1 PE=1 SV=1	GEPGLPGPEGPPGLKGLQGLPGPKGQQGVTGLVGIPGPPGIPGFDGAPGQKGEMGPAGPTGPRGFPGPPGPDGLPGSMGPPG	(76-157)	34.15	0.9949	2.44	0.0	2.44	3.66	2.44	34.15	0.0	2.44	3.66	7.32	2.44	0.0	26.83	4.88	1.22	1.22	2.44	2.44	0.0	0.0
Human	G	tr|K7ELV3|K7ELV3_HUMAN Interleukin enhancer-binding factor 3 (Fragment) OS=Homo sapiens OX=9606 GN=ILF3 PE=1 SV=1	GGANHGGYMNAGAGYGSYGYGGNSATAGYNYSGSGGRSGGNSYGSGGASYNPGSHGGYGGGSGGGSSYQGKQGG	(1-74)	41.89	0.8666	8.11	0.0	0.0	0.0	0.0	41.89	2.7	0.0	1.35	0.0	1.35	8.11	1.35	2.7	1.35	16.22	1.35	0.0	0.0	13.51
Human	G	tr|M0R2U2|M0R2U2_HUMAN rRNA 2'-O-methyltransferase fibrillarin (Fragment) OS=Homo sapiens OX=9606 GN=FBL PE=1 SV=1	GFSPRGGGFGGRGGFGDRGGRGGRGGFGGGRGRGGGFRGRGRGGGGGFHSGGNRGRGRGGKRGNQSG	(4-70)	55.22	0.8719	0.0	0.0	1.49	0.0	8.96	55.22	1.49	0.0	1.49	0.0	0.0	2.99	1.49	1.49	20.9	4.48	0.0	0.0	0.0	0.0
Human	G	tr|Q5T0M2|Q5T0M2_HUMAN Pulmonary surfactant-associated protein D (Fragment) OS=Homo sapiens OX=9606 GN=SFTPD PE=1 SV=1	GLPGRDGRDGREGPRGEKGDPGLPGAAGQAGMPGQAGPVGPKGDNGSVGEPGPKGDTGPSGPPGPPGVPGPAGREGPLGKQGNIGPQGKPGPKGEAGPKGEVGAPGMQGSAGARGLAGPKGERGVPGERGVPGNTGAAGSAGAMGPQGSPGARGPPGLKG	(59-218)	33.75	0.9982	9.38	0.0	3.12	5.0	0.0	33.75	0.0	0.62	5.62	3.12	1.88	1.88	18.12	3.75	5.62	3.12	1.25	3.75	0.0	0.0
Human	G	tr|H0YBD7|H0YBD7_HUMAN Heterogeneous nuclear ribonucleoprotein H (Fragment) OS=Homo sapiens OX=9606 GN=HNRNPH1 PE=1 SV=8	GPYDRPGAGRGYNSIGRGAGFERMRRGAYGGGYGGYDDYNGYNDGYGFG	(22-70)	34.69	0.8497	6.12	0.0	8.16	2.04	4.08	34.69	0.0	2.04	0.0	0.0	2.04	6.12	4.08	0.0	12.24	2.04	0.0	0.0	0.0	16.33
Human	G	tr|A0A087X1S3|A0A087X1S3_HUMAN E3 ubiquitin-protein ligase HUWE1 (Fragment) OS=Homo sapiens OX=9606 GN=HUWE1 PE=1 SV=1	GPSPGPSPGPGTGPGPGPGPGPGPGPGPGPGPGPGPGPGPGPGPRPG	(132-178)	44.68	0.9556	0.0	0.0	0.0	0.0	0.0	44.68	0.0	0.0	0.0	0.0	0.0	0.0	46.81	0.0	2.13	4.26	2.13	0.0	0.0	0.0
Human	G	tr|A0A3B3ISZ8|A0A3B3ISZ8_HUMAN Collagen alpha-1(IV) chain (Fragment) OS=Homo sapiens OX=9606 GN=COL4A1 PE=1 SV=1	GVKGQKGERGLPGLQGVIGFPGMQGPEGPQGPPGQKGDTGEPGLPGTKGTRGPPGASGYPGNPGLPGIPGQDGPPGPPGIPGCNGTKGERGPLGPPGLPGFAGNPGPPGLPGMKGDPGEILG	(3-124)	33.61	0.9959	1.64	0.82	2.46	4.1	1.64	33.61	0.0	3.28	4.92	6.56	1.64	2.46	22.95	4.92	2.46	0.82	3.28	1.64	0.0	0.82
Human	G	tr|F5H3Q5|F5H3Q5_HUMAN Collagen alpha-6(IV) chain OS=Homo sapiens OX=9606 GN=COL4A6 PE=1 SV=1	GARGRPGPIGIQGPTGPQGFTGSTGLSGLKGERGFPGLLGPYGPKGDKGPMGVPGFLGINGIPGHPGQPGPRGPPGLDGCNGTQGAVGFPGPDGYPGLLGPPGLPGQKGSKG	(46-157)	33.93	0.9969	1.79	0.89	2.68	0.89	3.57	33.93	0.89	3.57	4.46	8.04	0.89	1.79	18.75	4.46	3.57	2.68	3.57	1.79	0.0	1.79
Human	G	tr|F5H3Q5|F5H3Q5_HUMAN Collagen alpha-6(IV) chain OS=Homo sapiens OX=9606 GN=COL4A6 PE=1 SV=1	GSFKGMKGDPGLPGLDGITGPQGAPGFPGAVGPAGPPGLQGPPGPPGPLGPDGNMGLGFQGEKGVKGDVGLPGPAG	(164-239)	34.21	0.9914	5.26	0.0	5.26	1.32	3.95	34.21	0.0	1.32	5.26	7.89	2.63	1.32	21.05	3.95	0.0	1.32	1.32	3.95	0.0	0.0
Human	G	tr|F5H3Q5|F5H3Q5_HUMAN Collagen alpha-6(IV) chain OS=Homo sapiens OX=9606 GN=COL4A6 PE=1 SV=1	GFPKGKKGSKGEPGPKGFPGISGPPGFPGLGTTGEKGEKGEKGIPGLPGPRGPMGSEGVQGPPGQQGKKGTLGFPGLNGFQGIEGQKGDIGLPG	(251-344)	34.04	0.9938	0.0	0.0	1.06	6.38	5.32	34.04	0.0	4.26	11.7	5.32	1.06	1.06	15.96	5.32	1.06	3.19	3.19	1.06	0.0	0.0
Human	G	tr|F5H3Q5|F5H3Q5_HUMAN Collagen alpha-6(IV) chain OS=Homo sapiens OX=9606 GN=COL4A6 PE=1 SV=1	GFPGLRGEQGPKGNLGLKGIKGDSGFCACDGGVPNTGPPGEPGPPGPWGLIGLPGLKGARGDRGSGGAQGPAGAPGLVGPLGPSGPKGKKG	(455-545)	34.07	0.9702	5.49	2.2	3.3	2.2	2.2	34.07	0.0	2.2	7.69	8.79	0.0	2.2	16.48	2.2	3.3	3.3	1.1	2.2	1.1	0.0
Human	G	tr|F5H3Q5|F5H3Q5_HUMAN Collagen alpha-6(IV) chain OS=Homo sapiens OX=9606 GN=COL4A6 PE=1 SV=1	GMPGDRGDSGSQGFRGVIGEPGKDGVPGLPGLPGLPGDGGQGFPGEKGLPGLPGEKGHPGPPGLPGNGLPGLPGPRGLPGDKGKDGLPGQQGLPGSKG	(554-651)	35.71	0.9919	0.0	0.0	6.12	3.06	2.04	35.71	1.02	1.02	6.12	11.22	1.02	1.02	19.39	4.08	3.06	3.06	0.0	2.04	0.0	0.0
Human	G	tr|F5H3Q5|F5H3Q5_HUMAN Collagen alpha-6(IV) chain OS=Homo sapiens OX=9606 GN=COL4A6 PE=1 SV=1	GSYGPSGFPGTPGFPGPKGSRGLPGTPGQPGSSGSKGEPGSPG	(660-702)	34.88	0.9854	0.0	0.0	0.0	2.33	4.65	34.88	0.0	0.0	4.65	2.33	0.0	0.0	23.26	2.33	2.33	16.28	4.65	0.0	0.0	2.33
Human	G	tr|F5H3Q5|F5H3Q5_HUMAN Collagen alpha-6(IV) chain OS=Homo sapiens OX=9606 GN=COL4A6 PE=1 SV=1	GFPGPRGEKGLPGFPGLPGKDGLPGMIGSPGLPGSKGATGDIFGAENGAPGEQGLQGLTGHKGFLGDSGLPGLKGVHGKPGLLGPKGERGSPGTPGQVGQPGTPGSSGPYGIKGKSGLPGAPGFPGISGHPGKKGTRGKKGPPG	(711-854)	33.33	0.9959	2.78	0.0	2.08	2.78	3.47	33.33	2.08	2.78	9.03	8.33	0.69	0.69	15.97	2.78	2.08	5.56	3.47	1.39	0.0	0.69
Human	G	tr|F5H3Q5|F5H3Q5_HUMAN Collagen alpha-6(IV) chain OS=Homo sapiens OX=9606 GN=COL4A6 PE=1 SV=1	GPKGEKGSVGFVGFPGIPGLPGIPGTRGLKGIPGSTGKMGPSGRAGTPGEKGDRGNPGPVG	(893-953)	34.43	0.9917	1.64	0.0	1.64	3.28	3.28	34.43	0.0	4.92	8.2	3.28	1.64	1.64	16.39	0.0	4.92	4.92	4.92	4.92	0.0	0.0
Human	G	tr|F5H3Q5|F5H3Q5_HUMAN Collagen alpha-6(IV) chain OS=Homo sapiens OX=9606 GN=COL4A6 PE=1 SV=1	GDKGSQGSAGSNGFPGPRGDKGEAGRPGPPGLPGAPGLPGIIKGVSGKPGPPGFMGIRGLPGLKGSSGITGFPGMPGESGSQGIRGSPGLPGASGLPGLKGDNG	(968-1071)	33.65	0.9948	3.85	0.0	2.88	1.92	2.88	33.65	0.0	4.81	5.77	6.73	1.92	1.92	16.35	1.92	3.85	9.62	0.96	0.96	0.0	0.0
Human	G	tr|F5H3Q5|F5H3Q5_HUMAN Collagen alpha-6(IV) chain OS=Homo sapiens OX=9606 GN=COL4A6 PE=1 SV=1	GSPGPKGQPGESGFKGTKGRDGLIGNIGFPGNKGEDGKVGVSGDVGLPGAPGFPGVAGMRGEPGLPGSSGHQGAIGPLGSPGLIGPKG	(1078-1165)	34.09	0.9954	3.41	0.0	3.41	3.41	3.41	34.09	1.14	4.55	6.82	5.68	1.14	2.27	13.64	2.27	2.27	6.82	1.14	4.55	0.0	0.0
Human	G	tr|F5H3Q5|F5H3Q5_HUMAN Collagen alpha-6(IV) chain OS=Homo sapiens OX=9606 GN=COL4A6 PE=1 SV=1	GVPGPAGLPGPKGEKGYPGIGIGAPGKPGLRGQKGDRGFPGLQGPAGLPGAPG	(1170-1222)	35.85	0.9892	7.55	0.0	1.89	1.89	1.89	35.85	0.0	3.77	7.55	7.55	0.0	0.0	20.75	3.77	3.77	0.0	0.0	1.89	0.0	1.89
Human	G	tr|F5H3Q5|F5H3Q5_HUMAN Collagen alpha-6(IV) chain OS=Homo sapiens OX=9606 GN=COL4A6 PE=1 SV=1	GDTGDPGFPGIPGPKGPKGDQGIPGFSGLPGELGLKGSSGLQGDPG	(1264-1309)	34.78	0.987	0.0	0.0	8.7	2.17	4.35	34.78	0.0	4.35	6.52	8.7	0.0	0.0	17.39	4.35	0.0	6.52	2.17	0.0	0.0	0.0
Human	G	tr|F5H3Q5|F5H3Q5_HUMAN Collagen alpha-6(IV) chain OS=Homo sapiens OX=9606 GN=COL4A6 PE=1 SV=1	GPLGLPGIDGIPGLTGDPGAQGPVGLQGSKGLPGIPGKDGPSGLPGPPGALGDPGLPGLQGPPGFEGAPGQQGPFGMPGMPG	(1322-1403)	34.15	0.9949	3.66	0.0	4.88	1.22	2.44	34.15	0.0	3.66	2.44	10.98	2.44	0.0	23.17	6.1	0.0	2.44	1.22	1.22	0.0	0.0
Human	G	tr|B7ZBI5|B7ZBI5_HUMAN Collagen alpha-1(XX) chain (Fragment) OS=Homo sapiens OX=9606 GN=COL20A1 PE=4 SV=1	GPPGPQGPPGPPGVKGEKGDHGLPGLQGHPGHQGIPGRVGLQGPKGMRGLEGTAGLPGPPGPRGFQGMAGARGTSGERGPPGTVGPTGLPGPKGERGEKG	(80-179)	34.0	0.9962	3.0	0.0	1.0	5.0	1.0	34.0	3.0	1.0	5.0	6.0	2.0	0.0	20.0	5.0	6.0	1.0	4.0	3.0	0.0	0.0
Human	G	tr|E7EQH8|E7EQH8_HUMAN Elastin (Fragment) OS=Homo sapiens OX=9606 GN=ELN PE=1 SV=8	GAGLGGVPGVGGLGVSAGAVVPQPGAGVKPGKVPGVGLPGVYPGGVLPGARFPGVG	(87-142)	35.71	0.8993	8.93	0.0	0.0	0.0	1.79	35.71	0.0	0.0	3.57	7.14	0.0	0.0	16.07	1.79	1.79	1.79	0.0	19.64	0.0	1.79
Human	G	tr|A0A2R8Y4I5|A0A2R8Y4I5_HUMAN Collagen alpha-1(XI) chain OS=Homo sapiens OX=9606 GN=COL11A1 PE=1 SV=1	GPPGPAGPAGIMGPPGLQGPTGPPGDPGDRGPPGRPGLPGADGLPGPPG	(442-490)	34.69	0.9882	6.12	0.0	6.12	0.0	0.0	34.69	0.0	2.04	0.0	6.12	2.04	0.0	34.69	2.04	4.08	0.0	2.04	0.0	0.0	0.0
Human	G	tr|A0A2R8Y4I5|A0A2R8Y4I5_HUMAN Collagen alpha-1(XI) chain OS=Homo sapiens OX=9606 GN=COL11A1 PE=1 SV=1	GPPGPMGLTGRPGPVGGPGSSGAKGESGDPGPQGPRGVQGPPGPTGKPGKRGRPGADGGRGMPGEPGAKGDRGFDGLPGLPGDKGHRGERGPQGPPGPPGDDGMRGEDGEIGPRGLPGEAGPRGLLGPRGTPGAPGQPGMAGVDGPPGPKGNMGPQGEPGPPGQQGNPGPQGLPGPQGPIGPPG	(529-712)	34.78	0.9956	3.26	0.0	4.89	3.8	0.54	34.78	0.54	1.09	3.26	3.8	2.72	1.09	23.91	4.89	6.52	1.63	1.63	1.63	0.0	0.0
Human	G	tr|H0YA33|H0YA33_HUMAN Collagen alpha-6(VI) chain (Fragment) OS=Homo sapiens OX=9606 GN=COL6A6 PE=1 SV=1	GGDGTMGDPGPPGKRGPPGFKGSEGYLGEEGIAGERGAPGPVGEQGTKGCYGTKGPKGNRGLNGQEGEVGENGIDGLNGEQGDNGLPGRKGEKGDEGSQGSPGKRGTPGDRGAKGLRG	(170-287)	34.75	0.9941	2.54	0.85	5.08	9.32	0.85	34.75	0.0	1.69	7.63	4.24	0.85	4.24	9.32	3.39	5.93	2.54	3.39	1.69	0.0	1.69
Human	G	tr|A0A2R8YGI3|A0A2R8YGI3_HUMAN Collagen alpha-1(XIII) chain OS=Homo sapiens OX=9606 GN=COL13A1 PE=1 SV=1	GPPGPTGRPGLPGDKGAIGMPGRVGVKGQPGEKGSPGDAG	(122-161)	35.0	0.9836	5.0	0.0	5.0	2.5	0.0	35.0	0.0	2.5	7.5	2.5	2.5	0.0	20.0	2.5	5.0	2.5	2.5	5.0	0.0	0.0
Human	G	tr|A0A2R8YGI3|A0A2R8YGI3_HUMAN Collagen alpha-1(XIII) chain OS=Homo sapiens OX=9606 GN=COL13A1 PE=1 SV=1	GPRGPPGQPGTRGFPGFPGPIGLDGKPGHPGPKGDMGLTGPPGQPGPQGQKGEKGQCG	(166-223)	34.48	0.991	0.0	1.72	3.45	1.72	3.45	34.48	1.72	1.72	6.9	3.45	1.72	0.0	24.14	8.62	3.45	0.0	3.45	0.0	0.0	0.0
Human	G	tr|A0A2R8YGI3|A0A2R8YGI3_HUMAN Collagen alpha-1(XIII) chain OS=Homo sapiens OX=9606 GN=COL13A1 PE=1 SV=1	GPPGPPGPPGPSGPLGHPGLPGPMGPPGLPGPPGPKGDPGIQGYHGRKGERGMPGMPGKHGAKGAPG	(260-326)	34.33	0.9929	2.99	0.0	1.49	1.49	0.0	34.33	4.48	1.49	5.97	4.48	4.48	0.0	31.34	1.49	2.99	1.49	0.0	0.0	0.0	1.49
Human	G	tr|A0A2R8YGI3|A0A2R8YGI3_HUMAN Collagen alpha-1(XIII) chain OS=Homo sapiens OX=9606 GN=COL13A1 PE=1 SV=1	GMKGEPGIPGTKGDPGAEGKPGPPGLLGKRGQRGEKGAEGSPGLPGLLGQKGEKGDAGNSIGGGRGEPGPPGLPGPPGPKGEAGVDGQVGPPGQPGDKGERGAAGEQGPDGPKGSKGEPGKG	(331-452)	35.25	0.9889	4.92	0.0	4.1	8.2	0.0	35.25	0.0	1.64	9.84	4.92	0.82	0.82	17.21	4.1	3.28	2.46	0.82	1.64	0.0	0.0
Human	G	tr|A0A2R8YGI3|A0A2R8YGI3_HUMAN Collagen alpha-1(XIII) chain OS=Homo sapiens OX=9606 GN=COL13A1 PE=1 SV=1	GPPGLPGQIGPPGAPGIPGQKGEIGLPGPPGHDGEKGPRGKPGDMGPPGPQGPPGKDGPPGVKGENGHPGSPGEKGEKGETGQAGSPGEKGEAGEKGNPG	(475-574)	34.0	0.9962	3.0	0.0	3.0	9.0	0.0	34.0	2.0	3.0	9.0	2.0	1.0	2.0	23.0	4.0	1.0	2.0	1.0	1.0	0.0	0.0
Human	G	tr|A0A2R8YGI3|A0A2R8YGI3_HUMAN Collagen alpha-1(XIII) chain OS=Homo sapiens OX=9606 GN=COL13A1 PE=1 SV=1	GLPGPEGPPGPPGLQGVPGPKGEAGLDGAKGEKGFQGEKGDRGPLGLPGASGLDGRPGPPGTPGPIGVPGPAGPKGERGSKGDPGMTGPTGAAGLPGLHGPPGDKGNRGERGKKGSRGPKGDKGDQGAPG	(579-708)	33.85	0.9975	5.38	0.0	5.38	4.62	0.77	33.85	0.77	0.77	8.46	6.15	0.77	0.77	19.23	2.31	4.62	2.31	2.31	1.54	0.0	0.0
Human	G	tr|D6W5Y5|D6W5Y5_HUMAN Cold inducible RNA binding protein, isoform CRA_c OS=Homo sapiens OX=9606 GN=CIRBP PE=1 SV=1	GKSSDNRSRGYRGGSAGGRGFFRGGRGRGRGFSRGGGDRGYGGNRFESRSGGYGG	(83-137)	40.0	0.7966	1.82	0.0	3.64	1.82	7.27	40.0	0.0	0.0	1.82	0.0	0.0	3.64	0.0	0.0	21.82	12.73	0.0	0.0	0.0	5.45
Human	G	tr|H3BNT3|H3BNT3_HUMAN Methyltransferase-like 26 (Fragment) OS=Homo sapiens OX=9606 GN=METTL26 PE=1 SV=1	GEPRMGASGHSPPGGPGKGQWPAPGEDGRWGSGGPGNLSRG	(122-162)	34.15	0.8723	4.88	0.0	2.44	4.88	0.0	34.15	2.44	0.0	2.44	2.44	2.44	2.44	17.07	2.44	7.32	9.76	0.0	0.0	4.88	0.0
Human	G	tr|A0A0C4DG72|A0A0C4DG72_HUMAN Collagen alpha-1(XXVIII) chain (Fragment) OS=Homo sapiens OX=9606 GN=COL28A1 PE=4 SV=1	GMPGTSIPGPPGPKGDRGGPGIPGFKGEPGLSIRGPKGVQGPRGPVGAPGLKGDGYPGVPGPRGLPGPPGPMGLRGVGDTG	(1-81)	34.57	0.9752	1.23	0.0	3.7	1.23	1.23	34.57	0.0	3.7	4.94	4.94	2.47	0.0	23.46	1.23	6.17	2.47	2.47	4.94	0.0	1.23
Human	G	tr|F8VU69|F8VU69_HUMAN Keratin, type II cytoskeletal 5 (Fragment) OS=Homo sapiens OX=9606 GN=KRT5 PE=1 SV=1	GGGGGGFGRVSLAGACGVGGYGFGGGAGSGFGFGGGAGGGFGLGGGAGFGGGFGGPGFPVCPPGG	(40-104)	56.92	0.8381	7.69	3.08	0.0	0.0	12.31	56.92	0.0	0.0	0.0	3.08	0.0	0.0	6.15	0.0	1.54	3.08	0.0	4.62	0.0	1.54
Human	G	tr|A0A0G2JI07|A0A0G2JI07_HUMAN Collagen alpha-2(XI) chain (Fragment) OS=Homo sapiens OX=9606 GN=COL11A2 PE=1 SV=1	GPPGPEGPAGLIGPPGIQGNPGPVGDPGERGPPGRAGLPGSDGAPGPPG	(399-447)	34.69	0.9882	6.12	0.0	4.08	4.08	0.0	34.69	0.0	4.08	0.0	4.08	0.0	2.04	30.61	2.04	4.08	2.04	0.0	2.04	0.0	0.0
Human	G	tr|A0A0G2JI07|A0A0G2JI07_HUMAN Collagen alpha-2(XI) chain (Fragment) OS=Homo sapiens OX=9606 GN=COL11A2 PE=1 SV=1	GPPGPMGYTGRPGPLGQPGSPGLKGESGDLGPQGPRGPQGLTGPPGKAGRRGRAGADGARGMPGDPGVKGDRGFDGLPGLPGEKGHRGDTGAQGLPGPPGEDGERGDDGEIGPRGLPGESGPRGLLGPKGPPGIPG	(487-622)	33.82	0.9977	3.68	0.0	6.62	4.41	0.74	33.82	0.74	1.47	3.68	7.35	1.47	0.0	19.12	2.94	8.09	2.21	2.21	0.74	0.0	0.74
Human	G	tr|G5E950|G5E950_HUMAN Elastin OS=Homo sapiens OX=9606 GN=ELN PE=1 SV=1	GGVPGAIPGGVPGGVFYPGAGLGALGGGALGPGGKPLKPGLG	(27-68)	42.86	0.8293	9.52	0.0	0.0	0.0	2.38	42.86	0.0	2.38	4.76	11.9	0.0	0.0	16.67	0.0	0.0	0.0	0.0	7.14	0.0	2.38
Human	G	tr|G5E950|G5E950_HUMAN Elastin OS=Homo sapiens OX=9606 GN=ELN PE=1 SV=1	GAGLGGVPGVGGLGVSAGAVVPQPGAGVKPGKVPGVGLPGVYPGGVLPGARFPGVG	(97-152)	35.71	0.8993	8.93	0.0	0.0	0.0	1.79	35.71	0.0	0.0	3.57	7.14	0.0	0.0	16.07	1.79	1.79	1.79	0.0	19.64	0.0	1.79
Human	G	tr|G5E950|G5E950_HUMAN Elastin OS=Homo sapiens OX=9606 GN=ELN PE=1 SV=1	GAAAGLVPGGPGFGPGVVGVPGAGVPGVGVPGAGIPVVPGAGIPG	(281-325)	37.78	0.9236	13.33	0.0	0.0	0.0	2.22	37.78	0.0	4.44	0.0	2.22	0.0	0.0	20.0	0.0	0.0	0.0	0.0	20.0	0.0	0.0
Human	G	tr|G5E950|G5E950_HUMAN Elastin OS=Homo sapiens OX=9606 GN=ELN PE=1 SV=1	GLVPGVGVAPGVGVAPGVGVAPGVGLAPGVGVAPGVGVAPGVGVAPGIGPGG	(391-442)	36.54	0.9402	13.46	0.0	0.0	0.0	0.0	36.54	0.0	1.92	0.0	3.85	0.0	0.0	17.31	0.0	0.0	0.0	0.0	26.92	0.0	0.0
Human	G	tr|G5E950|G5E950_HUMAN Elastin OS=Homo sapiens OX=9606 GN=ELN PE=1 SV=1	GLGAGIPGLGVGVGVPGLGVGAGVPGLGVGAGVPGFGAVPG	(464-504)	43.9	0.9669	9.76	0.0	0.0	0.0	2.44	43.9	0.0	2.44	0.0	9.76	0.0	0.0	12.2	0.0	0.0	0.0	0.0	19.51	0.0	0.0
Human	G	tr|G5E950|G5E950_HUMAN Elastin OS=Homo sapiens OX=9606 GN=ELN PE=1 SV=1	GLVGAAGLGGLGVGGLGVPGVGGLGGIPPAAAAKAAKYGAAGLGGVLGGAGQFPLGGVAARPGFG	(559-623)	38.46	0.7974	20.0	0.0	0.0	0.0	3.08	38.46	0.0	1.54	3.08	12.31	0.0	0.0	7.69	1.54	1.54	0.0	0.0	9.23	0.0	1.54
Human	G	tr|A0A0A0MS83|A0A0A0MS83_HUMAN Complement C1q tumor necrosis factor-related protein 7 (Fragment) OS=Homo sapiens OX=9606 GN=C1QTNF7 PE=4 SV=1	GLPGPPGPPGANGSPGPHGRIGLPGRDGRDGRKGEKGEKGTAGLRGKTGPLGLAGEKGDQGETGKKGPIGPEGEKGEVGPIGPPGPKGDRGEQGDPGLPG	(45-144)	34.0	0.9962	3.0	0.0	5.0	8.0	0.0	34.0	1.0	3.0	9.0	6.0	0.0	1.0	17.0	2.0	6.0	1.0	3.0	1.0	0.0	0.0
Human	G	tr|F5GZG9|F5GZG9_HUMAN Androgen receptor OS=Homo sapiens OX=9606 GN=AR PE=1 SV=1	GQLYGPCGGGGGGGGGGGGGGGGGGGGGGGEAGAVAPYGYTRPPQG	(444-489)	60.87	0.3121	6.52	2.17	0.0	2.17	0.0	60.87	0.0	0.0	0.0	2.17	0.0	0.0	8.7	4.35	2.17	0.0	2.17	2.17	0.0	6.52
Human	G	tr|K7ER56|K7ER56_HUMAN Lon protease homolog, mitochondrial (Fragment) OS=Homo sapiens OX=9606 GN=LONP1 PE=1 SV=1	GPAIGGQWRGFWEASSRGGGAFSGGEDASEGGAEEGAGGAGGSAGAGEG	(58-106)	38.78	0.814	18.37	0.0	2.04	12.24	4.08	38.78	0.0	2.04	0.0	0.0	0.0	0.0	2.04	2.04	4.08	10.2	0.0	0.0	4.08	0.0
Human	G	tr|A0A3B3IRH9|A0A3B3IRH9_HUMAN Collagen alpha-2(V) chain (Fragment) OS=Homo sapiens OX=9606 GN=COL5A2 PE=1 SV=1	GIRGRPGPAGPPGSQGPRGERGPKGRPGPRGPQGIDGEPGVPGQPGAPGPPG	(80-131)	34.62	0.9893	3.85	0.0	1.92	3.85	0.0	34.62	0.0	3.85	1.92	0.0	0.0	0.0	28.85	5.77	11.54	1.92	0.0	1.92	0.0	0.0
Human	G	tr|A0A3B3IRH9|A0A3B3IRH9_HUMAN Collagen alpha-2(V) chain (Fragment) OS=Homo sapiens OX=9606 GN=COL5A2 PE=1 SV=1	GLGSQVGLMPGSVGPVGPRGPQGLQGQQGGAGPTGPPGEPGDPGPMGPIGSRGPEGPPG	(157-215)	35.59	0.9742	1.69	0.0	1.69	3.39	0.0	35.59	0.0	1.69	0.0	5.08	3.39	0.0	23.73	8.47	3.39	5.08	1.69	5.08	0.0	0.0
Human	G	tr|H7BXV5|H7BXV5_HUMAN Collagen alpha-1(XVIII) chain (Fragment) OS=Homo sapiens OX=9606 GN=COL18A1 PE=1 SV=1	GEVGADGVPGFPGLPGREGIAGPQGPKGDRGSRGEKGDPGKDGVGQPGLPGPPGPPG	(1-57)	35.09	0.9906	3.51	0.0	7.02	5.26	1.75	35.09	0.0	1.75	5.26	3.51	0.0	0.0	21.05	3.51	5.26	1.75	0.0	5.26	0.0	0.0
Human	G	tr|H7BXV5|H7BXV5_HUMAN Collagen alpha-1(XVIII) chain (Fragment) OS=Homo sapiens OX=9606 GN=COL18A1 PE=1 SV=1	GPEGRPGFAGFPGPAGPKGNLGSKGERGSPGPKGEKGEPG	(74-113)	35.0	0.9836	5.0	0.0	0.0	10.0	5.0	35.0	0.0	0.0	10.0	2.5	0.0	2.5	20.0	0.0	5.0	5.0	0.0	0.0	0.0	0.0
Human	G	tr|H7BXV5|H7BXV5_HUMAN Collagen alpha-1(XVIII) chain (Fragment) OS=Homo sapiens OX=9606 GN=COL18A1 PE=1 SV=1	GGALGPAQKGAKGEPGFRGPPGPYGRPGYKGEIGFPGRPGRPGMNGLKGEKGEPGDASLGFGMRGMPGPPGPPGPPGPPG	(120-199)	33.75	0.9753	5.0	0.0	1.25	5.0	3.75	33.75	0.0	1.25	6.25	3.75	3.75	1.25	23.75	1.25	6.25	1.25	0.0	0.0	0.0	2.5
Human	G	tr|H7BXV5|H7BXV5_HUMAN Collagen alpha-1(XVIII) chain (Fragment) OS=Homo sapiens OX=9606 GN=COL18A1 PE=1 SV=1	GEKGDRGDAGQKGERGEPGGGGFFGSSLPGPPGPPGPPGPRGYPGIPGPKGESIRGQPGPPGPQGPPGIGYEGRQGPPGPPGPPG	(257-341)	35.29	0.9619	1.18	0.0	2.35	5.88	2.35	35.29	0.0	3.53	3.53	1.18	0.0	0.0	28.24	4.71	5.88	3.53	0.0	0.0	0.0	2.35
Human	G	tr|B9ZVT2|B9ZVT2_HUMAN Annexin A7 (Fragment) OS=Homo sapiens OX=9606 GN=ANXA7 PE=4 SV=2	GGGAYPQVPSSGYPGAGGYPAPGGYPAPGGYPGAPQPGGAPSYPGVPPGQGFGVPPGGAGFSGYPQPPSQSYGGGPAQVPLPGGFPGG	(42-129)	32.95	0.8464	9.09	0.0	0.0	0.0	3.41	32.95	0.0	0.0	0.0	1.14	0.0	0.0	26.14	6.82	0.0	6.82	0.0	4.55	0.0	9.09
Human	G	tr|K7ELJ7|K7ELJ7_HUMAN Calpain small subunit 1 OS=Homo sapiens OX=9606 GN=CAPNS1 PE=1 SV=1	GGGGGGGGGGGLGGGLGNVLGGLISGAGGGGGGGGGGGGGGGGGGGGTAMRILGG	(10-64)	72.73	0.5525	3.64	0.0	0.0	0.0	0.0	72.73	0.0	3.64	0.0	9.09	1.82	1.82	0.0	0.0	1.82	1.82	1.82	1.82	0.0	0.0
Human	G	tr|A0A2R8Y4M5|A0A2R8Y4M5_HUMAN Collagen alpha-1(XI) chain OS=Homo sapiens OX=9606 GN=COL11A1 PE=1 SV=1	GPPGPAGPAGIMGPPGLQGPTGPPGDPGDRGPPGRPGLPGADGLPGPPG	(442-490)	34.69	0.9882	6.12	0.0	6.12	0.0	0.0	34.69	0.0	2.04	0.0	6.12	2.04	0.0	34.69	2.04	4.08	0.0	2.04	0.0	0.0	0.0
Human	G	tr|A0A2R8Y4M5|A0A2R8Y4M5_HUMAN Collagen alpha-1(XI) chain OS=Homo sapiens OX=9606 GN=COL11A1 PE=1 SV=1	GPPGPMGLTGRPGPVGGPGSSGAKGESGDPGPQGPRGVQGPPGPTGKPGKRGRPGADGGRGMPGEPGAKGDRGFDGLPGLPGDKGHRGERGPQGPPGPPGDDGMRGEDGEIGPRGLPGEAGPRGLLGPRGTPGAPGQPGMAGVDGPPGPKGNMGPQGEPGPPGQQGNPGPQGLPGPQGPIGPPG	(529-712)	34.78	0.9956	3.26	0.0	4.89	3.8	0.54	34.78	0.54	1.09	3.26	3.8	2.72	1.09	23.91	4.89	6.52	1.63	1.63	1.63	0.0	0.0
Human	G	tr|E9PQD7|E9PQD7_HUMAN 40S ribosomal protein S2 OS=Homo sapiens OX=9606 GN=RPS2 PE=1 SV=1	GAAGGPGGPGGPGMGNRGGFRGGFGSGIRGRGRGRGRGRGRGRGARGG	(6-53)	52.08	0.907	6.25	0.0	0.0	0.0	4.17	52.08	0.0	2.08	0.0	0.0	2.08	2.08	6.25	0.0	22.92	2.08	0.0	0.0	0.0	0.0
Human	G	tr|A0A1W2PP35|A0A1W2PP35_HUMAN Heterogeneous nuclear ribonucleoprotein U (Fragment) OS=Homo sapiens OX=9606 GN=HNRNPU PE=1 SV=1	GKNQFNRGGGHRGRGGFNMRGGNFRGGAPGNRGGYNRRGNMPQRGGGGG	(599-647)	40.82	0.7754	2.04	0.0	0.0	0.0	6.12	40.82	2.04	0.0	2.04	0.0	4.08	14.29	4.08	4.08	18.37	0.0	0.0	0.0	0.0	2.04
Human	G	tr|E9PAL5|E9PAL5_HUMAN Collagen alpha-5(VI) chain OS=Homo sapiens OX=9606 GN=COL6A5 PE=1 SV=3	GSQGLKGSRGHRGEDGNPGVRGDTGPQGDKGIAGCPGAWGQKGLKGFSGPKGGHGDDGIDGLDGEEGCHGFPGIKGEKGDPGSQGSPGSRGAPGQYGEKGFPGDPGNPG	(1410-1518)	34.86	0.9933	2.75	1.83	8.26	4.59	2.75	34.86	2.75	2.75	7.34	2.75	0.0	1.83	10.09	4.59	3.67	5.5	0.92	0.92	0.92	0.92
Human	G	tr|E9PAL5|E9PAL5_HUMAN Collagen alpha-5(VI) chain OS=Homo sapiens OX=9606 GN=COL6A5 PE=1 SV=3	GSRGREGQRGLRGVSGEPGNPGPTGTLGAEGLQGPQGSQGNPGRKGEKGSQGQKGPQGSPGLMGAKGSTGRPGLLGKKGEPGLPGDLGPVGQTGQRGRQGDSGIPGYGQMGRKGVKGPRGFPGDAGQKGDIGNPGIPGGPGPKGFRGLALTVGLKGEEGSRGLPGPPGQRGIKGMAG	(1552-1728)	33.9	0.9925	2.82	0.0	2.26	3.95	1.13	33.9	0.0	2.26	6.78	6.78	1.69	1.69	11.86	7.34	7.34	4.52	2.82	2.26	0.0	0.56
Human	G	tr|A0A0J9YY01|A0A0J9YY01_HUMAN Unconventional myosin-XVB OS=Homo sapiens OX=9606 GN=MYO15B PE=1 SV=1	GWGRRKPDEGRGHGRGSKGRGRGKADEGRGHERGDEGRGRGKADEGRGHERGYEGRGCGKADEGRGHERGDEG	(405-477)	34.25	0.9376	4.11	1.37	8.22	13.7	0.0	34.25	5.48	0.0	6.85	0.0	0.0	0.0	1.37	0.0	20.55	1.37	0.0	0.0	1.37	1.37
Human	G	tr|J3QQW9|J3QQW9_HUMAN Polycomb protein SUZ12 OS=Homo sapiens OX=9606 GN=SUZ12 PE=1 SV=1	GGGGGGGSGPSAGSGGGGFGGSAAVAAATASGGKSGGGSCGGGG	(7-50)	54.55	0.6207	15.91	2.27	0.0	0.0	2.27	54.55	0.0	0.0	2.27	0.0	0.0	0.0	2.27	0.0	0.0	15.91	2.27	2.27	0.0	0.0
Human	G	tr|A0A087WZ66|A0A087WZ66_HUMAN Androgen receptor OS=Homo sapiens OX=9606 GN=AR PE=1 SV=1	GQLYGPCGGGGGGGGGGGGGGGGGGGGGGGEAGAVAPYGYTRPPQG	(444-489)	60.87	0.3121	6.52	2.17	0.0	2.17	0.0	60.87	0.0	0.0	0.0	2.17	0.0	0.0	8.7	4.35	2.17	0.0	2.17	2.17	0.0	6.52
Human	G	tr|A0A0G2JMZ8|A0A0G2JMZ8_HUMAN Occludin OS=Homo sapiens OX=9606 GN=OCLN PE=1 SV=1	GYGTSLLGGSVGYPYGGSGFGSYGSGYGYGYGYGYGYGGYTDPRAAKG	(92-139)	39.58	0.8373	4.17	0.0	2.08	0.0	2.08	39.58	0.0	0.0	2.08	4.17	0.0	0.0	4.17	0.0	2.08	10.42	4.17	2.08	0.0	22.92
Human	G	tr|A0A3B3ITQ7|A0A3B3ITQ7_HUMAN Serine/threonine-protein kinase LMTK3 (Fragment) OS=Homo sapiens OX=9606 GN=LMTK3 PE=4 SV=1	GAGPAAAPVGGRGRRGGWRGGRRGGSAGAGGGGRGGRGRGRGGGRGGGGAGRGGGAAGPREGASSPGARRG	(357-427)	49.3	0.8091	15.49	0.0	0.0	1.41	0.0	49.3	0.0	0.0	0.0	0.0	0.0	0.0	5.63	0.0	21.13	4.23	0.0	1.41	1.41	0.0
Human	G	tr|H0YM22|H0YM22_HUMAN Gliomedin (Fragment) OS=Homo sapiens OX=9606 GN=GLDN PE=4 SV=1	GICLTGPSGPPGPPGAGGLPGHNGLDGQPGPQGPKGEKGANGKRGKMGIPGAAGNPGERGEKGDHGELGLQGNEGPPGQKGEKGDKG	(20-106)	34.48	0.9841	4.6	1.15	3.45	6.9	0.0	34.48	2.3	2.3	9.2	5.75	1.15	4.6	14.94	4.6	2.3	1.15	1.15	0.0	0.0	0.0
Human	G	tr|A0A087X070|A0A087X070_HUMAN Trophinin OS=Homo sapiens OX=9606 GN=TRO PE=1 SV=1	GFSGGPSTGVGFCSGPSTSGFSGGPSTGAGFGGGPNTGAGFGGGPSTSAGFGSGAASLGACG	(292-353)	38.71	0.8896	9.68	3.23	0.0	0.0	9.68	38.71	0.0	0.0	0.0	1.61	0.0	1.61	8.06	0.0	0.0	17.74	8.06	1.61	0.0	0.0
Human	G	tr|H7C0M5|H7C0M5_HUMAN Collagen alpha-2(VI) chain (Fragment) OS=Homo sapiens OX=9606 GN=COL6A2 PE=1 SV=1	GNKGAKGDRGLPGPRGPQGALGEPGKQGSRGDPGDAGPRGDSGQPGPKGDPGRPG	(1-55)	34.55	0.9902	5.45	0.0	9.09	1.82	0.0	34.55	0.0	0.0	7.27	3.64	0.0	1.82	18.18	5.45	9.09	3.64	0.0	0.0	0.0	0.0
Human	G	tr|Q5RI18|Q5RI18_HUMAN Heterogeneous nuclear ribonucleoprotein U OS=Homo sapiens OX=9606 GN=HNRNPU PE=1 SV=9	GKNQFNRGGGHRGRGGFNMRGGNFRGGAPGNRGGYNRRGNMPQRGGGGG	(473-521)	40.82	0.7754	2.04	0.0	0.0	0.0	6.12	40.82	2.04	0.0	2.04	0.0	4.08	14.29	4.08	4.08	18.37	0.0	0.0	0.0	0.0	2.04
Human	G	tr|X6RKS3|X6RKS3_HUMAN Major prion protein (Fragment) OS=Homo sapiens OX=9606 GN=PRNP PE=1 SV=1	GGWNTGGSRYPGQGSPGGNRYPPQGGGGWGQPHGGGWGQPHGGGWGQPHGGGWGQPHGGGWGQGGG	(29-94)	48.48	0.7922	0.0	0.0	0.0	0.0	0.0	48.48	6.06	0.0	0.0	0.0	0.0	3.03	12.12	10.61	3.03	3.03	1.52	0.0	9.09	3.03
Human	G	tr|E9PGA6|E9PGA6_HUMAN C1QTNF3-AMACR readthrough (NMD candidate) OS=Homo sapiens OX=9606 GN=C1QTNF3-AMACR PE=4 SV=1	GYQGPPGPPGPPGIPGNHGNNGNNGATGHEGAKGEKGDKGDLGPRGERGQHGPKGEKGYPG	(35-95)	34.43	0.9917	3.28	0.0	3.28	6.56	0.0	34.43	4.92	1.64	8.2	1.64	0.0	8.2	16.39	3.28	3.28	0.0	1.64	0.0	0.0	3.28
Human	G	tr|A0A2R8YDQ5|A0A2R8YDQ5_HUMAN Zinc finger protein 746 OS=Homo sapiens OX=9606 GN=ZNF746 PE=1 SV=1	GAPDGSGPGTGGGGSGSGGGGGGSGGGSARDGSALRCGECG	(491-531)	51.22	0.6993	7.32	4.88	4.88	2.44	0.0	51.22	0.0	0.0	0.0	2.44	0.0	0.0	4.88	0.0	4.88	14.63	2.44	0.0	0.0	0.0
Human	G	tr|H7C4J6|H7C4J6_HUMAN Sperm-associated antigen 8 (Fragment) OS=Homo sapiens OX=9606 GN=SPAG8 PE=1 SV=1	GSSSGPVLGSSSGAGHGSGSGSGPGCGSVPGSGSGPGPGSGPGSGPGHGSGSHPGPASGPGPDTG	(138-202)	40.0	0.9626	3.08	1.54	1.54	0.0	0.0	40.0	4.62	0.0	0.0	1.54	0.0	0.0	16.92	0.0	0.0	26.15	1.54	3.08	0.0	0.0
Human	G	tr|G3V5H7|G3V5H7_HUMAN SKI family transcriptional corepressor 1 OS=Homo sapiens OX=9606 GN=SKOR1 PE=1 SV=1	GAGEPKGGPGTGSGGGGAGTGGGAGGPGASHLPPGAGAGPGGGAMFWGHQPSG	(387-439)	47.17	0.7952	13.21	0.0	0.0	1.89	1.89	47.17	3.77	0.0	1.89	1.89	1.89	0.0	13.21	1.89	0.0	5.66	3.77	0.0	1.89	0.0
Human	G	tr|E7EX21|E7EX21_HUMAN Collagen alpha-1(XIII) chain OS=Homo sapiens OX=9606 GN=COL13A1 PE=1 SV=1	GPPGPTGRPGLPGDKGAIGMPGRVGVKGQPGEKGSPGDAG	(122-161)	35.0	0.9836	5.0	0.0	5.0	2.5	0.0	35.0	0.0	2.5	7.5	2.5	2.5	0.0	20.0	2.5	5.0	2.5	2.5	5.0	0.0	0.0
Human	G	tr|E7EX21|E7EX21_HUMAN Collagen alpha-1(XIII) chain OS=Homo sapiens OX=9606 GN=COL13A1 PE=1 SV=1	GPRGPPGQPGTRGFPGFPGPIGLDGKPGHPGPKGDMGLTGPPGQPGPQGQKGEKGQCG	(166-223)	34.48	0.991	0.0	1.72	3.45	1.72	3.45	34.48	1.72	1.72	6.9	3.45	1.72	0.0	24.14	8.62	3.45	0.0	3.45	0.0	0.0	0.0
Human	G	tr|E7EX21|E7EX21_HUMAN Collagen alpha-1(XIII) chain OS=Homo sapiens OX=9606 GN=COL13A1 PE=1 SV=1	GPPGPPGPPGPSGPLGHPGLPGPMGPPGLPGPPGPKGDPGIQGYHGRKGERGMPGMPGKHGAKGAPG	(279-345)	34.33	0.9929	2.99	0.0	1.49	1.49	0.0	34.33	4.48	1.49	5.97	4.48	4.48	0.0	31.34	1.49	2.99	1.49	0.0	0.0	0.0	1.49
Human	G	tr|E7EX21|E7EX21_HUMAN Collagen alpha-1(XIII) chain OS=Homo sapiens OX=9606 GN=COL13A1 PE=1 SV=1	GMKGEPGIPGTKGEKGAEGSPGLPGLLGQKGEKGDAGNSIGGGRGEPGPPGLPGPPGPKGEAGVDGQVGPPGQPGDKGERGAAGEQGPDGPKGSKGEPGKG	(350-450)	35.64	0.9851	4.95	0.0	3.96	8.91	0.0	35.64	0.0	1.98	9.9	3.96	0.99	0.99	16.83	3.96	1.98	2.97	0.99	1.98	0.0	0.0
Human	G	tr|E7EX21|E7EX21_HUMAN Collagen alpha-1(XIII) chain OS=Homo sapiens OX=9606 GN=COL13A1 PE=1 SV=1	GPPGLPGQIGPPGAPGIPGQKGEIGLPGPPGHDGEKGPRGKPGDMGPPGPQGPPGKDGPPGVKGENGHPGSPGEKGEKGETGQAGSPGLDGPTG	(473-566)	34.04	0.9959	2.13	0.0	4.26	6.38	0.0	34.04	2.13	3.19	7.45	3.19	1.06	1.06	24.47	4.26	1.06	2.13	2.13	1.06	0.0	0.0
Human	G	tr|A0A0C4DGV1|A0A0C4DGV1_HUMAN Myelin expression factor 2 OS=Homo sapiens OX=9606 GN=MYEF2 PE=1 SV=1	GPGFGGMNRIGGGIGFGGLEAMNSMGGFGGVGRMGELYRG	(3-42)	42.5	0.7667	2.5	0.0	0.0	5.0	7.5	42.5	0.0	5.0	0.0	5.0	10.0	5.0	2.5	0.0	7.5	2.5	0.0	2.5	0.0	2.5
Human	G	tr|A0A5F9UQ55|A0A5F9UQ55_HUMAN F-box/WD repeat-containing protein 4 OS=Homo sapiens OX=9606 GN=FBXW4 PE=4 SV=1	GSQGRSGPPGNGGPGEGEGGEARKLQEGRVARGKRRKGKGKGKARAGQGGRGSGAEGKPG	(2-61)	36.67	0.8898	8.33	0.0	0.0	8.33	0.0	36.67	0.0	0.0	11.67	1.67	0.0	1.67	6.67	5.0	13.33	5.0	0.0	1.67	0.0	0.0
Human	G	tr|A0A087WXV6|A0A087WXV6_HUMAN OTU domain-containing protein 5 OS=Homo sapiens OX=9606 GN=OTUD5 PE=1 SV=1	GGPGGPGGGPGDALGAAAAGVGAAGVVVGVGGAVGVGGCCSGPG	(80-123)	45.45	0.8468	18.18	4.55	2.27	0.0	0.0	45.45	0.0	0.0	0.0	2.27	0.0	0.0	9.09	0.0	0.0	2.27	0.0	15.91	0.0	0.0
Human	G	tr|A0A1W2PPH7|A0A1W2PPH7_HUMAN Heterogeneous nuclear ribonucleoprotein U OS=Homo sapiens OX=9606 GN=HNRNPU PE=1 SV=1	GKNQFNRGGGHRGRGGFNMRGGNFRGGAPGNRGGYNRRGNMPQRGGGGG	(420-468)	40.82	0.7754	2.04	0.0	0.0	0.0	6.12	40.82	2.04	0.0	2.04	0.0	4.08	14.29	4.08	4.08	18.37	0.0	0.0	0.0	0.0	2.04
Human	G	tr|X6RLJ0|X6RLJ0_HUMAN Complement C1q subcomponent subunit A (Fragment) OS=Homo sapiens OX=9606 GN=C1QA PE=1 SV=7	GKKGEAGRPGRRGRPGLKGEQGEPGAPGIRTGIQGLKGDQGEPGPSGNPGKVGYPGPSGPLGARGIPGIKGTKGSPG	(31-107)	33.77	0.9917	3.9	0.0	1.3	5.19	0.0	33.77	0.0	5.19	9.09	3.9	0.0	1.3	15.58	3.9	7.79	3.9	2.6	1.3	0.0	1.3
Human	G	tr|F8VUB0|F8VUB0_HUMAN SWI/SNF-related matrix-associated actin-dependent regulator of chromatin subfamily D member 1 (Fragment) OS=Homo sapiens OX=9606 GN=SMARCD1 PE=1 SV=8	GFQSVAPSGGAGASGGAGAAAALGPGGTPGPPVRMGPAPGQG	(6-47)	33.33	0.8143	21.43	0.0	0.0	0.0	2.38	33.33	0.0	0.0	0.0	2.38	2.38	0.0	16.67	4.76	2.38	7.14	2.38	4.76	0.0	0.0
Human	G	tr|A0A2R8Y4L2|A0A2R8Y4L2_HUMAN Heterogeneous nuclear ribonucleoprotein A1 pseudogene 48 OS=Homo sapiens OX=9606 GN=HNRNPA1P48 PE=1 SV=1	GRSGSGNFGGGRGGGFGGNDNFGRGGNFSGRGGFGGSRGGGGYGGSGDGYNGFGNDGSNFGGGGSYNDFG	(150-219)	50.0	0.8164	0.0	0.0	5.71	0.0	11.43	50.0	0.0	0.0	0.0	0.0	0.0	11.43	0.0	0.0	7.14	10.0	0.0	0.0	0.0	4.29
Human	G	tr|A0A494C0H6|A0A494C0H6_HUMAN Transcriptional activator protein Pur-alpha (Fragment) OS=Homo sapiens OX=9606 GN=PURA PE=1 SV=1	GSEQGGAALGSGGSLGHPGSGSGSGGGGGGGGGGGGSGGGGGGAPGG	(7-53)	63.83	0.7001	6.38	0.0	0.0	2.13	0.0	63.83	2.13	0.0	0.0	4.26	0.0	0.0	4.26	2.13	0.0	14.89	0.0	0.0	0.0	0.0
Human	G	tr|A0A087WTP3|A0A087WTP3_HUMAN Far upstream element-binding protein 2 OS=Homo sapiens OX=9606 GN=KHSRP PE=1 SV=1	GGPPPGPPPPAGGGGGAGGAGGGPPPGPPGAGDRGGGGPGGGGPGGGSAGGPSQPPGGGGPG	(7-68)	54.84	0.7966	8.06	0.0	1.61	0.0	0.0	54.84	0.0	0.0	0.0	0.0	0.0	0.0	29.03	1.61	1.61	3.23	0.0	0.0	0.0	0.0
Human	G	tr|A0A087WZJ5|A0A087WZJ5_HUMAN Collagen alpha-1(XXV) chain OS=Homo sapiens OX=9606 GN=COL25A1 PE=1 SV=1	GPLGPPGQKGSIGAPGIPGMNGQKGEPGLPGAVGQNGIPGPKGEPGEQGEKGDAGENGPKGDTGEKGDPG	(2-71)	34.29	0.9934	4.29	0.0	4.29	8.57	0.0	34.29	0.0	4.29	8.57	2.86	1.43	4.29	17.14	5.71	0.0	1.43	1.43	1.43	0.0	0.0
Human	G	tr|A0A087WZJ5|A0A087WZJ5_HUMAN Collagen alpha-1(XXV) chain OS=Homo sapiens OX=9606 GN=COL25A1 PE=1 SV=1	GIKGEPGESGRPGQKGEPGLPGLPGLPGIKGEPGFIGPQGEPGLPGLPGTKGERGEAGPPGRGERGEPGAPGPKGKQGESGTRGPKGSKGDRGEKGDSGAQGPRGPPGQKGDQG	(76-189)	34.21	0.9969	2.63	0.0	2.63	9.65	0.88	34.21	0.0	2.63	8.77	4.39	0.0	0.0	17.54	5.26	6.14	3.51	1.75	0.0	0.0	0.0
Human	G	tr|A0A087WZJ5|A0A087WZJ5_HUMAN Collagen alpha-1(XXV) chain OS=Homo sapiens OX=9606 GN=COL25A1 PE=1 SV=1	GPPGPPGPQGLQGPKGEQGSPGIPGMDGEQGLKGSKGDMGDPG	(214-256)	34.88	0.9854	0.0	0.0	6.98	4.65	0.0	34.88	0.0	2.33	6.98	4.65	4.65	0.0	20.93	9.3	0.0	4.65	0.0	0.0	0.0	0.0
Human	G	tr|A0A3B3ITM2|A0A3B3ITM2_HUMAN Collagen alpha-1(XVII) chain (Fragment) OS=Homo sapiens OX=9606 GN=COL17A1 PE=1 SV=1	GNLRGSPGPKGDMGSPGPKGDRGFPGTPGIPGPLGHPGPQGPKGQKGSVGDPGMEG	(547-602)	33.93	0.9862	0.0	0.0	5.36	1.79	1.79	33.93	1.79	1.79	7.14	3.57	3.57	1.79	21.43	3.57	3.57	5.36	1.79	1.79	0.0	0.0
Human	G	tr|A0A2R8Y8C0|A0A2R8Y8C0_HUMAN Sperm acrosome membrane-associated protein 6 (Fragment) OS=Homo sapiens OX=9606 GN=SPACA6 PE=4 SV=1	GRGEARPDWAGRWGGAGAGGPLGRGLVRRPRSRRGPGRGSPGPQSRGGGDGRRESGRREGGWRGRREEGERPPCGEGG	(13-90)	33.33	0.8621	5.13	1.28	2.56	8.97	0.0	33.33	0.0	0.0	0.0	2.56	0.0	0.0	10.26	1.28	24.36	5.13	0.0	1.28	3.85	0.0
Human	G	tr|E5RFV1|E5RFV1_HUMAN Caspase activity and apoptosis inhibitor 1 OS=Homo sapiens OX=9606 GN=CAAP1 PE=4 SV=1	GSSGSTSGCGSAGGCGSVSCCGNANFSGSVTGGGSGGSCWGG	(35-76)	38.1	0.8327	4.76	11.9	0.0	0.0	2.38	38.1	0.0	0.0	0.0	0.0	0.0	4.76	0.0	0.0	0.0	26.19	4.76	4.76	2.38	0.0
Human	G	tr|X6RJ09|X6RJ09_HUMAN GTP-binding protein 2 (Fragment) OS=Homo sapiens OX=9606 GN=GTPBP2 PE=1 SV=1	GGCCRPGGGPAVGGTLKARGAGSSSGCGGPKGKKKNGRNRGG	(10-51)	38.1	0.8238	7.14	7.14	0.0	0.0	0.0	38.1	0.0	0.0	11.9	2.38	0.0	4.76	7.14	0.0	9.52	7.14	2.38	2.38	0.0	0.0
Human	G	tr|K7EKB8|K7EKB8_HUMAN Zinc finger CCHC domain-containing protein 2 (Fragment) OS=Homo sapiens OX=9606 GN=ZCCHC2 PE=1 SV=1	GEGSRGGAEDERGEDGDGEQDAEKDGSGPEGGIVEPRVGGGLG	(146-188)	34.88	0.7927	4.65	0.0	11.63	18.6	0.0	34.88	0.0	2.33	2.33	2.33	0.0	0.0	4.65	2.33	6.98	4.65	0.0	4.65	0.0	0.0
Human	G	tr|Q4VXW1|Q4VXW1_HUMAN Collagen alpha-3(IX) chain (Fragment) OS=Homo sapiens OX=9606 GN=COL9A3 PE=4 SV=2	GTEGEAGPPGLPGPPGPKGAPGKPGKPGEAGLPGLPGVDGLTGRDGPPGPKGAPGERGSLGPPGPPGLGGKGLPGPPGEAGVSGPPGGIGLRGPPGPSGLPGLPGPPGPPGPPGHPG	(10-126)	35.9	0.9908	4.27	0.0	1.71	4.27	0.0	35.9	0.85	0.85	4.27	8.55	0.0	0.0	30.77	0.0	2.56	2.56	1.71	1.71	0.0	0.0
Human	G	tr|Q4VXW1|Q4VXW1_HUMAN Collagen alpha-3(IX) chain (Fragment) OS=Homo sapiens OX=9606 GN=COL9A3 PE=4 SV=2	GPPGPPGMPGFKGPTGYKGEQGEVGKDGEKGDPGPPGPAGLPGSVG	(144-189)	34.78	0.987	2.17	0.0	4.35	6.52	2.17	34.78	0.0	0.0	8.7	2.17	2.17	0.0	23.91	2.17	0.0	2.17	2.17	4.35	0.0	2.17
Human	G	tr|K7EM73|K7EM73_HUMAN Calpain small subunit 1 (Fragment) OS=Homo sapiens OX=9606 GN=CAPNS1 PE=1 SV=1	GGGGGGGGGGGLGGGLGNVLGGLISGAGGGGGGGGGGGGGGGGGGGGTAMRILGG	(10-64)	72.73	0.5525	3.64	0.0	0.0	0.0	0.0	72.73	0.0	3.64	0.0	9.09	1.82	1.82	0.0	0.0	1.82	1.82	1.82	1.82	0.0	0.0
Human	G	tr|K7EQR7|K7EQR7_HUMAN Cold-inducible RNA-binding protein OS=Homo sapiens OX=9606 GN=CIRBP PE=1 SV=1	GKSSDNRSRGYRGGSAGGRGFFRGGRGRGRGFSRGGGDRGYGGNRFESRSGGYGG	(83-137)	40.0	0.7966	1.82	0.0	3.64	1.82	7.27	40.0	0.0	0.0	1.82	0.0	0.0	3.64	0.0	0.0	21.82	12.73	0.0	0.0	0.0	5.45
Human	G	tr|H7C435|H7C435_HUMAN Collagen alpha-1(III) chain (Fragment) OS=Homo sapiens OX=9606 GN=COL3A1 PE=1 SV=1	GAPGERGRPGLPGAAGARGNDGARGSDGQPGPPGPPGTAGFPGSPGAKGPPGINGSPGGKGEMGPAGIPGAPGLMGARGPPGPAGANG	(3-90)	35.23	0.9906	13.64	0.0	2.27	2.27	1.14	35.23	0.0	2.27	2.27	2.27	2.27	3.41	21.59	1.14	5.68	3.41	1.14	0.0	0.0	0.0
Human	G	tr|A0A140TA66|A0A140TA66_HUMAN Protein LSM14 homolog A (Fragment) OS=Homo sapiens OX=9606 GN=LSM14A PE=1 SV=1	GIPLRPNRGRGGYRGRGGLGFRGGRGRGGGRGGTFTAPRGFRGGFRGGRGG	(14-64)	45.1	0.7856	1.96	0.0	0.0	0.0	7.84	45.1	0.0	1.96	0.0	3.92	0.0	1.96	5.88	0.0	25.49	0.0	3.92	0.0	0.0	1.96
Human	G	tr|G8JLM4|G8JLM4_HUMAN Usher syndrome type-1C protein-binding protein 1 OS=Homo sapiens OX=9606 GN=USHBP1 PE=1 SV=1	GGANSSGGHSSGGGSSGDEEEWYQGLPAVPGGTSGIDGGQVG	(477-518)	35.71	0.7907	4.76	0.0	4.76	7.14	0.0	35.71	2.38	2.38	0.0	2.38	0.0	2.38	4.76	4.76	0.0	16.67	2.38	4.76	2.38	2.38
Human	G	tr|A0A2R8Y2F0|A0A2R8Y2F0_HUMAN Collagen alpha-3(IV) chain (Fragment) OS=Homo sapiens OX=9606 GN=COL4A3 PE=1 SV=1	GSPGPPGTPGEPGMQGEPGPPGPPGNLGPCGPRGKPGKDGKPGTPGPAGEKGNKGSKGEPGPAGSDGLPGLKGKRGDSG	(15-93)	34.18	0.9945	2.53	1.27	3.8	5.06	0.0	34.18	0.0	0.0	10.13	3.8	1.27	2.53	24.05	1.27	2.53	5.06	2.53	0.0	0.0	0.0
Human	G	tr|H7BXM4|H7BXM4_HUMAN Collagen alpha-3(IV) chain (Fragment) OS=Homo sapiens OX=9606 GN=COL4A3 PE=1 SV=1	GNPGEKGNRGVPGMPGLKGLKGLPGPAGPPGPRGDLGSTGNPGEPGLRGIPGSMGNMGMPGSKGKRGTLGFPGRAGRPGLPGIHGLQGDKGEPGYSEGTRPGPPGPTGDPGLPGDMGKKGEMGQPGPPGHLGPAGPEGAPGSPGSPG	(1-147)	33.33	0.996	2.72	0.0	2.72	4.08	0.68	33.33	1.36	1.36	5.44	6.8	4.08	2.72	20.41	1.36	4.76	4.08	2.72	0.68	0.0	0.68
Human	G	tr|A0A2R8Y4Z8|A0A2R8Y4Z8_HUMAN Coiled-coil domain-containing protein 9 OS=Homo sapiens OX=9606 GN=CCDC9 PE=1 SV=1	GASKGGRTPPQQGGRAGMGRASRSWEGSPGEQPRGGGAGGRGRRGRGRGSPHLSGAG	(88-144)	35.09	0.8433	8.77	0.0	0.0	3.51	0.0	35.09	1.75	0.0	1.75	1.75	1.75	0.0	8.77	5.26	17.54	10.53	1.75	0.0	1.75	0.0
Human	G	tr|H7BYT9|H7BYT9_HUMAN Collagen alpha-1(XIII) chain (Fragment) OS=Homo sapiens OX=9606 GN=COL13A1 PE=4 SV=1	GPPGLPGQIGPPGAPGIPGQKGEIGLPGPPGHDGEKGPRGKPGDMGPPGPQGPPGKDGPPGVKGENGHPGSPGEKGEKGETGQAG	(9-93)	34.12	0.9951	2.35	0.0	3.53	7.06	0.0	34.12	2.35	3.53	8.24	2.35	1.18	1.18	24.71	4.71	1.18	1.18	1.18	1.18	0.0	0.0
Human	G	tr|H7BYT9|H7BYT9_HUMAN Collagen alpha-1(XIII) chain (Fragment) OS=Homo sapiens OX=9606 GN=COL13A1 PE=4 SV=1	GLPGPEGPPGPPGLQGVPGPKGEAGLDGAKGEKGFQGEKGDRGPLGLPGASGLDGRPGPPGTPGPIGVPGPAGPKGERGSKGDPGMTGPTGAAGLPGLHGPPGDKGNRGERGKKGSRGPKGDKGDQGAPG	(98-227)	33.85	0.9975	5.38	0.0	5.38	4.62	0.77	33.85	0.77	0.77	8.46	6.15	0.77	0.77	19.23	2.31	4.62	2.31	2.31	1.54	0.0	0.0
Human	G	tr|J3KPK0|J3KPK0_HUMAN Complement C1q tumor necrosis factor-related protein 7 (Fragment) OS=Homo sapiens OX=9606 GN=C1QTNF7 PE=4 SV=1	GLPGPPGPPGANGSPGPHGRIGLPGRDGRDGRKGEKGEKGTAGLRGKTGPLGLAGEKGDQGETGKKGPIGPEG	(38-110)	34.25	0.9938	4.11	0.0	4.11	6.85	0.0	34.25	1.37	2.74	9.59	6.85	0.0	1.37	15.07	1.37	6.85	1.37	4.11	0.0	0.0	0.0
Human	G	tr|H3BNB9|H3BNB9_HUMAN RBR-type E3 ubiquitin transferase (Fragment) OS=Homo sapiens OX=9606 GN=ARIH1 PE=1 SV=1	GLGVGGERDGLLCGETGGGGGSALGPGGGGGGGGGGGGGGPG	(50-91)	64.29	0.5998	2.38	2.38	2.38	4.76	0.0	64.29	0.0	0.0	0.0	9.52	0.0	0.0	4.76	0.0	2.38	2.38	2.38	2.38	0.0	0.0
Human	G	tr|A0A1W2PP34|A0A1W2PP34_HUMAN Heterogeneous nuclear ribonucleoprotein U OS=Homo sapiens OX=9606 GN=HNRNPU PE=1 SV=1	GKNQFNRGGGHRGRGGFNMRGGNFRGGAPGNRGGYNRRGNMPQRGGGGG	(420-468)	40.82	0.7754	2.04	0.0	0.0	0.0	6.12	40.82	2.04	0.0	2.04	0.0	4.08	14.29	4.08	4.08	18.37	0.0	0.0	0.0	0.0	2.04
Human	G	tr|B1AKJ3|B1AKJ3_HUMAN Collagen alpha-2(IX) chain (Fragment) OS=Homo sapiens OX=9606 GN=COL9A2 PE=4 SV=1	GPPGERGPPGPPGPPGVPGSDGIDGPPGPVGLPGEIGIRGPKGDPGPDGPSGPPG	(27-81)	34.55	0.9902	0.0	0.0	7.27	3.64	0.0	34.55	0.0	5.45	1.82	1.82	0.0	0.0	34.55	0.0	3.64	3.64	0.0	3.64	0.0	0.0
Human	G	tr|I3NI08|I3NI08_HUMAN Receptor for retinol uptake STRA6 OS=Homo sapiens OX=9606 GN=STRA6 PE=1 SV=1	GHLPGGPAAAGGRGTHYPEGEGRGHHGCLLPAGRLWNRALRGQAGGGGAGEAPSVGSG	(349-406)	32.76	0.8306	13.79	1.72	0.0	5.17	0.0	32.76	6.9	0.0	0.0	8.62	0.0	1.72	8.62	1.72	8.62	3.45	1.72	1.72	1.72	1.72
Human	G	tr|C9J3V3|C9J3V3_HUMAN Dermokine (Fragment) OS=Homo sapiens OX=9606 GN=DMKN PE=1 SV=1	GEGLEGSSTGSSSGNHGGSGGGNGHKPGCEKPGNEARGSGESGIQGQGSSWGSGGGDAVGG	(15-75)	39.34	0.8996	3.28	1.64	1.64	8.2	0.0	39.34	3.28	1.64	3.28	1.64	0.0	4.92	3.28	3.28	1.64	18.03	1.64	1.64	1.64	0.0
Human	G	tr|H0Y9H0|H0Y9H0_HUMAN Collagen alpha-5(IV) chain (Fragment) OS=Homo sapiens OX=9606 GN=COL4A5 PE=1 SV=1	GSKGEKGEPGLPGIPGVSGPKGYQGLPGDPGQPGLSGQPGLPGPPGPKGNPGLPGQPGLIGPPGLKGTIGDMGFPGPQGVEGPPGPSGVPGQPGSPGLPGQKGDKGDPG	(39-147)	33.94	0.9967	0.0	0.0	3.67	2.75	0.92	33.94	0.0	2.75	6.42	7.34	0.92	0.92	24.77	6.42	0.0	4.59	0.92	2.75	0.0	0.92
Human	G	tr|F8WB29|F8WB29_HUMAN Collectin-11 OS=Homo sapiens OX=9606 GN=COLEC11 PE=4 SV=1	GLKGDAGEKGDKGAPGRPGRVGPTGEKGDMGDKGQKGSVGRHGKIGPIGSKGEKGDSGDIGPPGPNG	(41-107)	34.33	0.9929	2.99	0.0	8.96	4.48	0.0	34.33	1.49	4.48	13.43	1.49	1.49	1.49	10.45	1.49	4.48	4.48	1.49	2.99	0.0	0.0
Human	G	tr|H0Y4C9|H0Y4C9_HUMAN Collagen alpha-1(XXI) chain (Fragment) OS=Homo sapiens OX=9606 GN=COL21A1 PE=4 SV=1	GKPGLQGPKGYQGIAGTPGVPGSPGIQGARGLPGYKGEPGRDGDKGDRGLPGFPGLHGMPGSKGEMGAKGDKGSPGFYGKKG	(34-115)	34.15	0.9949	3.66	0.0	4.88	2.44	2.44	34.15	1.22	2.44	10.98	4.88	2.44	0.0	13.41	3.66	3.66	3.66	1.22	1.22	0.0	3.66
Human	G	tr|A0A140TA54|A0A140TA54_HUMAN Collagen alpha-2(XI) chain OS=Homo sapiens OX=9606 GN=COL11A2 PE=1 SV=1	GPPGPEGPAGLIGPPGIQGNPGPVGDPGERGPPGRAGLPGSDGAPGPPG	(292-340)	34.69	0.9882	6.12	0.0	4.08	4.08	0.0	34.69	0.0	4.08	0.0	4.08	0.0	2.04	30.61	2.04	4.08	2.04	0.0	2.04	0.0	0.0
Human	G	tr|A0A140TA54|A0A140TA54_HUMAN Collagen alpha-2(XI) chain OS=Homo sapiens OX=9606 GN=COL11A2 PE=1 SV=1	GPPGPMGYTGRPGPLGQPGSPGLKGESGDLGPQGPRGPQGLTGPPGKAGRRGRAGADGARGMPGDPGVKGDRGFDGLPGLPGEKGHRGDTGAQGLPGPPGEDGERGDDGEIGPRGLPGESGPRGLLGPKGPPGIPGPPGVRGMDGPQGPKGSLGPQGEPGPPGQQGTPGTQGLPGPQGAIGPHGEKGPQGKPGLPGMPGSDGPPGHPGKEGPPGTKGNQGPSGPQGPLGYPGPRGVKGVDGIRGLKGHKGEKGEDGFPGFKGDIGVKGDRGEVGVPGSRGEDGPEGPKGRTGPTGDPGPPGLMGEKGKLGVPGLPGYPGRQGPKGSLGFPGFPGASGEKGARGLSGKSGPRGERGPTGPRGQRGPRGATGKSGAKGTSGGDGPHGPPGERGLPGPQGPN…	(380-1391)	34.19	0.999	4.45	0.0	3.85	5.24	1.09	34.19	1.09	1.48	5.73	3.85	0.79	0.89	21.25	3.85	4.45	2.57	2.47	2.47	0.0	0.3
Human	G	tr|I3L2W2|I3L2W2_HUMAN Neuralized-like protein 4 OS=Homo sapiens OX=9606 GN=NEURL4 PE=1 SV=1	GSGGSGGSGGGPGPGPGGGGGPSGSGSGPGSNGGLGSGGELHPRTG	(4-49)	54.35	0.8097	0.0	0.0	0.0	2.17	0.0	54.35	2.17	0.0	0.0	4.35	0.0	2.17	13.04	0.0	2.17	17.39	2.17	0.0	0.0	0.0
Human	G	tr|A0A087WY39|A0A087WY39_HUMAN Collagen alpha-2(IV) chain (Fragment) OS=Homo sapiens OX=9606 GN=COL4A2 PE=1 SV=2	GEEGIMGFPGLRGYPGLSGEKGSPGQKGSRGLDGYQGPDGPRGPKGEAGDPGPPG	(46-100)	34.55	0.9902	1.82	0.0	5.45	7.27	1.82	34.55	0.0	1.82	5.45	5.45	1.82	0.0	16.36	3.64	5.45	5.45	0.0	0.0	0.0	3.64
Human	G	tr|A0A087WY39|A0A087WY39_HUMAN Collagen alpha-2(IV) chain (Fragment) OS=Homo sapiens OX=9606 GN=COL4A2 PE=1 SV=2	GARGDPGFPGAQGEPGSQGEPGDPGLPGPPGLSIGDGDQRRGLPGEMGPKGFIGDPGIPALYGGPPGPDGKRGPPGPPGLPGPPGPDGFLFGLKGAKGRAGFPGLPGSPGARGPKGWKGDAG	(113-234)	32.79	0.9814	5.74	0.0	6.56	2.46	4.1	32.79	0.0	2.46	4.92	6.56	0.82	0.0	22.13	2.46	4.92	2.46	0.0	0.0	0.82	0.82
Human	G	tr|A0A1B0GVI3|A0A1B0GVI3_HUMAN Keratin, type I cytoskeletal 10 (Fragment) OS=Homo sapiens OX=9606 GN=KRT10 PE=1 SV=1	GGHGGSSSGGYGGGSSGGGGGGYGGGSSGGGSSSGGGYGGGSSSGGHKSSSSGSVG	(3-58)	55.36	0.7848	0.0	0.0	0.0	0.0	0.0	55.36	3.57	0.0	1.79	0.0	0.0	0.0	0.0	0.0	0.0	32.14	0.0	1.79	0.0	5.36
Human	G	tr|E9PEG3|E9PEG3_HUMAN Androgen receptor OS=Homo sapiens OX=9606 GN=AR PE=1 SV=1	GQLYGPCGGGGGGGGGGGGGGGGGGGGGGGEAGAVAPYGYTRPPQG	(444-489)	60.87	0.3121	6.52	2.17	0.0	2.17	0.0	60.87	0.0	0.0	0.0	2.17	0.0	0.0	8.7	4.35	2.17	0.0	2.17	2.17	0.0	6.52
Human	G	tr|D6RJI3|D6RJI3_HUMAN Fibrillin-2 OS=Homo sapiens OX=9606 GN=FBN2 PE=1 SV=1	GLPMGGIPGSAGSRPGGTGGNGFAPSGNGNGYGPGGTGFIPIPGGNGFSPGVGGAGVGAGGQGPIITG	(387-454)	42.65	0.8944	5.88	0.0	0.0	0.0	4.41	42.65	0.0	7.35	0.0	1.47	1.47	5.88	13.24	1.47	1.47	5.88	4.41	2.94	0.0	1.47
Human	G	tr|D6RBF7|D6RBF7_HUMAN Nucleoporin p54 OS=Homo sapiens OX=9606 GN=NUP54 PE=4 SV=1	GTTGLFGGTQNKGFGFGTGFGTTTGTSTGLGTGLGTGLGFGG	(48-89)	42.86	0.9083	0.0	0.0	0.0	0.0	11.9	42.86	0.0	0.0	2.38	9.52	0.0	2.38	0.0	2.38	0.0	2.38	26.19	0.0	0.0	0.0
Human	G	tr|A0A3B3IT80|A0A3B3IT80_HUMAN Collagen alpha-2(IV) chain (Fragment) OS=Homo sapiens OX=9606 GN=COL4A2 PE=1 SV=1	GPTGAKGLRGIPGFAGADGGPGPRGLPGDAGREGFPGPPGFIGPRGSKGAVGLPGPDGSPGPIGLPGPDGPPGERGLPGEVLGAQPGPRGDAGVPGQPGLKGLPGDRGPPG	(3-113)	34.23	0.9906	6.31	0.0	5.41	2.7	2.7	34.23	0.0	2.7	2.7	7.21	0.0	0.0	22.52	1.8	6.31	1.8	0.9	2.7	0.0	0.0
Human	G	tr|A0A3B3IS04|A0A3B3IS04_HUMAN Collagen alpha-2(IV) chain (Fragment) OS=Homo sapiens OX=9606 GN=COL4A2 PE=1 SV=1	GEPGFRGAPGKAGPQGRGGVSAVPGFRGDEGPIGHQGPIGQEG	(4-46)	34.88	0.9352	6.98	0.0	2.33	6.98	4.65	34.88	2.33	4.65	2.33	0.0	0.0	0.0	13.95	6.98	6.98	2.33	0.0	4.65	0.0	0.0
Human	G	tr|B4DT28|B4DT28_HUMAN Heterogeneous nuclear ribonucleoprotein R OS=Homo sapiens OX=9606 GN=HNRNPR PE=1 SV=1	GYSQRGAPLGPPRGSRGGRGGPAQQQRGRGSRGSRGNRGGNVGGKRKADG	(389-438)	34.0	0.8689	6.0	0.0	2.0	0.0	0.0	34.0	0.0	0.0	4.0	2.0	0.0	4.0	8.0	8.0	20.0	8.0	0.0	2.0	0.0	2.0
Human	G	tr|F5GXV7|F5GXV7_HUMAN Neurobeachin OS=Homo sapiens OX=9606 GN=NBEA PE=1 SV=2	GPGLEPQPVGLIAVGAAGGGGGGSGGGGTGGSGMGELRGASGSG	(9-52)	47.73	0.7221	9.09	0.0	0.0	4.55	0.0	47.73	0.0	2.27	0.0	6.82	2.27	0.0	6.82	2.27	2.27	9.09	2.27	4.55	0.0	0.0
Human	G	tr|A0A087X0S5|A0A087X0S5_HUMAN Collagen alpha-1(VI) chain OS=Homo sapiens OX=9606 GN=COL6A1 PE=1 SV=1	GPPGLRGDPGFEGERGKPGLPGEKGEAGDPGRPGDLGPVGYQGMKGEKGSRGEKGSRGPKGYKGEKGKRGIDGVDGVKGEMGYPGLPGCKGSPGFDGIQGPPGPKGDPGAFGLKGEKGEPGADGEAGRPGSSGPSGDEGQPGEPGPPGEKGEAGDEGNPGPDGAPGERGGPGERGPRGTPGTRGPRGDPGEAGPQGDQGREGPVGVPGDPGEAGPIGPKGYRGDEGPPGSEGARGAPGPAGPPGDPGLMGERGEDGPAGNGTEGFPGFPGYPGNRGAPGINGTKGYPGLKGDEGEAGDPG	(257-556)	34.0	0.9986	4.67	0.33	6.33	9.33	1.67	34.0	0.0	1.33	6.0	2.33	1.0	1.33	17.0	1.67	5.67	2.33	1.33	1.67	0.0	2.0
Human	G	tr|K7EMZ8|K7EMZ8_HUMAN Interleukin enhancer-binding factor 3 (Fragment) OS=Homo sapiens OX=9606 GN=ILF3 PE=1 SV=1	GRGRGGSIRGRGRGRGFGGANHGGYMNAGAGYGSYGYGGNSATAG	(33-77)	42.22	0.8652	11.11	0.0	0.0	0.0	2.22	42.22	2.22	2.22	0.0	0.0	2.22	6.67	0.0	0.0	13.33	6.67	2.22	0.0	0.0	8.89
Human	G	tr|A2A2V1|A2A2V1_HUMAN Major prion protein (Fragment) OS=Homo sapiens OX=9606 GN=PRNP PE=1 SV=1	GGWNTGGSRYPGQGSPGGNRYPPQGGGGWGQPHGGGWGQPHGGGWGQPHGGGWGQPHGGGWGQGGG	(29-94)	48.48	0.7922	0.0	0.0	0.0	0.0	0.0	48.48	6.06	0.0	0.0	0.0	0.0	3.03	12.12	10.61	3.03	3.03	1.52	0.0	9.09	3.03
Human	G	tr|X6RBL6|X6RBL6_HUMAN Methyl-CpG-binding domain protein 2 OS=Homo sapiens OX=9606 GN=MBD2 PE=1 SV=1	GESAAGGSGAGGDSAIEQGGQGSALAPSPVSGVRREGARGGGRGRGRWKQAGRGGGVCGRGRGRGRGRGRGRGRGRGRGRPPSGGSGLGGDGGGCGGGGSGGGG	(17-120)	45.19	0.8512	7.69	1.92	1.92	2.88	0.0	45.19	0.0	0.96	0.96	1.92	0.0	0.0	3.85	2.88	17.31	8.65	0.0	2.88	0.96	0.0
Human	G	tr|F8VZ70|F8VZ70_HUMAN SWI/SNF-related matrix-associated actin-dependent regulator of chromatin subfamily D member 1 (Fragment) OS=Homo sapiens OX=9606 GN=SMARCD1 PE=1 SV=1	GFQSVAPSGGAGASGGAGAAAALGPGGTPGPPVRMGPAPGQG	(6-47)	33.33	0.8143	21.43	0.0	0.0	0.0	2.38	33.33	0.0	0.0	0.0	2.38	2.38	0.0	16.67	4.76	2.38	7.14	2.38	4.76	0.0	0.0
Human	G	tr|H0YH80|H0YH80_HUMAN Heterogeneous nuclear ribonucleoprotein A1 (Fragment) OS=Homo sapiens OX=9606 GN=HNRNPA1 PE=1 SV=1	GRSGSGNFGGGRGGGFGGNDNFGRGGNFSGRGGFGGSRGGGGYGGSGDGYNGFGNDGSNFGGGGSYNDFG	(66-135)	50.0	0.8164	0.0	0.0	5.71	0.0	11.43	50.0	0.0	0.0	0.0	0.0	0.0	11.43	0.0	0.0	7.14	10.0	0.0	0.0	0.0	4.29
Human	G	tr|E9PCY7|E9PCY7_HUMAN Heterogeneous nuclear ribonucleoprotein H OS=Homo sapiens OX=9606 GN=HNRNPH1 PE=1 SV=1	GPYDRPGAGRGYNSIGRGAGFERMRRGAYGGGYGGYDDYNGYNDGYGFG	(208-256)	34.69	0.8497	6.12	0.0	8.16	2.04	4.08	34.69	0.0	2.04	0.0	0.0	2.04	6.12	4.08	0.0	12.24	2.04	0.0	0.0	0.0	16.33
Human	G	tr|E9PCY7|E9PCY7_HUMAN Heterogeneous nuclear ribonucleoprotein H OS=Homo sapiens OX=9606 GN=HNRNPH1 PE=1 SV=1	GASGGAYGSQMLGGMGLSNQSSYGGPASQQLSGGYGGGYGGQSSMSG	(366-412)	36.17	0.7684	6.38	0.0	0.0	0.0	0.0	36.17	0.0	0.0	0.0	6.38	6.38	2.13	2.13	10.64	0.0	21.28	0.0	0.0	0.0	8.51
Human	G	tr|A0A087WTY5|A0A087WTY5_HUMAN Collagen alpha-1(IV) chain (Fragment) OS=Homo sapiens OX=9606 GN=COL4A1 PE=1 SV=2	GPEGPQGPPGQKGDTGEPGLPGTKGTRGPPGASGYPGNPGLPGIPGQDGPPGPPGIPGCNGTKGERGPLGPPGLPGFAGNPGPPGLPGMKGDPGEILG	(3-100)	33.67	0.9943	2.04	1.02	3.06	4.08	1.02	33.67	0.0	3.06	4.08	6.12	1.02	3.06	26.53	3.06	2.04	1.02	4.08	0.0	0.0	1.02
Human	G	tr|A0A087WTY5|A0A087WTY5_HUMAN Collagen alpha-1(IV) chain (Fragment) OS=Homo sapiens OX=9606 GN=COL4A1 PE=1 SV=2	GERGFPGIPGTPGPPGLPGLQGPVGPPGFTGPPGPPGPPGPPGEKGQMG	(109-157)	34.69	0.9882	0.0	0.0	0.0	4.08	4.08	34.69	0.0	2.04	2.04	4.08	2.04	0.0	34.69	4.08	2.04	0.0	4.08	2.04	0.0	0.0
Human	G	tr|A0A087WTY5|A0A087WTY5_HUMAN Collagen alpha-1(IV) chain (Fragment) OS=Homo sapiens OX=9606 GN=COL4A1 PE=1 SV=2	GEKGQKGEPGFQGMPGVGEKGEPGKPGPRGKPGKDGDKGEKG	(194-235)	35.71	0.9845	0.0	0.0	4.76	11.9	2.38	35.71	0.0	0.0	19.05	0.0	2.38	0.0	14.29	4.76	2.38	0.0	0.0	2.38	0.0	0.0
Human	G	tr|F8WFE0|F8WFE0_HUMAN Microtubule-associated protein 11 OS=Homo sapiens OX=9606 GN=MAP11 PE=1 SV=1	GGGMPGGGGAGDQDSEPPGGGDPGGGGLFRGCSPLLTHGPG	(88-128)	43.9	0.6715	2.44	2.44	7.32	2.44	2.44	43.9	2.44	0.0	0.0	7.32	2.44	0.0	14.63	2.44	2.44	4.88	2.44	0.0	0.0	0.0
Human	G	tr|A0A140T9X7|A0A140T9X7_HUMAN Collagen alpha-2(XI) chain (Fragment) OS=Homo sapiens OX=9606 GN=COL11A2 PE=1 SV=1	GPPGPEGPAGLIGPPGIQGNPGPVGDPGERGPPGRAGLPGSDGAPGPPG	(399-447)	34.69	0.9882	6.12	0.0	4.08	4.08	0.0	34.69	0.0	4.08	0.0	4.08	0.0	2.04	30.61	2.04	4.08	2.04	0.0	2.04	0.0	0.0
Human	G	tr|A0A140T9X7|A0A140T9X7_HUMAN Collagen alpha-2(XI) chain (Fragment) OS=Homo sapiens OX=9606 GN=COL11A2 PE=1 SV=1	GPPGPMGYTGRPGPLGQPGSPGLKGESGDLGPQGPRGPQGLTGPPGKAGRRGRAGADGARGMPGDPGVKGDRGFDGLPGLPGEKGHRGDTGAQGLPGPPGEDGERGDDGEIGPRGLPGESGPRGLLGPKGPPGIPG	(487-622)	33.82	0.9977	3.68	0.0	6.62	4.41	0.74	33.82	0.74	1.47	3.68	7.35	1.47	0.0	19.12	2.94	8.09	2.21	2.21	0.74	0.0	0.74
Human	G	tr|A0A2R8Y548|A0A2R8Y548_HUMAN Collagen alpha-4(IV) chain (Fragment) OS=Homo sapiens OX=9606 GN=COL4A4 PE=4 SV=1	GSRGPPGPPGPQGPIGPLGAPGPIGLSGEKGMRGDRGPPGAAGDKGDKGPTGVPGFPGLDGIPGHPGPPGPRGKPGMSGHNGSRGDPGFPGGRGALGPGGPLGHPGEKGEKG	(62-173)	35.71	0.9903	3.57	0.0	4.46	2.68	1.79	35.71	2.68	2.68	5.36	4.46	1.79	0.89	22.32	0.89	5.36	3.57	0.89	0.89	0.0	0.0
Human	G	tr|A0A2R8Y548|A0A2R8Y548_HUMAN Collagen alpha-4(IV) chain (Fragment) OS=Homo sapiens OX=9606 GN=COL4A4 PE=4 SV=1	GAVKGIQGDRGDPGLPGLPGSWGAGGPAGPTGYPGEPGLVGPPGQPGRPGLKGNPGVGVKGQMGDPGEVGQQGSPG	(180-255)	35.53	0.9853	3.95	0.0	3.95	2.63	0.0	35.53	0.0	1.32	3.95	5.26	1.32	1.32	18.42	6.58	2.63	2.63	1.32	6.58	1.32	1.32
Human	G	tr|K7EQQ3|K7EQQ3_HUMAN Keratin, type I cytoskeletal 9 OS=Homo sapiens OX=9606 GN=KRT9 PE=1 SV=1	GGQEDFESSGAGKIGLGGRGGSGGSYGRGSRGGSGGSYGGGGSGGGYGGGSGSRGGSGGSYGGGSGSGGGSGGGYGGGSGGGHSGGSGGGHSGGSGGNYGGGSGSGGGSGGGYGGGSGSRGGSGGSHGGGSGFGGESGGSYGGGEEASGSGGGYGGGSG	(227-385)	59.12	0.9319	1.26	0.0	0.63	3.14	1.26	59.12	1.89	0.63	0.63	0.63	0.0	0.63	0.0	0.63	3.14	20.75	0.0	0.0	0.0	5.66
Human	G	tr|A0A0A0MSW3|A0A0A0MSW3_HUMAN Nuclear pore complex protein Nup214 OS=Homo sapiens OX=9606 GN=NUP214 PE=1 SV=1	GGGSVASQGFGFSSPNKTGGFGAAPVFGSPPTFGGSPGFGGVPAFG	(1379-1424)	32.61	0.7957	8.7	0.0	0.0	0.0	15.22	32.61	0.0	0.0	2.17	0.0	0.0	2.17	13.04	2.17	0.0	13.04	4.35	6.52	0.0	0.0
Human	G	tr|A0A0C4DGS2|A0A0C4DGS2_HUMAN Acetylcholinesterase collagenic tail peptide OS=Homo sapiens OX=9606 GN=COLQ PE=4 SV=1	GSLGSPGPPGPQGPPGLPGKTGPKGEKGELGRPGRKGRPGPPGVPGMPGPIGWPGPEGPRGEKGDLGMMGLPGSRGPMGSKGYPGSRGEKGSRGEKGDLGPKGEKGFPGFPGMLGQKGEMGPKGEPGIAGHRGPTGRPGKRGKQGQKGDSGVMGPPGKPGPSGQPGRPGPPG	(96-267)	33.72	0.9984	0.58	0.0	1.74	5.23	1.16	33.72	0.58	1.16	9.3	4.07	4.07	0.0	20.93	2.91	6.4	4.65	1.16	1.16	0.58	0.58
Human	G	tr|Q4VXY6|Q4VXY6_HUMAN Collagen alpha-2(XI) chain OS=Homo sapiens OX=9606 GN=COL11A2 PE=1 SV=1	GPPGPEGPAGLIGPPGIQGNPGPVGDPGERGPPGRAGLPGSDGAPGPPG	(313-361)	34.69	0.9882	6.12	0.0	4.08	4.08	0.0	34.69	0.0	4.08	0.0	4.08	0.0	2.04	30.61	2.04	4.08	2.04	0.0	2.04	0.0	0.0
Human	G	tr|Q4VXY6|Q4VXY6_HUMAN Collagen alpha-2(XI) chain OS=Homo sapiens OX=9606 GN=COL11A2 PE=1 SV=1	GPPGPMGYTGRPGPLGQPGSPGLKGESGDLGPQGPRGPQGLTGPPGKAGRRGRAGADGARGMPGDPGVKGDRGFDGLPGLPGEKGHRGDTGAQGLPGPPGEDGERGDDGEIGPRGLPGESGPRGLLGPKGPPGIPGPPGVRGMDGPQGPKGSLGPQGEPGPPGQQGTPGTQGLPGPQGAIGPHGEKGPQGKPGLPGMPGSDGPPGHPGKEGPPGTKGNQGPSGPQGPLGYPGPRGVKGVDGIRGLKGHKGEKGEDGFPGFKGDIGVKGDRGEVGVPGSRGEDGPEGPKGRTGPTGDPGPPGLMGEKGKLGVPGLPGYPGRQGPKGSLGFPGFPGASGEKGARGLSGKSGPRGERGPTGPRGQRGPRGATGKSGAKGTSGGDGPHGPPGERGLPGPQGPN…	(401-1412)	34.19	0.999	4.45	0.0	3.85	5.24	1.09	34.19	1.09	1.48	5.73	3.85	0.79	0.89	21.25	3.85	4.45	2.57	2.47	2.47	0.0	0.3
Human	G	tr|Q5VU78|Q5VU78_HUMAN Ubiquitin-associated protein 2-like (Fragment) OS=Homo sapiens OX=9606 GN=UBAP2L PE=1 SV=1	GQENGLDGTKSGGPSGRGTERGRRGRGRGRGGSGRRGGRFSAQGMG	(152-197)	39.13	0.8977	2.17	0.0	2.17	4.35	2.17	39.13	0.0	0.0	2.17	2.17	2.17	2.17	2.17	4.35	21.74	8.7	4.35	0.0	0.0	0.0
Human	G	tr|A0A087WVE2|A0A087WVE2_HUMAN Ficolin-1 OS=Homo sapiens OX=9606 GN=FCN1 PE=1 SV=1	GCPGLPGAPGPKGEAGVIGERGERGLPGAPGKAGPVGPKGDRGEKGMRGEKGDAG	(52-106)	34.55	0.9902	9.09	1.82	3.64	9.09	0.0	34.55	0.0	1.82	9.09	3.64	1.82	0.0	14.55	0.0	7.27	0.0	0.0	3.64	0.0	0.0
Human	G	tr|A0A1W2PPS1|A0A1W2PPS1_HUMAN Heterogeneous nuclear ribonucleoprotein U OS=Homo sapiens OX=9606 GN=HNRNPU PE=1 SV=1	GKNQFNRGGGHRGRGGFNMRGGNFRGGAPGNRGGYNRRGNMPQRGGGGG	(677-725)	40.82	0.7754	2.04	0.0	0.0	0.0	6.12	40.82	2.04	0.0	2.04	0.0	4.08	14.29	4.08	4.08	18.37	0.0	0.0	0.0	0.0	2.04
Human	G	tr|H0YLW6|H0YLW6_HUMAN SH2 domain-containing adapter protein F OS=Homo sapiens OX=9606 GN=SHF PE=1 SV=1	GAPPAGSRPGPRTQGSAGGGPGGSRRGAGGAGAGPGGGGSGG	(5-46)	47.62	0.7777	14.29	0.0	0.0	0.0	0.0	47.62	0.0	0.0	0.0	0.0	0.0	0.0	14.29	2.38	9.52	9.52	2.38	0.0	0.0	0.0
Human	G	tr|H0YEN4|H0YEN4_HUMAN Nuclear pore complex protein Nup98-Nup96 (Fragment) OS=Homo sapiens OX=9606 GN=NUP98 PE=1 SV=1	GSKPAPGTLGTGLGAGFGTALGAGQASLFGNNQPKIGGPLGTGAFGAPG	(24-72)	32.65	0.8824	14.29	0.0	0.0	0.0	6.12	32.65	0.0	2.04	4.08	10.2	0.0	4.08	10.2	4.08	0.0	4.08	8.16	0.0	0.0	0.0
Human	G	tr|B0QYK5|B0QYK5_HUMAN EMI domain-containing protein 1 OS=Homo sapiens OX=9606 GN=EMID1 PE=1 SV=1	GSPGDGGLQDQVGAWGLPGPTGPKGDAGSRGPMGMRGPPGPQGPPGSPGRAGAVGTPGERGPPGPPGPPGPPG	(187-259)	34.25	0.9712	5.48	0.0	4.11	1.37	0.0	34.25	0.0	0.0	1.37	2.74	2.74	0.0	27.4	4.11	5.48	4.11	2.74	2.74	1.37	0.0
Human	G	tr|B0QYK5|B0QYK5_HUMAN EMI domain-containing protein 1 OS=Homo sapiens OX=9606 GN=EMID1 PE=1 SV=1	GPTGPPGPPGPMGPPGPPGPTGVPGSPGHIGPPGPTGPKGISGHPGEKGERGLRGEPGPQGSAGQRGEPGPKGDPG	(293-368)	34.21	0.9942	1.32	0.0	1.32	5.26	0.0	34.21	2.63	2.63	3.95	1.32	1.32	0.0	30.26	2.63	3.95	3.95	3.95	1.32	0.0	0.0
Human	G	tr|D6RGJ1|D6RGJ1_HUMAN Complement C1q subcomponent subunit B (Fragment) OS=Homo sapiens OX=9606 GN=C1QB PE=1 SV=1	GIPGIPGTPGPDGQPGTPGIKGEKGLPGLAGDHGEFGEKGDPGIPGNPGKVGPKGPMGPKGGPGAPGAPGPKGESG	(37-112)	35.53	0.9881	3.95	0.0	3.95	5.26	1.32	35.53	1.32	5.26	9.21	2.63	1.32	1.32	22.37	1.32	0.0	1.32	2.63	1.32	0.0	0.0
Human	G	tr|M0R3F1|M0R3F1_HUMAN Heterogeneous nuclear ribonucleoprotein U-like protein 1 (Fragment) OS=Homo sapiens OX=9606 GN=HNRNPUL1 PE=1 SV=1	GGGGFRGRGGGGGFQRYENRGPPGGNRGGFQNRGGGSGGGGNYRGGFNRSGGGGYSQNRWG	(462-522)	47.54	0.7278	0.0	0.0	0.0	1.64	6.56	47.54	0.0	0.0	0.0	0.0	0.0	9.84	3.28	4.92	14.75	4.92	0.0	0.0	1.64	4.92
Human	G	tr|D6RAH0|D6RAH0_HUMAN Nucleoporin p54 (Fragment) OS=Homo sapiens OX=9606 GN=NUP54 PE=4 SV=1	GTTGLFGGTQNKGFGFGTGFGTTTGTSTGLGTGLGTGLGFGG	(102-143)	42.86	0.9083	0.0	0.0	0.0	0.0	11.9	42.86	0.0	0.0	2.38	9.52	0.0	2.38	0.0	2.38	0.0	2.38	26.19	0.0	0.0	0.0
Human	G	tr|E7ENM0|E7ENM0_HUMAN Elastin OS=Homo sapiens OX=9606 GN=ELN PE=1 SV=1	GGVPGAIPGGVPGGVFYPGAGLGALGGGALGPGGKPLKPVPGGLAGAGLGAGLG	(27-80)	42.59	0.8413	12.96	0.0	0.0	0.0	1.85	42.59	0.0	1.85	3.7	12.96	0.0	0.0	14.81	0.0	0.0	0.0	0.0	7.41	0.0	1.85
Human	G	tr|E7ENM0|E7ENM0_HUMAN Elastin OS=Homo sapiens OX=9606 GN=ELN PE=1 SV=1	GAGLGGVPGVGGLGVSAGAVVPQPGAGVKPGKVPGVGLPGVYPGGVLPGARFPGVG	(109-164)	35.71	0.8993	8.93	0.0	0.0	0.0	1.79	35.71	0.0	0.0	3.57	7.14	0.0	0.0	16.07	1.79	1.79	1.79	0.0	19.64	0.0	1.79
Human	G	tr|E7ENM0|E7ENM0_HUMAN Elastin OS=Homo sapiens OX=9606 GN=ELN PE=1 SV=1	GAAAGLVPGGPGFGPGVVGVPGAGVPGVGVPGAGIPVVPGAGIPG	(317-361)	37.78	0.9236	13.33	0.0	0.0	0.0	2.22	37.78	0.0	4.44	0.0	2.22	0.0	0.0	20.0	0.0	0.0	0.0	0.0	20.0	0.0	0.0
Human	G	tr|E7ENM0|E7ENM0_HUMAN Elastin OS=Homo sapiens OX=9606 GN=ELN PE=1 SV=1	GARPGVGVGGIPTYGVGAGGFPGFGVGVGGIPGVAGVPGVGGVPGVGGVPGVG	(384-436)	45.28	0.9017	5.66	0.0	0.0	0.0	3.77	45.28	0.0	3.77	0.0	0.0	0.0	0.0	13.21	0.0	1.89	0.0	1.89	22.64	0.0	1.89
Human	G	tr|E7ENM0|E7ENM0_HUMAN Elastin OS=Homo sapiens OX=9606 GN=ELN PE=1 SV=1	GLVPGVGVAPGVGVAPGVGVAPGVGLAPGVGVAPGVGVAPGVGVAPGIGPGG	(472-523)	36.54	0.9402	13.46	0.0	0.0	0.0	0.0	36.54	0.0	1.92	0.0	3.85	0.0	0.0	17.31	0.0	0.0	0.0	0.0	26.92	0.0	0.0
Human	G	tr|E7ENM0|E7ENM0_HUMAN Elastin OS=Homo sapiens OX=9606 GN=ELN PE=1 SV=1	GLGAGIPGLGVGVGVPGLGVGAGVPGLGVGAGVPGFGAVPG	(545-585)	43.9	0.9669	9.76	0.0	0.0	0.0	2.44	43.9	0.0	2.44	0.0	9.76	0.0	0.0	12.2	0.0	0.0	0.0	0.0	19.51	0.0	0.0
Human	G	tr|A0A087X0A8|A0A087X0A8_HUMAN Collagen alpha-1(XII) chain OS=Homo sapiens OX=9606 GN=COL12A1 PE=1 SV=1	GPPGPPGPAGGPGAKGPRGERGISGAIGPPGPRGDIGPPGPQGPPGPQGPNG	(1558-1609)	36.54	0.9779	5.77	0.0	1.92	1.92	0.0	36.54	0.0	5.77	1.92	0.0	0.0	1.92	32.69	3.85	5.77	1.92	0.0	0.0	0.0	0.0
Human	G	tr|A0A087X0A8|A0A087X0A8_HUMAN Collagen alpha-1(XII) chain OS=Homo sapiens OX=9606 GN=COL12A1 PE=1 SV=1	GEQGRQGMKGDAGEPGLPGRTGTPGLPGPPGPMGPPGDRGFTGKDGAMGPRGPPGPPGSPGSPGVTGPSGKPGKPGDHGRPGPSGLKGEKGDRG	(1614-1707)	34.04	0.9959	2.13	0.0	5.32	3.19	1.06	34.04	1.06	0.0	6.38	3.19	3.19	0.0	22.34	2.13	6.38	4.26	4.26	1.06	0.0	0.0
Human	G	tr|A0A087X0A8|A0A087X0A8_HUMAN Collagen alpha-1(XII) chain OS=Homo sapiens OX=9606 GN=COL12A1 PE=1 SV=1	GPPGPPGPPGSAGARGEPGPGGRPGFPGTPGMQGPPGERGLPGEKGERGTGSSGPRGLPGPPGPQG	(1753-1818)	36.36	0.9848	3.03	0.0	0.0	6.06	1.52	36.36	0.0	0.0	1.52	3.03	1.52	0.0	28.79	3.03	7.58	4.55	3.03	0.0	0.0	0.0
Human	G	tr|A0A0A0MQW0|A0A0A0MQW0_HUMAN Myelin expression factor 2 OS=Homo sapiens OX=9606 GN=MYEF2 PE=1 SV=1	GKTPQLPRGLGGIGMGLGPGGQPISASQLNIGGVMGNLGPGGMGMDGPGFGGMNRIGGGIGFGGLEAMNSMGGFGGVGRMGELYRG	(322-407)	38.37	0.8405	2.33	0.0	1.16	2.33	3.49	38.37	0.0	5.81	1.16	8.14	9.3	4.65	6.98	3.49	4.65	3.49	1.16	2.33	0.0	1.16
Human	G	tr|B3KRT8|B3KRT8_HUMAN Elastin OS=Homo sapiens OX=9606 GN=ELN PE=1 SV=1	GGVPGAIPGGVPGGVFYPALGPGGKPLKPVPGGLAGAGLGAGLG	(27-70)	38.64	0.8009	11.36	0.0	0.0	0.0	2.27	38.64	0.0	2.27	4.55	11.36	0.0	0.0	18.18	0.0	0.0	0.0	0.0	9.09	0.0	2.27
Human	G	tr|B3KRT8|B3KRT8_HUMAN Elastin OS=Homo sapiens OX=9606 GN=ELN PE=1 SV=1	GAGLGGVPGVGGLGVSAGAVVPQPGAGVKPGKVPGVGLPGVYPGGVLPGVGPFGGPQPGVPLG	(99-161)	36.51	0.9104	6.35	0.0	0.0	0.0	1.59	36.51	0.0	0.0	3.17	7.94	0.0	0.0	19.05	3.17	0.0	1.59	0.0	19.05	0.0	1.59
Human	G	tr|B3KRT8|B3KRT8_HUMAN Elastin OS=Homo sapiens OX=9606 GN=ELN PE=1 SV=1	GAAAGLVPGGPGFGPGVVGVPGAGVPGVGVPGAGIPVVPGAGIPG	(273-317)	37.78	0.9236	13.33	0.0	0.0	0.0	2.22	37.78	0.0	4.44	0.0	2.22	0.0	0.0	20.0	0.0	0.0	0.0	0.0	20.0	0.0	0.0
Human	G	tr|B3KRT8|B3KRT8_HUMAN Elastin OS=Homo sapiens OX=9606 GN=ELN PE=1 SV=1	GLVPGVGVAPGVGVAPGVGVAPGVGLAPGVGVAPGVGVAPGVGVAPGIGPGG	(383-434)	36.54	0.9402	13.46	0.0	0.0	0.0	0.0	36.54	0.0	1.92	0.0	3.85	0.0	0.0	17.31	0.0	0.0	0.0	0.0	26.92	0.0	0.0
Human	G	tr|B3KRT8|B3KRT8_HUMAN Elastin OS=Homo sapiens OX=9606 GN=ELN PE=1 SV=1	GLGAGIPGLGVGVGVPGLGVGAGVPGLGVGAGVPGFGAVPG	(456-496)	43.9	0.9669	9.76	0.0	0.0	0.0	2.44	43.9	0.0	2.44	0.0	9.76	0.0	0.0	12.2	0.0	0.0	0.0	0.0	19.51	0.0	0.0
Human	G	tr|A0A0G2JL35|A0A0G2JL35_HUMAN COL11A2 OS=Homo sapiens OX=9606 GN=COL11A2 PE=1 SV=1	GPPGPEGPAGLIGPPGIQGNPGPVGDPGERGPPGRAGLPGSDGAPGPPG	(399-447)	34.69	0.9882	6.12	0.0	4.08	4.08	0.0	34.69	0.0	4.08	0.0	4.08	0.0	2.04	30.61	2.04	4.08	2.04	0.0	2.04	0.0	0.0
Human	G	tr|A0A0G2JL35|A0A0G2JL35_HUMAN COL11A2 OS=Homo sapiens OX=9606 GN=COL11A2 PE=1 SV=1	GPPGPMGYTGRPGPLGQPGSPGLKGESGDLGPQGPRGPQGLTGPPGKAGRRGRAGADGARGMPGDPGVKGDRGFDGLPGLPGEKGHRGDTGAQGLPGPPGEDGERGDDGEIGPRGLPGESGPRGLLGPKGPPGIPGPPGVRGMDGPQGPKGSLGPQGEPGPPGQQGTPGTQGLPGPQGAIGPHGEKGPQGKPGLPGMPGSDGPPGHPGKEGPPGTKGNQGPSGPQGPLGYPGPRGVKGVDGIRGLKGHKGEKGEDGFPGFKGDIGVKGDRGEVGVPGSRGEDGPEGPKGRTGPTGDPGPPGLMGEKGKLGVPGLPGYPGRQGPKGSLGFPGFPGASGEKGARGLSGKSGPRGERGPTGPRGQRGPRGATGKSGAKGTSGGDGPHGPPGERGLPGPQGPN…	(487-1498)	34.19	0.999	4.45	0.0	3.85	5.24	1.09	34.19	1.09	1.48	5.73	3.85	0.79	0.89	21.25	3.85	4.45	2.57	2.47	2.47	0.0	0.3
Human	G	tr|E9PPT0|E9PPT0_HUMAN 40S ribosomal protein S2 OS=Homo sapiens OX=9606 GN=RPS2 PE=1 SV=1	GAAGGPGGPGGPGMGNRGGFRGGFGSGIRGRGRGRGRGRGRGRGARGG	(6-53)	52.08	0.907	6.25	0.0	0.0	0.0	4.17	52.08	0.0	2.08	0.0	0.0	2.08	2.08	6.25	0.0	22.92	2.08	0.0	0.0	0.0	0.0
Human	G	tr|A0A2R8YG47|A0A2R8YG47_HUMAN Collagen alpha-1(IX) chain OS=Homo sapiens OX=9606 GN=COL9A1 PE=4 SV=1	GPPGEQGPPGPPGPPGVPGIDGIDGDRGPKGPPGPPGPAGEPGKPGAPGKPGTPGADAG	(26-84)	33.9	0.9873	6.78	0.0	6.78	3.39	0.0	33.9	0.0	3.39	5.08	0.0	0.0	0.0	33.9	1.69	1.69	0.0	1.69	1.69	0.0	0.0
Human	G	tr|A0A0G2JS28|A0A0G2JS28_HUMAN Keratin-associated protein 5-5 OS=Homo sapiens OX=9606 GN=KRTAP5-5 PE=4 SV=1	GCCGCSGGCGSGCGGLGSGCGGCGSGCGGRGSGCGGCGSGCGGCGSGCGGCGSGCGGCGGCGSG	(2-65)	56.25	0.978	0.0	26.56	0.0	0.0	0.0	56.25	0.0	0.0	0.0	1.56	0.0	0.0	0.0	0.0	1.56	14.06	0.0	0.0	0.0	0.0
Human	G	tr|A0A0G2JS28|A0A0G2JS28_HUMAN Keratin-associated protein 5-5 OS=Homo sapiens OX=9606 GN=KRTAP5-5 PE=4 SV=1	GKGGCGSCGGSKRGCVSCGVSKGACGSCGGSKGGCGSCGGSKGGCGSCGGSKGGCGSYG	(89-147)	44.07	0.8934	1.69	18.64	0.0	0.0	0.0	44.07	0.0	0.0	10.17	0.0	0.0	0.0	0.0	0.0	1.69	18.64	0.0	3.39	0.0	1.69
Human	G	tr|M0QYL3|M0QYL3_HUMAN Heterogeneous nuclear ribonucleoprotein M (Fragment) OS=Homo sapiens OX=9606 GN=HNRNPM PE=1 SV=1	GLGGIGMGLGPGGQPIDANHLNKGIGMGNIGPAGMGMEGIGFGINKMGGMEGPFGGGMENMGRFGSGMNMG	(26-96)	38.03	0.8614	2.82	0.0	1.41	4.23	4.23	38.03	1.41	8.45	2.82	4.23	14.08	8.45	5.63	1.41	1.41	1.41	0.0	0.0	0.0	0.0
Human	G	tr|H7C1J8|H7C1J8_HUMAN Heterogeneous nuclear ribonucleoprotein A3 (Fragment) OS=Homo sapiens OX=9606 GN=HNRNPA3 PE=1 SV=1	GSQRGRGGGSGNFMGRGGNFGGGGGNFGRDGGYNGFGGDGNYGGGGNYNDFGNYSG	(19-74)	48.21	0.7914	0.0	0.0	5.36	0.0	8.93	48.21	0.0	0.0	0.0	0.0	1.79	14.29	0.0	1.79	7.14	5.36	0.0	0.0	0.0	7.14
Human	G	tr|A0A0A0MQW5|A0A0A0MQW5_HUMAN Serine/threonine-protein kinase LMTK3 OS=Homo sapiens OX=9606 GN=LMTK3 PE=1 SV=1	GGAPRAPGAGRLDLGSGGRAPVGTGTAPGGGPGSGVDAKAG	(1125-1165)	36.59	0.8229	17.07	0.0	4.88	0.0	0.0	36.59	0.0	0.0	2.44	4.88	0.0	0.0	12.2	0.0	7.32	4.88	4.88	4.88	0.0	0.0
Human	G	tr|E7EN65|E7EN65_HUMAN Elastin OS=Homo sapiens OX=9606 GN=ELN PE=1 SV=1	GGVPGAIPGGVPGGVFYPALGPGGKPLKPVPGGLAGAGLGAGLG	(27-70)	38.64	0.8009	11.36	0.0	0.0	0.0	2.27	38.64	0.0	2.27	4.55	11.36	0.0	0.0	18.18	0.0	0.0	0.0	0.0	9.09	0.0	2.27
Human	G	tr|E7EN65|E7EN65_HUMAN Elastin OS=Homo sapiens OX=9606 GN=ELN PE=1 SV=1	GAGLGGVPGVGGLGVSAGAVVPQPGAGVKPGKVPGVGLPGVYPGGVLPGARFPGVG	(99-154)	35.71	0.8993	8.93	0.0	0.0	0.0	1.79	35.71	0.0	0.0	3.57	7.14	0.0	0.0	16.07	1.79	1.79	1.79	0.0	19.64	0.0	1.79
Human	G	tr|E7EN65|E7EN65_HUMAN Elastin OS=Homo sapiens OX=9606 GN=ELN PE=1 SV=1	GAAAGLVPGGPGFGPGVVGVPGAGVPGVGVPGAGIPVVPGAGIPG	(307-351)	37.78	0.9236	13.33	0.0	0.0	0.0	2.22	37.78	0.0	4.44	0.0	2.22	0.0	0.0	20.0	0.0	0.0	0.0	0.0	20.0	0.0	0.0
Human	G	tr|E7EN65|E7EN65_HUMAN Elastin OS=Homo sapiens OX=9606 GN=ELN PE=1 SV=1	GARPGVGVGGIPTYGVGAGGFPGFGVGVGGIPGVAGVPGVGGVPGVGGVPGVG	(374-426)	45.28	0.9017	5.66	0.0	0.0	0.0	3.77	45.28	0.0	3.77	0.0	0.0	0.0	0.0	13.21	0.0	1.89	0.0	1.89	22.64	0.0	1.89
Human	G	tr|E7EN65|E7EN65_HUMAN Elastin OS=Homo sapiens OX=9606 GN=ELN PE=1 SV=1	GLVPGVGVAPGVGVAPGVGVAPGVGLAPGVGVAPGVGVAPGVGVAPGIGPGG	(462-513)	36.54	0.9402	13.46	0.0	0.0	0.0	0.0	36.54	0.0	1.92	0.0	3.85	0.0	0.0	17.31	0.0	0.0	0.0	0.0	26.92	0.0	0.0
Human	G	tr|E7EN65|E7EN65_HUMAN Elastin OS=Homo sapiens OX=9606 GN=ELN PE=1 SV=1	GLGAGIPGLGVGVGVPGLGVGAGVPGLGVGAGVPGFGAVPG	(535-575)	43.9	0.9669	9.76	0.0	0.0	0.0	2.44	43.9	0.0	2.44	0.0	9.76	0.0	0.0	12.2	0.0	0.0	0.0	0.0	19.51	0.0	0.0
Human	G	tr|E7EN65|E7EN65_HUMAN Elastin OS=Homo sapiens OX=9606 GN=ELN PE=1 SV=1	GLVGAAGLGGLGVGGLGVPGVGGLGGIPPAAAAKAAKYGAAGLGGVLGGAGQFPLGGVAARPGFG	(630-694)	38.46	0.7974	20.0	0.0	0.0	0.0	3.08	38.46	0.0	1.54	3.08	12.31	0.0	0.0	7.69	1.54	1.54	0.0	0.0	9.23	0.0	1.54
Human	G	tr|C9JMN2|C9JMN2_HUMAN Collagen alpha-1(XI) chain (Fragment) OS=Homo sapiens OX=9606 GN=COL11A1 PE=1 SV=8	GPPGPAGPAGIMGPPGLQGPTGPPGDPGDRGPPGRPGLPGADGLPGPPG	(454-502)	34.69	0.9882	6.12	0.0	6.12	0.0	0.0	34.69	0.0	2.04	0.0	6.12	2.04	0.0	34.69	2.04	4.08	0.0	2.04	0.0	0.0	0.0
Human	G	tr|A0A0J9YXV3|A0A0J9YXV3_HUMAN Long intergenic non-protein coding RNA 514 OS=Homo sapiens OX=9606 GN=LINC00514 PE=4 SV=1	GAFPGAGTQPEYGHGNGPGVQPGLGAGMKPQMPGLGAPNGYGPGRGRAGVPGG	(216-268)	35.85	0.9012	9.43	0.0	0.0	1.89	1.89	35.85	1.89	0.0	1.89	3.77	3.77	3.77	16.98	5.66	3.77	0.0	1.89	3.77	0.0	3.77
Human	G	tr|H0Y998|H0Y998_HUMAN Collagen alpha-5(IV) chain (Fragment) OS=Homo sapiens OX=9606 GN=COL4A5 PE=1 SV=1	GLPGPTGPPGDPGRNGLPGFDGAGGRKGDPGLPGQPGTRGLDGPPGPDGLQGPPGPPG	(2-59)	36.21	0.9816	1.72	0.0	8.62	0.0	1.72	36.21	0.0	0.0	1.72	8.62	0.0	1.72	27.59	3.45	5.17	0.0	3.45	0.0	0.0	0.0
Human	G	tr|F8W689|F8W689_HUMAN DNA-binding protein RFX5 (Fragment) OS=Homo sapiens OX=9606 GN=RFX5 PE=1 SV=1	GSGGEGNSAGGAERPGPMGEAEKGAVLAQGQGDGTVSKGGRGPG	(504-547)	36.36	0.8655	11.36	0.0	2.27	9.09	0.0	36.36	0.0	0.0	4.55	2.27	2.27	2.27	6.82	4.55	4.55	6.82	2.27	4.55	0.0	0.0
Human	G	tr|Q5VU77|Q5VU77_HUMAN Ubiquitin-associated protein 2-like (Fragment) OS=Homo sapiens OX=9606 GN=UBAP2L PE=1 SV=1	GQENGLDGTKSGGPSGRGTERGRRGRGRGRGGSGRRGGRFSAQGMG	(163-208)	39.13	0.8977	2.17	0.0	2.17	4.35	2.17	39.13	0.0	0.0	2.17	2.17	2.17	2.17	2.17	4.35	21.74	8.7	4.35	0.0	0.0	0.0
Human	G	tr|A0A494C0Y1|A0A494C0Y1_HUMAN Nuclear pore complex protein Nup214 (Fragment) OS=Homo sapiens OX=9606 GN=NUP214 PE=1 SV=1	GGGSVASQGFGFSSPNKTGGFGAAPVFGSPPTFGGSPGFGGVPAFG	(298-343)	32.61	0.7957	8.7	0.0	0.0	0.0	15.22	32.61	0.0	0.0	2.17	0.0	0.0	2.17	13.04	2.17	0.0	13.04	4.35	6.52	0.0	0.0
Human	G	tr|A0A1W2PQL0|A0A1W2PQL0_HUMAN Heterogeneous nuclear ribonucleoprotein U (Fragment) OS=Homo sapiens OX=9606 GN=HNRNPU PE=1 SV=1	GKNQFNRGGGHRGRGGFNMRGGNFRGGAPGNRGGYNRRGNMPQRGGGGG	(400-448)	40.82	0.7754	2.04	0.0	0.0	0.0	6.12	40.82	2.04	0.0	2.04	0.0	4.08	14.29	4.08	4.08	18.37	0.0	0.0	0.0	0.0	2.04
Human	G	tr|D6RBZ0|D6RBZ0_HUMAN Heterogeneous nuclear ribonucleoprotein A/B OS=Homo sapiens OX=9606 GN=HNRNPAB PE=1 SV=1	GSGGRGNRNRGNRGSGGGQSQSWNQGYGNYWNQGYGYQQGYGPGYGGYDYSPYGYYGYGPG	(241-301)	36.07	0.859	0.0	0.0	1.64	0.0	0.0	36.07	0.0	0.0	0.0	0.0	0.0	9.84	4.92	9.84	6.56	8.2	0.0	0.0	3.28	19.67
Human	G	tr|G3V1B7|G3V1B7_HUMAN T-cell leukemia homeobox protein 1 (Fragment) OS=Homo sapiens OX=9606 GN=TLX1 PE=4 SV=2	GAGGAGAYGTGGPGGPGGPAGGGGACSMGPLTGSYNVNMALAGGPGPGGGGGSSGGAGALSAAG	(5-68)	45.31	0.7756	17.19	1.56	0.0	0.0	0.0	45.31	0.0	0.0	0.0	4.69	3.12	3.12	9.38	0.0	0.0	7.81	3.12	1.56	0.0	3.12
Human	G	tr|K7ERE3|K7ERE3_HUMAN Keratin, type I cytoskeletal 13 OS=Homo sapiens OX=9606 GN=KRT13 PE=1 SV=1	GGGFGGGSCQLGGGRGVSTCSTRFVSGGSAGGYGGGVSCGFGGGAGSGFGGGYGGGLGGGYGGGLGGGFGGGFAGGFVDFGACDGGLLTG	(13-102)	52.22	0.805	4.44	4.44	2.22	0.0	8.89	52.22	0.0	0.0	0.0	5.56	0.0	0.0	0.0	1.11	2.22	7.78	3.33	4.44	0.0	3.33
Human	G	tr|B0QYK0|B0QYK0_HUMAN RNA-binding protein EWS OS=Homo sapiens OX=9606 GN=EWSR1 PE=1 SV=1	GGLPPREGRGMPPPLRGGPGGPGGPGGPMGRMGGRGGDRGGFPPRGPRGSRGNPSGGGNVQHRAG	(418-482)	40.0	0.8444	1.54	0.0	1.54	1.54	1.54	40.0	1.54	0.0	0.0	3.08	4.62	3.08	20.0	1.54	15.38	3.08	0.0	1.54	0.0	0.0
Human	G	tr|B0QYK0|B0QYK0_HUMAN RNA-binding protein EWS OS=Homo sapiens OX=9606 GN=EWSR1 PE=1 SV=1	GGDRGRGGPGGMRGGRGGLMDRGGPGGMFRGGRGGDRGGFRGGRGMDRGGFGGGRRGGPGGPPGPLMEQMGGRRGGRGGPGKMDKG	(522-607)	48.84	0.8443	0.0	0.0	5.81	1.16	3.49	48.84	0.0	0.0	2.33	2.33	8.14	0.0	8.14	1.16	18.6	0.0	0.0	0.0	0.0	0.0
Human	G	tr|E9PAQ7|E9PAQ7_HUMAN Dermokine OS=Homo sapiens OX=9606 GN=DMKN PE=1 SV=1	GEGLEGSSTGSSSGNHGGSGGGNGHKPGCEKPGNEARGSG	(15-54)	37.5	0.8745	2.5	2.5	0.0	10.0	0.0	37.5	5.0	0.0	5.0	2.5	0.0	7.5	5.0	0.0	2.5	17.5	2.5	0.0	0.0	0.0
Human	G	tr|A0A2R8Y5N4|A0A2R8Y5N4_HUMAN Collagen alpha-1(XI) chain OS=Homo sapiens OX=9606 GN=COL11A1 PE=1 SV=1	GPPGPAGPAGIMGPPGLQGPTGPPGDPGDRGPPGRPGLPGADGLPGPPG	(442-490)	34.69	0.9882	6.12	0.0	6.12	0.0	0.0	34.69	0.0	2.04	0.0	6.12	2.04	0.0	34.69	2.04	4.08	0.0	2.04	0.0	0.0	0.0
Human	G	tr|A0A2R8Y5N4|A0A2R8Y5N4_HUMAN Collagen alpha-1(XI) chain OS=Homo sapiens OX=9606 GN=COL11A1 PE=1 SV=1	GPPGPMGLTGRPGPVGGPGSSGAKGESGDPGPQGPRGVQGPPGPTGKPGKRGRPGADGGRGMPGEPGAKGDRGFDGLPGLPGDKGHRGERGPQGPPGPPGDDGMRGEDGEIGPRGLPGEAGPRGLLGPRGTPGAPGQPGMAGVDGPPGPKGNMGPQGEPGPPGQQGNPGPQGLPGPQGPIGPPG	(529-712)	34.78	0.9956	3.26	0.0	4.89	3.8	0.54	34.78	0.54	1.09	3.26	3.8	2.72	1.09	23.91	4.89	6.52	1.63	1.63	1.63	0.0	0.0
Human	G	tr|H7BZB6|H7BZB6_HUMAN Collagen alpha-1(XIII) chain (Fragment) OS=Homo sapiens OX=9606 GN=COL13A1 PE=4 SV=1	GLPGPEGPPGPPGLQGVPGPKGEAGLDGAKGEKGFQGEKGDRGPLGLPGTPGPIGVPGPAGPKGERGSKGDPGMTGPTGAAGLPGLHGPPGDKGNRGERGKKGSRGPKGDKGDQGAPG	(37-154)	33.9	0.9971	5.08	0.0	5.08	5.08	0.85	33.9	0.85	0.85	9.32	5.93	0.85	0.85	18.64	2.54	4.24	1.69	2.54	1.69	0.0	0.0
Human	G	tr|A0A494C1F2|A0A494C1F2_HUMAN Nuclear pore complex protein Nup214 OS=Homo sapiens OX=9606 GN=NUP214 PE=1 SV=1	GGGSVASQGFGFSSPNKTGGFGAAPVFGSPPTFGGSPGFGGVPAFG	(1938-1983)	32.61	0.7957	8.7	0.0	0.0	0.0	15.22	32.61	0.0	0.0	2.17	0.0	0.0	2.17	13.04	2.17	0.0	13.04	4.35	6.52	0.0	0.0
Human	G	tr|K7EPJ9|K7EPJ9_HUMAN Keratin, type I cytoskeletal 17 (Fragment) OS=Homo sapiens OX=9606 GN=KRT17 PE=1 SV=1	GGLGAGSCRLGSAGGLGSTLGGSSYSSCYSFGSGGGYGSSFGGVDGLLAGG	(18-68)	39.22	0.7955	5.88	3.92	1.96	0.0	3.92	39.22	0.0	0.0	0.0	11.76	0.0	0.0	0.0	0.0	1.96	21.57	1.96	1.96	0.0	5.88
Human	G	tr|A0A087WZY5|A0A087WZY5_HUMAN Collagen alpha-6(IV) chain OS=Homo sapiens OX=9606 GN=COL4A6 PE=1 SV=1	GARGRPGPIGIQGPTGPQGFTGSTGLSGLKGERGFPGLLGPYGPKGDKGPMGVPGFLGINGIPGHPGQPGPRGPPGLDGCNGTQGAVGFPGPDGYPGLLGPPGLPGQKGSKG	(46-157)	33.93	0.9969	1.79	0.89	2.68	0.89	3.57	33.93	0.89	3.57	4.46	8.04	0.89	1.79	18.75	4.46	3.57	2.68	3.57	1.79	0.0	1.79
Human	G	tr|A0A087WZY5|A0A087WZY5_HUMAN Collagen alpha-6(IV) chain OS=Homo sapiens OX=9606 GN=COL4A6 PE=1 SV=1	GSFKGMKGDPGLPGLDGITGPQGAPGFPGAVGPAGPPGLQGPPGPPGPLGPDGNMGLGFQGEKGVKGDVGLPGPAG	(164-239)	34.21	0.9914	5.26	0.0	5.26	1.32	3.95	34.21	0.0	1.32	5.26	7.89	2.63	1.32	21.05	3.95	0.0	1.32	1.32	3.95	0.0	0.0
Human	G	tr|A0A087WZY5|A0A087WZY5_HUMAN Collagen alpha-6(IV) chain OS=Homo sapiens OX=9606 GN=COL4A6 PE=1 SV=1	GFPKGKKGSKGEPGPKGFPGISGPPGFPGLGTTGEKGEKGEKGIPGLPGPRGPMGSEGVQGPPGQQGKKGTLGFPGLNGFQGIEGQKGDIGLPG	(251-344)	34.04	0.9938	0.0	0.0	1.06	6.38	5.32	34.04	0.0	4.26	11.7	5.32	1.06	1.06	15.96	5.32	1.06	3.19	3.19	1.06	0.0	0.0
Human	G	tr|A0A087WZY5|A0A087WZY5_HUMAN Collagen alpha-6(IV) chain OS=Homo sapiens OX=9606 GN=COL4A6 PE=1 SV=1	GFPGLRGEQGPKGNLGLKGIKGDSGFCACDGGVPNTGPPGEPGPPGPWGLIGLPGLKGARGDRGSGGAQGPAGAPGLVGPLGPSGPKGKKG	(455-545)	34.07	0.9702	5.49	2.2	3.3	2.2	2.2	34.07	0.0	2.2	7.69	8.79	0.0	2.2	16.48	2.2	3.3	3.3	1.1	2.2	1.1	0.0
Human	G	tr|A0A087WZY5|A0A087WZY5_HUMAN Collagen alpha-6(IV) chain OS=Homo sapiens OX=9606 GN=COL4A6 PE=1 SV=1	GMPGDRGDSGSQGFRGVIGEPGKDGVPGLPGLPGLPGDGGQGFPGEKGLPGLPGEKGHPGPPGLPGNGLPGLPGPRGLPGDKGKDGLPGQQGLPGSKG	(554-651)	35.71	0.9919	0.0	0.0	6.12	3.06	2.04	35.71	1.02	1.02	6.12	11.22	1.02	1.02	19.39	4.08	3.06	3.06	0.0	2.04	0.0	0.0
Human	G	tr|A0A087WZY5|A0A087WZY5_HUMAN Collagen alpha-6(IV) chain OS=Homo sapiens OX=9606 GN=COL4A6 PE=1 SV=1	GSYGPSGFPGTPGFPGPKGSRGLPGTPGQPGSSGSKGEPGSPG	(660-702)	34.88	0.9854	0.0	0.0	0.0	2.33	4.65	34.88	0.0	0.0	4.65	2.33	0.0	0.0	23.26	2.33	2.33	16.28	4.65	0.0	0.0	2.33
Human	G	tr|A0A087WZY5|A0A087WZY5_HUMAN Collagen alpha-6(IV) chain OS=Homo sapiens OX=9606 GN=COL4A6 PE=1 SV=1	GFPGPRGEKGLPGFPGLPGKDGLPGMIGSPGLPGSKGATGDIFGAENGAPGEQGLQGLTGHKGFLGDSGLPGLKGVHGKPGLLGPKGERGSPGTPGQVGQPGTPGSSGPYGIKGKSGLPGAPGFPGISGHPGKKGTRGKKGPPG	(711-854)	33.33	0.9959	2.78	0.0	2.08	2.78	3.47	33.33	2.08	2.78	9.03	8.33	0.69	0.69	15.97	2.78	2.08	5.56	3.47	1.39	0.0	0.69
Human	G	tr|A0A087WZY5|A0A087WZY5_HUMAN Collagen alpha-6(IV) chain OS=Homo sapiens OX=9606 GN=COL4A6 PE=1 SV=1	GPKGEKGSVGFVGFPGIPGLPGIPGTRGLKGIPGSTGKMGPSGRAGTPGEKGDRGNPGPVG	(893-953)	34.43	0.9917	1.64	0.0	1.64	3.28	3.28	34.43	0.0	4.92	8.2	3.28	1.64	1.64	16.39	0.0	4.92	4.92	4.92	4.92	0.0	0.0
Human	G	tr|A0A087WZY5|A0A087WZY5_HUMAN Collagen alpha-6(IV) chain OS=Homo sapiens OX=9606 GN=COL4A6 PE=1 SV=1	GDKGSQGSAGSNGFPGPRGDKGEAGRPGPPGLPGAPGLPGIIKGVSGKPGPPGFMGIRGLPGLKGSSGITGFPGMPGESGSQGIRGSPGLPGASGLPGLKGDNG	(968-1071)	33.65	0.9948	3.85	0.0	2.88	1.92	2.88	33.65	0.0	4.81	5.77	6.73	1.92	1.92	16.35	1.92	3.85	9.62	0.96	0.96	0.0	0.0
Human	G	tr|A0A087WZY5|A0A087WZY5_HUMAN Collagen alpha-6(IV) chain OS=Homo sapiens OX=9606 GN=COL4A6 PE=1 SV=1	GSPGPKGQPGESGFKGTKGRDGLIGNIGFPGNKGEDGKVGVSGDVGLPGAPGFPGVAGMRGEPGLPGSSGHQGAIGPLGSPGLIGPKG	(1078-1165)	34.09	0.9954	3.41	0.0	3.41	3.41	3.41	34.09	1.14	4.55	6.82	5.68	1.14	2.27	13.64	2.27	2.27	6.82	1.14	4.55	0.0	0.0
Human	G	tr|A0A087WZY5|A0A087WZY5_HUMAN Collagen alpha-6(IV) chain OS=Homo sapiens OX=9606 GN=COL4A6 PE=1 SV=1	GVPGPAGLPGPKGEKGYPGIGIGAPGKPGLRGQKGDRGFPGLQGPAGLPGAPG	(1170-1222)	35.85	0.9892	7.55	0.0	1.89	1.89	1.89	35.85	0.0	3.77	7.55	7.55	0.0	0.0	20.75	3.77	3.77	0.0	0.0	1.89	0.0	1.89
Human	G	tr|A0A087WZY5|A0A087WZY5_HUMAN Collagen alpha-6(IV) chain OS=Homo sapiens OX=9606 GN=COL4A6 PE=1 SV=1	GDTGDPGFPGIPGPKGPKGDQGIPGFSGLPGELGLKGMRGEPGFMGTPGKVGPPGDPGFPGMKGKAGPRGSSGLQGDPG	(1264-1342)	34.18	0.9945	1.27	0.0	6.33	2.53	5.06	34.18	0.0	2.53	7.59	5.06	3.8	0.0	18.99	2.53	2.53	3.8	2.53	1.27	0.0	0.0
Human	G	tr|A0A087WZY5|A0A087WZY5_HUMAN Collagen alpha-6(IV) chain OS=Homo sapiens OX=9606 GN=COL4A6 PE=1 SV=1	GPLGLPGIDGIPGLTGDPGAQGPVGLQGSKGLPGIPGKDGPSGLPGPPGALGDPGLPGLQGPPGFEGAPGQQGPFGMPGMPG	(1355-1436)	34.15	0.9949	3.66	0.0	4.88	1.22	2.44	34.15	0.0	3.66	2.44	10.98	2.44	0.0	23.17	6.1	0.0	2.44	1.22	1.22	0.0	0.0
Human	G	tr|E7ETP7|E7ETP7_HUMAN Elastin (Fragment) OS=Homo sapiens OX=9606 GN=ELN PE=1 SV=1	GGVPGAIPGGVPGGVFYPGAGLGALGGGALGPGGKPLKPGLG	(27-68)	42.86	0.8293	9.52	0.0	0.0	0.0	2.38	42.86	0.0	2.38	4.76	11.9	0.0	0.0	16.67	0.0	0.0	0.0	0.0	7.14	0.0	2.38
Human	G	tr|E7ETP7|E7ETP7_HUMAN Elastin (Fragment) OS=Homo sapiens OX=9606 GN=ELN PE=1 SV=1	GAGLGGVPGVGGLGVSAGAVVPQPGAGVKPGKVPGVGLPGVYPGGVLPGARFPGVG	(97-152)	35.71	0.8993	8.93	0.0	0.0	0.0	1.79	35.71	0.0	0.0	3.57	7.14	0.0	0.0	16.07	1.79	1.79	1.79	0.0	19.64	0.0	1.79
Human	G	tr|M0R019|M0R019_HUMAN Heterogeneous nuclear ribonucleoprotein M (Fragment) OS=Homo sapiens OX=9606 GN=HNRNPM PE=1 SV=8	GLGGIGMGLGPGGQPIDANHLNKGIGMGNIGPAGMEGPFGGGMENMGRFGSGMNMG	(261-316)	37.5	0.8246	3.57	0.0	1.79	3.57	3.57	37.5	1.79	7.14	1.79	5.36	12.5	8.93	7.14	1.79	1.79	1.79	0.0	0.0	0.0	0.0
Human	G	tr|A0A3B3ITG2|A0A3B3ITG2_HUMAN Keratin, type I cytoskeletal 12 (Fragment) OS=Homo sapiens OX=9606 GN=KRT12 PE=1 SV=1	GMSASSVGSGYGGSAFGFGASCGGGFSAASMFGSSSGFGGGSLGILSGNDGGLLSG	(32-87)	35.71	0.8428	8.93	1.79	1.79	0.0	8.93	35.71	0.0	1.79	0.0	7.14	3.57	1.79	0.0	0.0	0.0	25.0	0.0	1.79	0.0	1.79
Human	G	tr|A0A3B3IS91|A0A3B3IS91_HUMAN DNA polymerase subunit gamma-1 OS=Homo sapiens OX=9606 GN=POLG PE=1 SV=1	GLGLGGGLDPVRPRGGGRTRGHPRGAGPGVRRGGLLGRGNLPHIGGGHIPLG	(186-237)	38.46	0.8174	1.92	0.0	1.92	0.0	0.0	38.46	5.77	3.85	0.0	13.46	0.0	1.92	11.54	0.0	15.38	0.0	1.92	3.85	0.0	0.0
Human	G	tr|Q5VU80|Q5VU80_HUMAN Ubiquitin-associated protein 2-like (Fragment) OS=Homo sapiens OX=9606 GN=UBAP2L PE=1 SV=1	GQENGLDGTKSGGPSGRGTERGRRGRGRGRGGSGRRGGRFSAQGMG	(152-197)	39.13	0.8977	2.17	0.0	2.17	4.35	2.17	39.13	0.0	0.0	2.17	2.17	2.17	2.17	2.17	4.35	21.74	8.7	4.35	0.0	0.0	0.0
Human	G	tr|A0A087WUX9|A0A087WUX9_HUMAN Androgen receptor OS=Homo sapiens OX=9606 GN=AR PE=1 SV=1	GQLYGPCGGGGGGGGGGGGGGGGGGGGGGGEAGAVAPYGYTRPPQG	(444-489)	60.87	0.3121	6.52	2.17	0.0	2.17	0.0	60.87	0.0	0.0	0.0	2.17	0.0	0.0	8.7	4.35	2.17	0.0	2.17	2.17	0.0	6.52
Human	G	tr|A0A2R8Y760|A0A2R8Y760_HUMAN Collagen alpha-1(XXV) chain OS=Homo sapiens OX=9606 GN=COL25A1 PE=1 SV=1	GPPGKRGKRGRRGESGPPGQPGPQGPPGPKGDKGEQGDQG	(123-162)	35.0	0.9836	0.0	0.0	5.0	5.0	0.0	35.0	0.0	0.0	10.0	0.0	0.0	0.0	22.5	10.0	10.0	2.5	0.0	0.0	0.0	0.0
Human	G	tr|A0A2R8Y760|A0A2R8Y760_HUMAN Collagen alpha-1(XXV) chain OS=Homo sapiens OX=9606 GN=COL25A1 PE=1 SV=1	GDQGQAGPPGPPGPPGPRGPPGDTGKDGPRGMPGVPGEPGKPGEQGLMGPLGPPGQKGSIGAPGIPGMNGQKGEPGLPGAVGQNGIPGPKGEPGEQGEKGDAGENGPKGDTGEKGDPG	(189-306)	33.9	0.9971	3.39	0.0	5.08	6.78	0.0	33.9	0.0	2.54	6.78	2.54	2.54	2.54	22.03	5.93	1.69	0.85	1.69	1.69	0.0	0.0
Human	G	tr|A0A2R8Y760|A0A2R8Y760_HUMAN Collagen alpha-1(XXV) chain OS=Homo sapiens OX=9606 GN=COL25A1 PE=1 SV=1	GIKGEPGESGRPGQKGEPGLPGLPGLPGIKGEPGFIGPQGEPGLPGLPGTKGERGEAGPPGRGERGEPGAPGPKGKQGESGTRGPKGSKGDRGEKGDSGAQGPRGPPGQKGDQG	(311-424)	34.21	0.9969	2.63	0.0	2.63	9.65	0.88	34.21	0.0	2.63	8.77	4.39	0.0	0.0	17.54	5.26	6.14	3.51	1.75	0.0	0.0	0.0
Human	G	tr|A0A2R8Y760|A0A2R8Y760_HUMAN Collagen alpha-1(XXV) chain OS=Homo sapiens OX=9606 GN=COL25A1 PE=1 SV=1	GPPGPPGPQGLQGPKGEQGSPGIPGMDGEQGLKGSKGDMGDPGMTGEKGGIGLPGLPGANGMKGEKGDSGMPGPQG	(449-524)	35.53	0.9881	1.32	0.0	5.26	5.26	0.0	35.53	0.0	2.63	7.89	5.26	6.58	1.32	17.11	6.58	0.0	3.95	1.32	0.0	0.0	0.0
Human	G	tr|A0A2R8Y760|A0A2R8Y760_HUMAN Collagen alpha-1(XXV) chain OS=Homo sapiens OX=9606 GN=COL25A1 PE=1 SV=1	GPPGPPGPHGPPGPMGPHGLPGPKGEPGLNGVKGLKGEPGQKGDRGPLGLPGASGLDGKPGSRGTDGPMGPHGPAGPKGERGEKGAMGEPGPRGPYGLPGKDGEPGLDGFPGPRGEKGDLGEKGEKGEKGKKGKKGPKGEKGEQGAPG	(529-676)	33.78	0.998	2.7	0.0	4.05	8.11	0.68	33.78	2.03	0.0	12.16	6.08	2.03	0.68	19.59	1.35	3.38	1.35	0.68	0.68	0.0	0.68
Human	G	tr|H3BSK4|H3BSK4_HUMAN E3 ubiquitin-protein ligase ARIH1 OS=Homo sapiens OX=9606 GN=ARIH1 PE=1 SV=1	GLGVGGERDGLLCGETGGGGGSALGPGGGGGGGGGGGGGGPG	(51-92)	64.29	0.5998	2.38	2.38	2.38	4.76	0.0	64.29	0.0	0.0	0.0	9.52	0.0	0.0	4.76	0.0	2.38	2.38	2.38	2.38	0.0	0.0
Human	G	tr|A0A2R8YFM0|A0A2R8YFM0_HUMAN Unconventional myosin-XVB OS=Homo sapiens OX=9606 GN=MYO15B PE=1 SV=2	GWGRRKPDEGRGHGRGSKGRGRGKADEGRGHERGDEGRGRGKADEGRGHERGYEGRGCGKADEGRGHERGDEG	(405-477)	34.25	0.9376	4.11	1.37	8.22	13.7	0.0	34.25	5.48	0.0	6.85	0.0	0.0	0.0	1.37	0.0	20.55	1.37	0.0	0.0	1.37	1.37
Human	G	tr|H0YD40|H0YD40_HUMAN Collagen alpha-1(XXVII) chain (Fragment) OS=Homo sapiens OX=9606 GN=COL27A1 PE=4 SV=1	GPPGPKGDCGLPGPPGLPGLPGIPGARGPRGPPGPYGNPGLPGPPGAKGDMGLPGLSGNPGPPGRKGHKGYPGPAGHPGEQGQPGPEGSPGAKGYPGRQGLPGPVGDPGPKGSRGYIGLPGLFGLPGSDGERGLPGVPGKRGKMGMPGFPGVFGERGPPGLDGNPGELGLPGPPGVPGLIGDLGVLGPIGYPGPKGMKGLMGSVGEPGLKG	(275-485)	33.65	0.9988	1.9	0.47	2.84	2.84	1.42	33.65	0.95	1.9	5.21	9.0	2.37	1.42	23.22	1.42	3.79	2.37	0.0	2.84	0.0	2.37
Human	G	tr|A0A096LP11|A0A096LP11_HUMAN Protein LSM14 homolog A (Fragment) OS=Homo sapiens OX=9606 GN=LSM14A PE=1 SV=1	GIPLRPNRGRGGYRGRGGLGFRGGRGRGGGRGGTFTAPRGFRGGFRGGRGG	(76-126)	45.1	0.7856	1.96	0.0	0.0	0.0	7.84	45.1	0.0	1.96	0.0	3.92	0.0	1.96	5.88	0.0	25.49	0.0	3.92	0.0	0.0	1.96
Human	G	tr|H3BUU5|H3BUU5_HUMAN Transcription factor Sp1 (Fragment) OS=Homo sapiens OX=9606 GN=SP1 PE=1 SV=1	GVGGNNGGNGNGGGAFSQARSSSTGSSSSTGGGGQGANGWQIISSSSG	(20-67)	35.42	0.7062	6.25	0.0	0.0	0.0	2.08	35.42	0.0	4.17	0.0	0.0	0.0	10.42	0.0	6.25	2.08	25.0	4.17	2.08	2.08	0.0
Human	G	tr|E7ENW7|E7ENW7_HUMAN Elastin (Fragment) OS=Homo sapiens OX=9606 GN=ELN PE=1 SV=1	GGVPGAIPGGVPGGVFYPGAGLGALGGGALGPGGKPLKPVPGGLAGAGLGAGLG	(27-80)	42.59	0.8413	12.96	0.0	0.0	0.0	1.85	42.59	0.0	1.85	3.7	12.96	0.0	0.0	14.81	0.0	0.0	0.0	0.0	7.41	0.0	1.85
Human	G	tr|E7ENW7|E7ENW7_HUMAN Elastin (Fragment) OS=Homo sapiens OX=9606 GN=ELN PE=1 SV=1	GAGLGGVPGVGGLGVSAGAVVPQPGAGVKPGKVPGVGLPGVYPGGVLPGVGPFGGPQPGVPLG	(109-171)	36.51	0.9104	6.35	0.0	0.0	0.0	1.59	36.51	0.0	0.0	3.17	7.94	0.0	0.0	19.05	3.17	0.0	1.59	0.0	19.05	0.0	1.59
Human	G	tr|E9PP49|E9PP49_HUMAN Collagen alpha-2(VIII) chain OS=Homo sapiens OX=9606 GN=COL8A2 PE=1 SV=1	GEPGPPGKPGPRGPPGPPGFPGKPGMGKPGLHGQPGPAGPPG	(12-53)	35.71	0.9845	2.38	0.0	0.0	2.38	2.38	35.71	2.38	0.0	7.14	2.38	2.38	0.0	38.1	2.38	2.38	0.0	0.0	0.0	0.0	0.0
Human	G	tr|E9PP49|E9PP49_HUMAN Collagen alpha-2(VIII) chain OS=Homo sapiens OX=9606 GN=COL8A2 PE=1 SV=1	GKAGPPGLPGKVGPPGQPGLRGEPGIRGDQGLRGPPGPPGLPGPSG	(58-103)	34.78	0.987	2.17	0.0	2.17	2.17	0.0	34.78	0.0	2.17	4.35	8.7	0.0	0.0	28.26	4.35	6.52	2.17	0.0	2.17	0.0	0.0
Human	G	tr|E9PP49|E9PP49_HUMAN Collagen alpha-2(VIII) chain OS=Homo sapiens OX=9606 GN=COL8A2 PE=1 SV=1	GKPGAQGVPGPPGFQGEPGPQGEPGPPGDRGLKGDNGVGQPGLPGAPGQGGAPGPPGLPGPAGLGKPGLDGLPGAPGDKGESGPPGVPGPRGEPGAVGPKGPPGVDGVGVPGAAGLPGPQGPSGAKGEPGTRGPPGLIGPTGYGMPGLPGPKGDRGPAGVPGLLGDRGEPGEDGEPGEQGPQGLGGPPGLPGSAGLPGRRGPPGPKGEAGPGGPPGVPGIRGDQGPSGLAGKPGVPGERGLPGAHGPPGPTGPKGEPGFTGRPGGPGVAGALGQKGDLGLPGQPGLRGPSGIPGLQGPAGPIGPQGLPGLKGEPGLPGPPGEGRAGEPGTAGPTGPPGVPGSPGITGPPGPPGPPGPPGAPG	(108-469)	35.08	0.9974	5.52	0.0	2.76	4.14	0.55	35.08	0.28	1.38	3.31	6.63	0.28	0.28	25.69	3.59	3.31	1.66	1.93	3.31	0.0	0.28
Human	G	tr|E7EQT3|E7EQT3_HUMAN Anion exchange protein OS=Homo sapiens OX=9606 GN=SLC4A5 PE=1 SV=9	GQMNGSVGGGGGAPGGGNGGGGGGGSGGGAGSGGAGGTSSGDDG	(433-476)	61.36	0.7971	6.82	0.0	4.55	0.0	0.0	61.36	0.0	0.0	0.0	0.0	2.27	4.55	2.27	2.27	0.0	11.36	2.27	2.27	0.0	0.0
Human	G	tr|A2RRB2|A2RRB2_HUMAN ZNF608 protein OS=Homo sapiens OX=9606 GN=ZNF608 PE=1 SV=1	GHQNGSGSQAPSGGHLYGFGAKSNGGGASPFHCGGTGSGSVAAAG	(220-264)	33.33	0.8242	13.33	2.22	0.0	0.0	4.44	33.33	6.67	0.0	2.22	2.22	0.0	4.44	4.44	4.44	0.0	15.56	2.22	2.22	0.0	2.22
Human	G	tr|A0A075B7F4|A0A075B7F4_HUMAN TATA-binding protein-associated factor 2N (Fragment) OS=Homo sapiens OX=9606 GN=TAF15 PE=1 SV=1	GGDFRGRGYGGERGYRGRGGRGGDRGGYGGDRSGGGYGGDRSSGGGYSGDRSGGGYGGDRSGGGYGGDRGGGYGGDRGGGYGGDRGGGYGGDRSRGGYGGDRGGGSGYGGDRSGGYGGDRSGGGYGGDRGGGYGGDRGGYGGKMGG	(56-201)	54.79	0.9138	0.0	0.0	10.27	0.68	0.68	54.79	0.0	0.0	0.68	0.0	0.68	0.0	0.0	0.0	14.38	6.85	0.0	0.0	0.0	10.96
Human	G	tr|K7EKD8|K7EKD8_HUMAN Calpain small subunit 1 OS=Homo sapiens OX=9606 GN=CAPNS1 PE=1 SV=1	GGGGGGGGGGGLGGGLGNVLGGLISGAGGGGGGGGGGGGGGGGGGGGTAMRILGG	(10-64)	72.73	0.5525	3.64	0.0	0.0	0.0	0.0	72.73	0.0	3.64	0.0	9.09	1.82	1.82	0.0	0.0	1.82	1.82	1.82	1.82	0.0	0.0
Human	G	tr|M0R2B0|M0R2B0_HUMAN rRNA 2'-O-methyltransferase fibrillarin (Fragment) OS=Homo sapiens OX=9606 GN=FBL PE=1 SV=1	GFSPRGGGFGGRGGFGDRGGRGGRGGFGGGRGRGGGFRGRGRGGGGGGGGGGGGGRGGGFHSGGNRGRGRGGKRGNQSG	(4-82)	60.76	0.8169	0.0	0.0	1.27	0.0	7.59	60.76	1.27	0.0	1.27	0.0	0.0	2.53	1.27	1.27	18.99	3.8	0.0	0.0	0.0	0.0
Human	G	tr|Q5T321|Q5T321_HUMAN Neurobeachin OS=Homo sapiens OX=9606 GN=NBEA PE=1 SV=1	GPGLEPQPVGLIAVGAAGGGGGGSGGGGTGGSGMGELRGASGSG	(9-52)	47.73	0.7221	9.09	0.0	0.0	4.55	0.0	47.73	0.0	2.27	0.0	6.82	2.27	0.0	6.82	2.27	2.27	9.09	2.27	4.55	0.0	0.0
Human	G	tr|E9PRI5|E9PRI5_HUMAN Transcription factor GATA-4 (Fragment) OS=Homo sapiens OX=9606 GN=GATA4 PE=1 SV=8	GLSYLQGGGAGSASGGASGGSSGGAASGAGPGTQQGSPGWSQAGADG	(50-96)	38.3	0.868	17.02	0.0	2.13	0.0	0.0	38.3	0.0	0.0	0.0	4.26	0.0	0.0	4.26	8.51	0.0	19.15	2.13	0.0	2.13	2.13
Human	G	tr|J3QT75|J3QT75_HUMAN Collagen alpha-1(XIV) chain (Fragment) OS=Homo sapiens OX=9606 GN=COL14A1 PE=1 SV=1	GPPGEPGRPGSPGAPGEQGPPGTPGFPGNAGVPGTPGERGLTGIKGEKGNPGVGTQGPRGPPGPAGPSG	(1-69)	34.78	0.9931	4.35	0.0	0.0	5.8	1.45	34.78	0.0	1.45	2.9	1.45	0.0	2.9	26.09	2.9	4.35	2.9	5.8	2.9	0.0	0.0
Human	G	tr|A0A1W2PPL4|A0A1W2PPL4_HUMAN Heterogeneous nuclear ribonucleoprotein U OS=Homo sapiens OX=9606 GN=HNRNPU PE=1 SV=1	GKNQFNRGGGHRGRGGFNMRGGNFRGGAPGNRGGYNRRGNMPQRGGGGG	(418-466)	40.82	0.7754	2.04	0.0	0.0	0.0	6.12	40.82	2.04	0.0	2.04	0.0	4.08	14.29	4.08	4.08	18.37	0.0	0.0	0.0	0.0	2.04
Human	G	tr|A0A0D9SFL3|A0A0D9SFL3_HUMAN RNA-binding protein EWS OS=Homo sapiens OX=9606 GN=EWSR1 PE=1 SV=1	GGLPPREGRGMPPPLRGGPGGPGGPGGPMGRMGGRGGDRGGFPPRGPRGSRGNPSGGGNVQHRAG	(384-448)	40.0	0.8444	1.54	0.0	1.54	1.54	1.54	40.0	1.54	0.0	0.0	3.08	4.62	3.08	20.0	1.54	15.38	3.08	0.0	1.54	0.0	0.0
Human	G	tr|A0A0D9SFL3|A0A0D9SFL3_HUMAN RNA-binding protein EWS OS=Homo sapiens OX=9606 GN=EWSR1 PE=1 SV=1	GGDRGRGGPGGMRGGRGGLMDRGGPGGMFRGGRGGDRGGFRGGRGMDRGGFGGGRRGGPGGPPGPLMEQMGGRRGGRGGPGKMDKG	(488-573)	48.84	0.8443	0.0	0.0	5.81	1.16	3.49	48.84	0.0	0.0	2.33	2.33	8.14	0.0	8.14	1.16	18.6	0.0	0.0	0.0	0.0	0.0
Human	G	tr|F1T0E5|F1T0E5_HUMAN Calcium-dependent secretion activator 1 OS=Homo sapiens OX=9606 GN=CADPS PE=1 SV=1	GSAGSAGLGGGGAGAGAGVGAGGGGGSGASSGGGAGGLQPSSRAGGG	(41-87)	53.19	0.7494	19.15	0.0	0.0	0.0	0.0	53.19	0.0	0.0	0.0	4.26	0.0	0.0	2.13	2.13	2.13	14.89	0.0	2.13	0.0	0.0
Human	G	tr|H0Y837|H0Y837_HUMAN Nuclear pore complex protein Nup214 (Fragment) OS=Homo sapiens OX=9606 GN=NUP214 PE=1 SV=1	GGGSVASQGFGFSSPNKTGGFGAAPVFGSPPTFGGSPGFGGVPAFG	(803-848)	32.61	0.7957	8.7	0.0	0.0	0.0	15.22	32.61	0.0	0.0	2.17	0.0	0.0	2.17	13.04	2.17	0.0	13.04	4.35	6.52	0.0	0.0
Human	G	tr|M0R2T0|M0R2T0_HUMAN Heterogeneous nuclear ribonucleoprotein M (Fragment) OS=Homo sapiens OX=9606 GN=HNRNPM PE=1 SV=1	GGGGGGSVPGIERMGPGIDRLGGAGMERMGAGLGHGMDRVG	(316-356)	41.46	0.7742	4.88	0.0	4.88	4.88	0.0	41.46	2.44	4.88	0.0	4.88	9.76	0.0	4.88	0.0	9.76	2.44	0.0	4.88	0.0	0.0
Human	G	tr|A0A075B7D9|A0A075B7D9_HUMAN TATA-binding protein-associated factor 2N OS=Homo sapiens OX=9606 GN=TAF15 PE=1 SV=1	GEDNRGYGGSQGGGRGRGGYDKDGRGPMTGSSGGDRGGFKNFGGHRDYG	(80-128)	40.82	0.8485	0.0	0.0	10.2	2.04	4.08	40.82	2.04	0.0	4.08	0.0	2.04	4.08	2.04	2.04	12.24	6.12	2.04	0.0	0.0	6.12
Human	G	tr|B3KPE6|B3KPE6_HUMAN Zinc finger protein 608 (Fragment) OS=Homo sapiens OX=9606 GN=ZNF608 PE=1 SV=1	GHQNGSGSQAPSGGHLYGFGAKSNGGGASPFHCGGTGSGSVAAAG	(220-264)	33.33	0.8242	13.33	2.22	0.0	0.0	4.44	33.33	6.67	0.0	2.22	2.22	0.0	4.44	4.44	4.44	0.0	15.56	2.22	2.22	0.0	2.22
Human	G	tr|B7Z4B8|B7Z4B8_HUMAN Heterogeneous nuclear ribonucleoprotein U-like protein 1 OS=Homo sapiens OX=9606 GN=HNRNPUL1 PE=1 SV=1	GGGGFRGRGGGGGFQRYENRGPPGGNRGGFQNRGGGSGGGGNYRGGFNRSGGGGYSQNRWG	(524-584)	47.54	0.7278	0.0	0.0	0.0	1.64	6.56	47.54	0.0	0.0	0.0	0.0	0.0	9.84	3.28	4.92	14.75	4.92	0.0	0.0	1.64	4.92
Human	G	tr|A0A1W2PP83|A0A1W2PP83_HUMAN POU domain, class 5, transcription factor 1 OS=Homo sapiens OX=9606 GN=POU5F1 PE=1 SV=1	GGGGDGPGGPEPGWVDPRTWLSFQGPPGGPGIGPGVGPGSEVWG	(16-59)	38.64	0.7125	0.0	0.0	4.55	4.55	2.27	38.64	0.0	2.27	0.0	2.27	0.0	0.0	20.45	2.27	2.27	4.55	2.27	6.82	6.82	0.0
Human	G	tr|B7Z645|B7Z645_HUMAN Heterogeneous nuclear ribonucleoprotein Q OS=Homo sapiens OX=9606 GN=SYNCRIP PE=1 SV=1	GYEDFQVGARGRGGRGARGAAPSRGRGAAPPRGRAGYSQRGGPGSARGVRGARGGAQQQRGRGQGKGVEAG	(389-459)	32.39	0.9029	15.49	0.0	1.41	2.82	1.41	32.39	0.0	0.0	1.41	0.0	0.0	0.0	5.63	8.45	19.72	4.23	0.0	4.23	0.0	2.82
Human	G	tr|A0A0C4DFP7|A0A0C4DFP7_HUMAN Complement C1q tumor necrosis factor-related protein 1 OS=Homo sapiens OX=9606 GN=C1QTNF1 PE=1 SV=1	GEKGDRGDRGLQGKYGKTGSAGARGHTGPKGQKGSMGAPG	(17-56)	35.0	0.9836	7.5	0.0	5.0	2.5	0.0	35.0	2.5	0.0	12.5	2.5	2.5	0.0	5.0	5.0	7.5	5.0	5.0	0.0	0.0	2.5
Human	G	tr|H7C3F0|H7C3F0_HUMAN Collagen alpha-1(XVI) chain (Fragment) OS=Homo sapiens OX=9606 GN=COL16A1 PE=1 SV=1	GEPGPPGRGVQGPQGEPGAPGLPGIQGLPGPRGPPGPTGEKGAQGSPGVKGATGPVGPPG	(1-60)	35.0	0.9914	5.0	0.0	0.0	5.0	0.0	35.0	0.0	1.67	3.33	3.33	0.0	0.0	26.67	6.67	3.33	1.67	3.33	5.0	0.0	0.0
Human	G	tr|F8W754|F8W754_HUMAN Gamma-synuclein OS=Homo sapiens OX=9606 GN=SNCG PE=1 SV=1	GCGEQRQHCGHQDRGGGGEHRGHLRGGAQGGLEAICPPTGG	(86-126)	34.15	0.7408	4.88	7.32	2.44	7.32	0.0	34.15	9.76	2.44	0.0	4.88	0.0	0.0	4.88	9.76	9.76	0.0	2.44	0.0	0.0	0.0
Human	G	tr|A0A499FIM1|A0A499FIM1_HUMAN C1q and tumor necrosis factor related protein 2 OS=Homo sapiens OX=9606 GN=C1QTNF2 PE=1 SV=1	GPQGPPGPPGAPGPSGMMGRMGFPGKDGQDGHDGDRGDSGEEGPPGRTGNRGKPGPKGKAGAIGRAGPRGPKGVNGTPGKHGTPGKKGPKGKKGEPGLPGPCSCGSG	(85-191)	33.64	0.9918	3.74	1.87	4.67	2.8	0.93	33.64	1.87	0.93	10.28	0.93	2.8	1.87	18.69	1.87	5.61	3.74	2.8	0.93	0.0	0.0
Human	G	tr|A2AAS7|A2AAS7_HUMAN Collagen alpha-2(XI) chain (Fragment) OS=Homo sapiens OX=9606 GN=COL11A2 PE=1 SV=1	GPPGPEGPAGLIGPPGIQGNPGPVGDPGERGPPGRAGLPGSDGAPGPPG	(399-447)	34.69	0.9882	6.12	0.0	4.08	4.08	0.0	34.69	0.0	4.08	0.0	4.08	0.0	2.04	30.61	2.04	4.08	2.04	0.0	2.04	0.0	0.0
Human	G	tr|A2AAS7|A2AAS7_HUMAN Collagen alpha-2(XI) chain (Fragment) OS=Homo sapiens OX=9606 GN=COL11A2 PE=1 SV=1	GPPGPMGYTGRPGPLGQPGSPGLKGESGDLGPQGPRGPQGLTGPPGKAGRRGRAGADGARGMPGDPGVKGDRGFDGLPGLPGEKGHRGDTGAQGLPGPPGEDGERGDDGEIGPRGLPGESGPRGLLGPKGPPGIPG	(487-622)	33.82	0.9977	3.68	0.0	6.62	4.41	0.74	33.82	0.74	1.47	3.68	7.35	1.47	0.0	19.12	2.94	8.09	2.21	2.21	0.74	0.0	0.74
Human	G	tr|G3V0G6|G3V0G6_HUMAN Elastin OS=Homo sapiens OX=9606 GN=ELN PE=1 SV=1	GGVPGAIPGGVPGGVFYPALGPGGKPLKPVPGGLAGAGLGAGLG	(27-70)	38.64	0.8009	11.36	0.0	0.0	0.0	2.27	38.64	0.0	2.27	4.55	11.36	0.0	0.0	18.18	0.0	0.0	0.0	0.0	9.09	0.0	2.27
Human	G	tr|G3V0G6|G3V0G6_HUMAN Elastin OS=Homo sapiens OX=9606 GN=ELN PE=1 SV=1	GAAAGLVPGGPGFGPGVVGVPGAGVPGVGVPGAGIPVVPGAGIPG	(312-356)	37.78	0.9236	13.33	0.0	0.0	0.0	2.22	37.78	0.0	4.44	0.0	2.22	0.0	0.0	20.0	0.0	0.0	0.0	0.0	20.0	0.0	0.0
Human	G	tr|G3V0G6|G3V0G6_HUMAN Elastin OS=Homo sapiens OX=9606 GN=ELN PE=1 SV=1	GARPGVGVGGIPTYGVGAGGFPGFGVGVGGIPGVAGVPGVGGVPGVGGVPGVG	(379-431)	45.28	0.9017	5.66	0.0	0.0	0.0	3.77	45.28	0.0	3.77	0.0	0.0	0.0	0.0	13.21	0.0	1.89	0.0	1.89	22.64	0.0	1.89
Human	G	tr|G3V0G6|G3V0G6_HUMAN Elastin OS=Homo sapiens OX=9606 GN=ELN PE=1 SV=1	GLVPGVGVAPGVGVAPGVGVAPGVGLAPGVGVAPGVGVAPGVGVAPGIGPGG	(448-499)	36.54	0.9402	13.46	0.0	0.0	0.0	0.0	36.54	0.0	1.92	0.0	3.85	0.0	0.0	17.31	0.0	0.0	0.0	0.0	26.92	0.0	0.0
Human	G	tr|G3V0G6|G3V0G6_HUMAN Elastin OS=Homo sapiens OX=9606 GN=ELN PE=1 SV=1	GLGAGIPGLGVGVGVPGLGVGAGVPGLGVGAGVPGFGAVPG	(521-561)	43.9	0.9669	9.76	0.0	0.0	0.0	2.44	43.9	0.0	2.44	0.0	9.76	0.0	0.0	12.2	0.0	0.0	0.0	0.0	19.51	0.0	0.0
Human	G	tr|G3V0G6|G3V0G6_HUMAN Elastin OS=Homo sapiens OX=9606 GN=ELN PE=1 SV=1	GLVGAAGLGGLGVGGLGVPGVGGLGGIPPAAAAKAAKYGAAGLGGVLGGAGQFPLGGVAARPGFG	(616-680)	38.46	0.7974	20.0	0.0	0.0	0.0	3.08	38.46	0.0	1.54	3.08	12.31	0.0	0.0	7.69	1.54	1.54	0.0	0.0	9.23	0.0	1.54
Human	G	tr|M0R1H0|M0R1H0_HUMAN rRNA 2'-O-methyltransferase fibrillarin (Fragment) OS=Homo sapiens OX=9606 GN=FBL PE=1 SV=1	GFSPRGGGFGGRGGFGDRGGRGGFRGRGRGGGGGGGGGGGGGRGGGGFHSGGNRGRGRGGKRGNQSG	(4-70)	59.7	0.7708	0.0	0.0	1.49	0.0	7.46	59.7	1.49	0.0	1.49	0.0	0.0	2.99	1.49	1.49	17.91	4.48	0.0	0.0	0.0	0.0
Human	G	tr|A0A590UJ62|A0A590UJ62_HUMAN Potassium voltage-gated channel subfamily C member 3 OS=Homo sapiens OX=9606 GN=KCNC3 PE=1 SV=1	GAHDGGLDDEAGAGGGGLDGAGGELKRLCFQDAGGGAGGPPGGAGGAGG	(218-266)	44.9	0.704	16.33	2.04	10.2	4.08	2.04	44.9	2.04	0.0	2.04	8.16	0.0	0.0	4.08	2.04	2.04	0.0	0.0	0.0	0.0	0.0
Human	G	tr|F8WDM8|F8WDM8_HUMAN Collagen alpha-1(XXIV) chain OS=Homo sapiens OX=9606 GN=COL24A1 PE=1 SV=1	GPKGDTGPPGPPGPAGIPGPSGKRGPRGIPGPHGNPGLPGLPGPKGPKGDPGFSPG	(489-544)	33.93	0.9862	1.79	0.0	3.57	0.0	1.79	33.93	1.79	3.57	7.14	3.57	0.0	1.79	32.14	0.0	3.57	3.57	1.79	0.0	0.0	0.0
Human	G	tr|F8WDM8|F8WDM8_HUMAN Collagen alpha-1(XXIV) chain OS=Homo sapiens OX=9606 GN=COL24A1 PE=1 SV=1	GEKGDQGLSGLMGPPGMQGDKGLKGHPGLPGLPGEQGIPGFAGNIGSPGYPGRQGLAGPEGNPGPKGAQGFIGSPGEAGQLGPEGERGIPGIRGKKGFKGRQGFPGDFGDRGPAGLDGSPGLVGGTGPPGFPGLRGSVGPVGPIGPAGIPGPMGLSGNKGLPGIKGDKGEQGTAGELGEPGYPGDKGAVGLPGPPGMRGKSGPSGQTGDPGLQGPSGPPGPEGFPGDIGIPGQNGPEGPKGLLGNRGPPGPPGLKGTQGEEGPIGAFGELGPRGKPGQKGYAGEPGPEGLKGEVGDQGNIGKIG	(549-852)	33.88	0.9987	3.29	0.0	3.29	5.59	2.63	33.88	0.33	4.28	5.92	6.58	1.32	1.97	16.45	4.61	2.96	2.96	1.32	1.64	0.0	0.99
Human	G	tr|A0A087WSX5|A0A087WSX5_HUMAN Zinc finger protein 628 OS=Homo sapiens OX=9606 GN=ZNF628 PE=1 SV=1	GAGGGRARQGPRAVGKAGQGAGVVWLPGPGGLGVQGAASAGASGTG	(750-795)	36.96	0.8721	19.57	0.0	0.0	0.0	0.0	36.96	0.0	0.0	2.17	4.35	0.0	0.0	6.52	6.52	6.52	4.35	2.17	8.7	2.17	0.0
Human	QN	sp|Q86UP3|ZFHX4_HUMAN Zinc finger homeobox protein 4 OS=Homo sapiens OX=9606 GN=ZFHX4 PE=1 SV=1	QQIQTQHHVGQTQLQILQQQAQQYQATQPQLQPQKQQQQPPPPQQQQQQQ	(1735-1784)	56.0	0.8018	4.0	0.0	0.0	0.0	0.0	2.0	4.0	4.0	2.0	6.0	0.0	0.0	12.0	56.0	0.0	0.0	6.0	2.0	0.0	2.0
Human	QN	sp|Q8TF68|ZN384_HUMAN Zinc finger protein 384 OS=Homo sapiens OX=9606 GN=ZNF384 PE=1 SV=2	QAQAQAQAQAQAQAQAQAQAQASQASQQQQQQQQQQQQQQQQPPPHFQ	(475-522)	60.42	0.599	25.0	0.0	0.0	0.0	2.08	0.0	2.08	0.0	0.0	0.0	0.0	0.0	6.25	60.42	0.0	4.17	0.0	0.0	0.0	0.0
Human	QN	sp|Q9ULV3|CIZ1_HUMAN Cip1-interacting zinc finger protein OS=Homo sapiens OX=9606 GN=CIZ1 PE=1 SV=2	QQQQQQLQQQQQQLQQLQQQQLQQQQLQQQQLLQLQQLLQQSPPQ	(4-48)	71.11	0.8564	0.0	0.0	0.0	0.0	0.0	0.0	0.0	0.0	0.0	22.22	0.0	0.0	4.44	71.11	0.0	2.22	0.0	0.0	0.0	0.0
Human	QN	sp|Q9P0K8|FOXJ2_HUMAN Forkhead box protein J2 OS=Homo sapiens OX=9606 GN=FOXJ2 PE=1 SV=1	NNYYMYQQQQPPPPQQQQQQQQPPQPPPQQSQPQQQQAPAQ	(285-325)	56.1	0.6854	4.88	0.0	0.0	0.0	0.0	0.0	0.0	0.0	0.0	0.0	2.44	4.88	26.83	51.22	0.0	2.44	0.0	0.0	0.0	7.32
Human	QN	sp|P51531|SMCA2_HUMAN Probable global transcription activator SNF2L2 OS=Homo sapiens OX=9606 GN=SMARCA2 PE=1 SV=2	QQQQQQQQQQQQQQQQQQQQQQQPQQQPPQPQTQQQQQPALVNYN	(216-260)	77.78	0.4614	2.22	0.0	0.0	0.0	0.0	0.0	0.0	0.0	0.0	2.22	0.0	4.44	11.11	73.33	0.0	0.0	2.22	2.22	0.0	2.22
Human	QN	sp|P52655|TF2AA_HUMAN Transcription initiation factor IIA subunit 1 OS=Homo sapiens OX=9606 GN=GTF2A1 PE=1 SV=1	QQLLLQVQQQHQPQQQQHHHHHHHQQAQPQQTVPQQAQTQQ	(64-104)	51.22	0.7112	4.88	0.0	0.0	0.0	0.0	0.0	19.51	0.0	0.0	7.32	0.0	0.0	7.32	51.22	0.0	0.0	4.88	4.88	0.0	0.0
Human	QN	sp|Q9ULU4|PKCB1_HUMAN Protein kinase C-binding protein 1 OS=Homo sapiens OX=9606 GN=ZMYND8 PE=1 SV=2	QTSSQKWHMQKMQRQQQQQQQQNQQQQPQSSQGTRYQTRQ	(826-865)	52.5	0.5344	0.0	0.0	0.0	0.0	0.0	2.5	2.5	0.0	5.0	0.0	5.0	2.5	2.5	50.0	7.5	10.0	7.5	0.0	2.5	2.5
Human	QN	sp|Q14686|NCOA6_HUMAN Nuclear receptor coactivator 6 OS=Homo sapiens OX=9606 GN=NCOA6 PE=1 SV=3	NRQMNPANFPQLQQQQQQQQQQQQQQQQQQQQQQQQQLQARPPQQHQQQQPQ	(249-300)	73.08	0.4622	3.85	0.0	0.0	0.0	1.92	0.0	1.92	0.0	0.0	3.85	1.92	5.77	9.62	67.31	3.85	0.0	0.0	0.0	0.0	0.0
Human	QN	sp|O94916|NFAT5_HUMAN Nuclear factor of activated T-cells 5 OS=Homo sapiens OX=9606 GN=NFAT5 PE=1 SV=1	NMIFNPNQNPMANQEQQNQSIFHQQSNMAPMNQEQQPMQFQSQ	(1288-1330)	48.84	0.7624	4.65	0.0	0.0	4.65	6.98	0.0	2.33	4.65	0.0	0.0	11.63	18.6	9.3	30.23	0.0	6.98	0.0	0.0	0.0	0.0
Human	QN	sp|P20226|TBP_HUMAN TATA-box-binding protein OS=Homo sapiens OX=9606 GN=TBP PE=1 SV=2	QQRQQQQQQQQQQQQQQQQQQQQQQQQQQQQQQQQQQQQQQ	(55-95)	97.56	0.1655	0.0	0.0	0.0	0.0	0.0	0.0	0.0	0.0	0.0	0.0	0.0	0.0	0.0	97.56	2.44	0.0	0.0	0.0	0.0	0.0
Human	QN	sp|O95104|SCAF4_HUMAN SR-related and CTD-associated factor 4 OS=Homo sapiens OX=9606 GN=SCAF4 PE=1 SV=3	QQPPQQPQQQPQPQAPQQPQQQQQQQPPPSQQPPPTQQQPQQFRNDNRQQFNSGRDQ	(941-997)	54.39	0.7998	1.75	0.0	3.51	0.0	3.51	1.75	0.0	0.0	0.0	0.0	0.0	5.26	24.56	49.12	5.26	3.51	1.75	0.0	0.0	0.0
Human	QN	sp|Q6ZW49|PAXI1_HUMAN PAX-interacting protein 1 OS=Homo sapiens OX=9606 GN=PAXIP1 PE=1 SV=2	QQQQQQQAHPHQFSQQQLQFPQQQLHPPQQLHRPQQQLQPFQQQHALQQQFHQLQQHQLQQQQLAQLQQQHSLLQQQQQQQIQQQQLQRMHQQQQQQQMQSQ	(451-552)	58.82	0.8469	2.94	0.0	0.0	0.0	3.92	0.0	8.82	0.98	0.0	11.76	1.96	0.0	5.88	58.82	1.96	2.94	0.0	0.0	0.0	0.0
Human	QN	sp|P35711|SOX5_HUMAN Transcription factor SOX-5 OS=Homo sapiens OX=9606 GN=SOX5 PE=1 SV=3	QRQQMELAKQQQEQIARQQQQLLQQQHKINLLQQQIQVQGQ	(234-274)	51.22	0.7409	4.88	0.0	0.0	4.88	0.0	2.44	2.44	7.32	4.88	12.2	2.44	2.44	0.0	48.78	4.88	0.0	0.0	2.44	0.0	0.0
Human	QN	sp|Q96JK9|MAML3_HUMAN Mastermind-like protein 3 OS=Homo sapiens OX=9606 GN=MAML3 PE=1 SV=4	QMAAQQQQRAKLMQQKQQQQQQQQQQQQQQQQQQQQQQQQQHSNQTSN	(470-517)	72.92	0.3869	6.25	0.0	0.0	0.0	0.0	0.0	2.08	0.0	4.17	2.08	4.17	4.17	0.0	68.75	2.08	4.17	2.08	0.0	0.0	0.0
Human	QN	sp|O14776|TCRG1_HUMAN Transcription elongation regulator 1 OS=Homo sapiens OX=9606 GN=TCERG1 PE=1 SV=2	QAQVQAQAQAQAQAQAQAQAQAQAQAQAQAQAQAQAQAQAQAQAQAQAQAQAQAQAQAQAQAQVQAQVQAQVQAQ	(180-254)	50.67	1.0	44.0	0.0	0.0	0.0	0.0	0.0	0.0	0.0	0.0	0.0	0.0	0.0	0.0	50.67	0.0	0.0	0.0	5.33	0.0	0.0
Human	QN	sp|Q02446|SP4_HUMAN Transcription factor Sp4 OS=Homo sapiens OX=9606 GN=SP4 PE=1 SV=2	QLQPNGMQNAQDQSNSLQQVQIVGQPILQQIQIQQPQQQIIQAIPPQ	(377-423)	46.81	0.8561	4.26	0.0	2.13	0.0	0.0	4.26	0.0	14.89	0.0	6.38	2.13	6.38	10.64	40.43	0.0	4.26	0.0	4.26	0.0	0.0
Human	QN	sp|Q8IZL2|MAML2_HUMAN Mastermind-like protein 2 OS=Homo sapiens OX=9606 GN=MAML2 PE=1 SV=2	QQQQQQQQQQQQQQQQQQQQQQQQQQQQQQQQQQSSISAQQQQQQQSSISAQQQQQQQQQQQQQQQQQQQQQQQQQQQPSSQPAQ	(588-672)	82.35	0.4911	3.53	0.0	0.0	0.0	0.0	0.0	0.0	2.35	0.0	0.0	0.0	0.0	2.35	82.35	0.0	9.41	0.0	0.0	0.0	0.0
Human	QN	sp|Q9UN79|SOX13_HUMAN Transcription factor SOX-13 OS=Homo sapiens OX=9606 GN=SOX13 PE=1 SV=3	QQQQMELARQQQEQIAKQQQQLIQQQHKINLLQQQIQQVN	(184-223)	55.0	0.7498	5.0	0.0	0.0	5.0	0.0	0.0	2.5	10.0	5.0	10.0	2.5	5.0	0.0	50.0	2.5	0.0	0.0	2.5	0.0	0.0
Human	QN	sp|Q3ZLR7|SP201_HUMAN Transcription factor SPT20 homolog-like 1 OS=Homo sapiens OX=9606 GN=SUPT20HL1 PE=2 SV=2	QLQPQWQPKPRQEQPQSQQQQPQHIQLQTQQLRVLQQPQHIQLQTQQ	(733-779)	48.94	0.8224	0.0	0.0	0.0	2.13	0.0	0.0	4.26	4.26	2.13	10.64	0.0	0.0	12.77	48.94	4.26	2.13	4.26	2.13	2.13	0.0
Human	QN	sp|P0CG23|ZN853_HUMAN Zinc finger protein 853 OS=Homo sapiens OX=9606 GN=ZNF853 PE=2 SV=1	QRELQLQQLEQQPEPQQQPQHEQLQQPQPHLELQQQPQQDGQQQLSQLQQEKHQ	(86-139)	48.15	0.8106	0.0	0.0	1.85	11.11	0.0	1.85	5.56	0.0	1.85	14.81	0.0	0.0	11.11	48.15	1.85	1.85	0.0	0.0	0.0	0.0
Human	QN	sp|P0CG23|ZN853_HUMAN Zinc finger protein 853 OS=Homo sapiens OX=9606 GN=ZNF853 PE=2 SV=1	QLMHQQQQLQPQQVQEQQRLQQQQEQLQTQQAQEQQVLQQQEQLQQQVQEQQLLQQQQEQLQQQQLLQQQEQLQQQQFQQQQEQLQQQQQLLLLQQQGQLQQQLLQQQQAQLQQQLLEQQQAQLQQQLLLQQQEQLQQQQQQQLLQQQQEQLQQQQLQ	(151-308)	64.56	0.9332	1.9	0.0	0.0	6.96	0.63	0.63	0.63	0.0	0.0	20.25	0.63	0.0	0.63	64.56	0.63	0.0	0.63	1.9	0.0	0.0
Human	QN	sp|Q96PN7|TREF1_HUMAN Transcriptional-regulating factor 1 OS=Homo sapiens OX=9606 GN=TRERF1 PE=1 SV=1	QHMQQMQQHQYYPPQQQQQAGQQRISMQEIQTQPQQIRPSQPQPPPQQQQPQQLQLQQRQGSMQIPQYYQPQPMMQHLQEQQQQQMHLQ	(259-347)	47.19	0.8549	1.12	0.0	0.0	2.25	0.0	2.25	4.49	4.49	0.0	4.49	7.87	0.0	13.48	47.19	3.37	3.37	1.12	0.0	0.0	4.49
Human	QN	sp|O15405|TOX3_HUMAN TOX high mobility group box family member 3 OS=Homo sapiens OX=9606 GN=TOX3 PE=1 SV=2	QVSPSVQTQQHQMQLQQQQQQQQQQMQQMQQQQLQQHQMHQQIQQQMQQQHFQHHMQQHLQQQQQHLQQQINQQQLQQQLQQRLQLQQLQHMQHQSQ	(431-527)	61.86	0.8766	0.0	0.0	0.0	0.0	1.03	0.0	10.31	2.06	0.0	9.28	7.22	1.03	1.03	60.82	1.03	3.09	1.03	2.06	0.0	0.0
Human	QN	sp|Q8WV24|PHLA1_HUMAN Pleckstrin homology-like domain family A member 1 OS=Homo sapiens OX=9606 GN=PHLDA1 PE=1 SV=4	QKQQHLVQQQPPSQPQPQPQLQPQPQPQPQPQPQPQSQPQPQPQPKPQPQQ	(297-347)	49.02	0.8799	0.0	0.0	0.0	0.0	0.0	0.0	1.96	0.0	3.92	3.92	0.0	0.0	35.29	49.02	0.0	3.92	0.0	1.96	0.0	0.0
Human	QN	sp|Q9H334|FOXP1_HUMAN Forkhead box protein P1 OS=Homo sapiens OX=9606 GN=FOXP1 PE=1 SV=1	QQMQQILQQQVLSPQQLQVLLQQQQALMLQQQQLQEFYKKQQEQLQLQ	(110-157)	50.0	0.7426	2.08	0.0	0.0	4.17	2.08	0.0	0.0	2.08	4.17	20.83	4.17	0.0	2.08	50.0	0.0	2.08	0.0	4.17	0.0	2.08
Human	QN	sp|P42694|HELZ_HUMAN Probable helicase with zinc finger domain OS=Homo sapiens OX=9606 GN=HELZ PE=1 SV=2	QQHTLLNQQQNNLPEQPNQIPPQPNQVVQQQSQLNQQPQQPPPQ	(1375-1418)	54.55	0.7712	0.0	0.0	0.0	2.27	0.0	0.0	2.27	2.27	0.0	9.09	0.0	13.64	20.45	40.91	0.0	2.27	2.27	4.55	0.0	0.0
Human	QN	sp|O14686|KMT2D_HUMAN Histone-lysine N-methyltransferase 2D OS=Homo sapiens OX=9606 GN=KMT2D PE=1 SV=2	QPMGSLQQLQQQQQLQQQQQLQQQQQQQLQQQQQLQQQQLQQQQQQQQLQQQQQQQLQQQQQQLQQQQQQQQQQFQQQQQQQQMGLLNQ	(3892-3980)	78.65	0.8777	0.0	0.0	0.0	0.0	1.12	2.25	0.0	0.0	0.0	13.48	2.25	1.12	1.12	77.53	0.0	1.12	0.0	0.0	0.0	0.0
Human	QN	sp|Q96MM7|H6ST2_HUMAN Heparan-sulfate 6-O-sulfotransferase 2 OS=Homo sapiens OX=9606 GN=HS6ST2 PE=1 SV=2	QTHFQSQGQGQSQNPNQNQSQNPNPNANQNLTQNLMQNLTQSLSQ	(527-571)	53.33	0.849	2.22	0.0	0.0	0.0	2.22	4.44	2.22	0.0	0.0	8.89	2.22	22.22	6.67	31.11	0.0	11.11	6.67	0.0	0.0	0.0
Human	QN	sp|Q96RN5|MED15_HUMAN Mediator of RNA polymerase II transcription subunit 15 OS=Homo sapiens OX=9606 GN=MED15 PE=1 SV=2	QTQLQLQQVALQQQQQQQQFQQQQQAALQQQQQQQQQQQFQAQQSAMQQQFQAVVQQQQQLQQQQQQQQ	(150-218)	71.01	0.7996	8.7	0.0	0.0	0.0	4.35	0.0	0.0	0.0	0.0	7.25	1.45	0.0	0.0	71.01	0.0	1.45	1.45	4.35	0.0	0.0
Human	QN	sp|Q96RN5|MED15_HUMAN Mediator of RNA polymerase II transcription subunit 15 OS=Homo sapiens OX=9606 GN=MED15 PE=1 SV=2	QNQQQIQQQQQQLQRIAQLQLQQQQQQQQQQQQQQQQALQAQPPIQQPPMQQPQ	(226-279)	68.52	0.6637	5.56	0.0	0.0	0.0	0.0	0.0	0.0	5.56	0.0	7.41	1.85	1.85	9.26	66.67	1.85	0.0	0.0	0.0	0.0	0.0
Human	QN	sp|O15409|FOXP2_HUMAN Forkhead box protein P2 OS=Homo sapiens OX=9606 GN=FOXP2 PE=1 SV=2	QQMQQILQQQVLSPQQLQALLQQQQAVMLQQQQLQEFYKKQQEQLHLQLLQQQQQQQQQQQQQQQQQQQQQQQQQQQQQQQQQQQQQQQQHPGKQ	(102-196)	67.37	0.4743	2.11	0.0	0.0	2.11	1.05	1.05	2.11	1.05	3.16	11.58	2.11	0.0	2.11	67.37	0.0	1.05	0.0	2.11	0.0	1.05
Human	QN	sp|Q93074|MED12_HUMAN Mediator of RNA polymerase II transcription subunit 12 OS=Homo sapiens OX=9606 GN=MED12 PE=1 SV=4	QQQQQQQQQQQQQQQQQQQQQQQQQQYHIRQQQQQQILRQQQQQQQQQQQQQQQQQQQQQQQQQQHQQQQQQQAAPPQPQPQSQPQFQRQGLQQTQQQQQTAALVRQLQQQLSNTQ	(2051-2166)	73.28	0.6644	3.45	0.0	0.0	0.0	0.86	0.86	1.72	1.72	0.0	4.31	0.0	0.86	4.31	72.41	3.45	1.72	2.59	0.86	0.0	0.86
Human	QN	sp|Q14814|MEF2D_HUMAN Myocyte-specific enhancer factor 2D OS=Homo sapiens OX=9606 GN=MEF2D PE=1 SV=1	NVTAWQQPQQPQQPQQPQPPQQQPPQPQQPQPQQPQQPQQPPQQQ	(360-404)	57.78	0.8852	2.22	0.0	0.0	0.0	0.0	0.0	0.0	0.0	0.0	0.0	0.0	2.22	33.33	55.56	0.0	0.0	2.22	2.22	2.22	0.0
Human	QN	sp|Q9H2F5|EPC1_HUMAN Enhancer of polycomb homolog 1 OS=Homo sapiens OX=9606 GN=EPC1 PE=1 SV=1	QYQQHQQQLALMQKQQLAQIQQQQANSNSSTNTSQNLASNQQ	(587-628)	52.38	0.7871	9.52	0.0	0.0	0.0	0.0	0.0	2.38	2.38	2.38	9.52	2.38	11.9	0.0	40.48	0.0	11.9	4.76	0.0	0.0	2.38
Human	QN	sp|Q156A1|ATX8_HUMAN Ataxin-8 OS=Homo sapiens OX=9606 GN=ATXN8 PE=1 SV=1	QQQQQQQQQQQQQQQQQQQQQQQQQQQQQQQQQQQQQQQQQQQQQQQQQQQQQQQQQQQQQQQQQQQQQQQQQQQQQQQ	(2-80)	100.0	0.0	0.0	0.0	0.0	0.0	0.0	0.0	0.0	0.0	0.0	0.0	0.0	0.0	0.0	100.0	0.0	0.0	0.0	0.0	0.0	0.0
Human	QN	sp|Q96L91|EP400_HUMAN E1A-binding protein p400 OS=Homo sapiens OX=9606 GN=EP400 PE=1 SV=4	QLLRQQQQQQQQQQQQQQQQQQQQQQQQQQQQQTTTTSQVQVPQIQGQ	(2752-2799)	72.92	0.2645	0.0	0.0	0.0	0.0	0.0	2.08	0.0	2.08	0.0	4.17	0.0	0.0	2.08	72.92	2.08	2.08	8.33	4.17	0.0	0.0
Human	QN	tr|J3QS41|J3QS41_HUMAN Probable helicase with zinc finger domain OS=Homo sapiens OX=9606 GN=HELZ PE=1 SV=1	QQHTLLNQQQNNLPEQPNQIPPQPNQVVQQQSQLNQQPQQPPPQ	(1376-1419)	54.55	0.7712	0.0	0.0	0.0	2.27	0.0	0.0	2.27	2.27	0.0	9.09	0.0	13.64	20.45	40.91	0.0	2.27	2.27	4.55	0.0	0.0
Human	QN	tr|A0A3B3IRW4|A0A3B3IRW4_HUMAN Transcription factor Sp4 OS=Homo sapiens OX=9606 GN=SP4 PE=1 SV=1	QLQPNGMQNAQDQSNSLQQVQIVGQPILQQIQIQQPQQQIIQAIPPQ	(360-406)	46.81	0.8561	4.26	0.0	2.13	0.0	0.0	4.26	0.0	14.89	0.0	6.38	2.13	6.38	10.64	40.43	0.0	4.26	0.0	4.26	0.0	0.0
Human	QN	tr|A0A0B4J2F3|A0A0B4J2F3_HUMAN Forkhead box protein P1 OS=Homo sapiens OX=9606 GN=FOXP1 PE=1 SV=2	QQMQQILQQQVLSPQQLQVLLQQQQALMLQQQLQEFYKKQQ	(10-50)	48.78	0.7072	2.44	0.0	0.0	2.44	2.44	0.0	0.0	2.44	4.88	19.51	4.88	0.0	2.44	48.78	0.0	2.44	0.0	4.88	0.0	2.44
Human	QN	tr|A0A0U1RQE6|A0A0U1RQE6_HUMAN Forkhead box protein P2 (Fragment) OS=Homo sapiens OX=9606 GN=FOXP2 PE=1 SV=2	QQQQQQQQQQQQQQQQQQQQQQQQQQQQQQQQQQQQQQQQHPGKQAKEQQQQQLAAQQLVFQQQLLQMQQLQQQQHLLSLQRQ	(4-86)	72.29	0.4268	3.61	0.0	0.0	1.2	1.2	1.2	2.41	0.0	2.41	9.64	1.2	0.0	1.2	72.29	1.2	1.2	0.0	1.2	0.0	0.0
Human	QN	tr|Q7Z6S5|Q7Z6S5_HUMAN TATA-box-binding protein (Fragment) OS=Homo sapiens OX=9606 GN=TBP PE=1 SV=1	QQRQQQQQQQQQQQQQQQQQQQQQQQQQQQQQQQQQQQQQQ	(55-95)	97.56	0.1655	0.0	0.0	0.0	0.0	0.0	0.0	0.0	0.0	0.0	0.0	0.0	0.0	0.0	97.56	2.44	0.0	0.0	0.0	0.0	0.0
Human	QN	tr|G3V1P5|G3V1P5_HUMAN Mediator of RNA polymerase II transcription subunit 15 OS=Homo sapiens OX=9606 GN=MED15 PE=1 SV=1	QTQLQLQQVALQQQQQQQQFQQQQQAALQQQQQQQQQQQFQAQQSAMQQQFQAVVQQQQQLQQQQQQQQ	(124-192)	71.01	0.7996	8.7	0.0	0.0	0.0	4.35	0.0	0.0	0.0	0.0	7.25	1.45	0.0	0.0	71.01	0.0	1.45	1.45	4.35	0.0	0.0
Human	QN	tr|G3V1P5|G3V1P5_HUMAN Mediator of RNA polymerase II transcription subunit 15 OS=Homo sapiens OX=9606 GN=MED15 PE=1 SV=1	QNQQQIQQQQQQLQRIAQLQLQQQQQQQQQQQQQQQQALQAQPPIQQPPMQQPQ	(200-253)	68.52	0.6637	5.56	0.0	0.0	0.0	0.0	0.0	0.0	5.56	0.0	7.41	1.85	1.85	9.26	66.67	1.85	0.0	0.0	0.0	0.0	0.0
Human	QN	tr|Q5SYW2|Q5SYW2_HUMAN Cip1-interacting zinc finger protein OS=Homo sapiens OX=9606 GN=CIZ1 PE=1 SV=1	QQQQQQLQQQQQQLQQLQQQQLQQQQLQQQQLLQLQQLLQQSPPQ	(4-48)	71.11	0.8564	0.0	0.0	0.0	0.0	0.0	0.0	0.0	0.0	0.0	22.22	0.0	0.0	4.44	71.11	0.0	2.22	0.0	0.0	0.0	0.0
Human	QN	tr|A0A1W2PS63|A0A1W2PS63_HUMAN Forkhead box protein P2 OS=Homo sapiens OX=9606 GN=FOXP2 PE=4 SV=1	QQQQQQQQQQQQQQQQQQQQQQQQQQQQQQQQQQQQQQQQHPVQQQQQQQQQQQQQLAAQQLVFQQQLLQMQQLQQQQ	(2-79)	83.33	0.4737	2.56	0.0	0.0	0.0	1.28	0.0	1.28	0.0	0.0	6.41	1.28	0.0	1.28	83.33	0.0	0.0	0.0	2.56	0.0	0.0
Human	QN	tr|F6VD24|F6VD24_HUMAN Cip1-interacting zinc finger protein (Fragment) OS=Homo sapiens OX=9606 GN=CIZ1 PE=1 SV=1	QQQQQQLQQQQQQLQQLQQQQLQQQQLQQQQLLQLQQLLQQSPPQ	(4-48)	71.11	0.8564	0.0	0.0	0.0	0.0	0.0	0.0	0.0	0.0	0.0	22.22	0.0	0.0	4.44	71.11	0.0	2.22	0.0	0.0	0.0	0.0
Human	QN	tr|A8MUV4|A8MUV4_HUMAN Forkhead box protein P2 OS=Homo sapiens OX=9606 GN=FOXP2 PE=1 SV=2	QQMQQILQQQVLSPQQLQALLQQQQAVMLQQQQQQQQQQQQQQQQQQQQQQQQQQQQQQQQQQQQQQQQQHPGKQ	(102-176)	74.67	0.3559	2.67	0.0	0.0	0.0	0.0	1.33	1.33	1.33	1.33	8.0	2.67	0.0	2.67	74.67	0.0	1.33	0.0	2.67	0.0	0.0
Human	QN	tr|A0A0U1RQY3|A0A0U1RQY3_HUMAN Forkhead box protein P2 OS=Homo sapiens OX=9606 GN=FOXP2 PE=1 SV=1	NQQQQQQQQQQQQQQQQQQQQQQQQQQQQQQQQQQQQQQQHPGKQ	(149-193)	91.11	0.0425	0.0	0.0	0.0	0.0	0.0	2.22	2.22	0.0	2.22	0.0	0.0	2.22	2.22	88.89	0.0	0.0	0.0	0.0	0.0	0.0
Human	QN	tr|A0A3B3IU15|A0A3B3IU15_HUMAN Forkhead box protein P1 OS=Homo sapiens OX=9606 GN=FOXP1 PE=1 SV=1	QQMQQILQQQVLSPQQLQVLLQQQQALMLQQQQLQEFYKKQQEQLQLQ	(110-157)	50.0	0.7426	2.08	0.0	0.0	4.17	2.08	0.0	0.0	2.08	4.17	20.83	4.17	0.0	2.08	50.0	0.0	2.08	0.0	4.17	0.0	2.08
Human	QN	tr|A0A0U1RQM2|A0A0U1RQM2_HUMAN Forkhead box protein P2 OS=Homo sapiens OX=9606 GN=FOXP2 PE=1 SV=1	QQMQQILQQQVLSPQQLQALLQQQQAVMLQQQQLQEFYKKQQEQLHLQLLQQQQQQQQQQQQQQQQQQQQQQQQQQQQQQQQQQQQQQQQHPGKQ	(102-196)	67.37	0.4743	2.11	0.0	0.0	2.11	1.05	1.05	2.11	1.05	3.16	11.58	2.11	0.0	2.11	67.37	0.0	1.05	0.0	2.11	0.0	1.05
Human	QN	tr|H7C308|H7C308_HUMAN Mediator of RNA polymerase II transcription subunit 15 (Fragment) OS=Homo sapiens OX=9606 GN=MED15 PE=1 SV=1	QTQLQLQQVALQQQQQQQQFQQQQQAALQQQQQQQQQQQFQAQQSAMQQQFQAVVQQQQQLQQQQQQQQ	(91-159)	71.01	0.7996	8.7	0.0	0.0	0.0	4.35	0.0	0.0	0.0	0.0	7.25	1.45	0.0	0.0	71.01	0.0	1.45	1.45	4.35	0.0	0.0
Human	QN	tr|F5H2X7|F5H2X7_HUMAN Cip1-interacting zinc finger protein OS=Homo sapiens OX=9606 GN=CIZ1 PE=1 SV=2	QQQQQQLQQQQQQLQQLQQQQLQQQQLQQQQLLQLQQLLQQSPPQ	(34-78)	71.11	0.8564	0.0	0.0	0.0	0.0	0.0	0.0	0.0	0.0	0.0	22.22	0.0	0.0	4.44	71.11	0.0	2.22	0.0	0.0	0.0	0.0
Human	QN	tr|C9J0F0|C9J0F0_HUMAN Forkhead box protein P1 OS=Homo sapiens OX=9606 GN=FOXP1 PE=1 SV=2	QQMQQILQQQVLSPQQLQVLLQQQQALMLQQQLQEFYKKQQ	(110-150)	48.78	0.7072	2.44	0.0	0.0	2.44	2.44	0.0	0.0	2.44	4.88	19.51	4.88	0.0	2.44	48.78	0.0	2.44	0.0	4.88	0.0	2.44
Human	QN	tr|Q7Z3Z5|Q7Z3Z5_HUMAN Mediator of RNA polymerase II transcription subunit 12 OS=Homo sapiens OX=9606 GN=MED12 PE=1 SV=1	QQQQQQQQQQQQQQQQQQQQQQQQQQYHIRQQQQQQILRQQQQQQQQQQQQQQQQQQQQQQQQQQHQQQQQQQAAPPQPQPQSQPQFQRQGLQQTQQQQQTAALVRQLQQQLSNTQ	(1901-2016)	73.28	0.6644	3.45	0.0	0.0	0.0	0.86	0.86	1.72	1.72	0.0	4.31	0.0	0.86	4.31	72.41	3.45	1.72	2.59	0.86	0.0	0.86
Human	QN	tr|Q8N6B5|Q8N6B5_HUMAN Forkhead box P2, isoform CRA_d (Fragment) OS=Homo sapiens OX=9606 GN=FOXP2 PE=1 SV=1	QQMQQILQQQVLSPQQLQALLQQQQAVMLQQQQLQEFYKKQQEQLHLQLLQQQQQQQQQQQQQQQQQQQQQQQQQQQQQQQQQQQQQQQQHPGKQ	(126-220)	67.37	0.4743	2.11	0.0	0.0	2.11	1.05	1.05	2.11	1.05	3.16	11.58	2.11	0.0	2.11	67.37	0.0	1.05	0.0	2.11	0.0	1.05
Human	QN	tr|F6M2K4|F6M2K4_HUMAN Nuclear receptor coactivator 6 OS=Homo sapiens OX=9606 GN=NCOA6 PE=1 SV=1	NRQMNPANFPQLQQQQQQQQQQQQQQQQQQQQQQQQQLQARPPQQHQQQQPQ	(249-300)	73.08	0.4622	3.85	0.0	0.0	0.0	1.92	0.0	1.92	0.0	0.0	3.85	1.92	5.77	9.62	67.31	3.85	0.0	0.0	0.0	0.0	0.0
Human	QN	tr|C9J5T4|C9J5T4_HUMAN Forkhead box protein P1 (Fragment) OS=Homo sapiens OX=9606 GN=FOXP1 PE=1 SV=2	QQMQQILQQQVLSPQQLQVLLQQQQALMLQQQQLQEFYKKQQEQLQLQ	(10-57)	50.0	0.7426	2.08	0.0	0.0	4.17	2.08	0.0	0.0	2.08	4.17	20.83	4.17	0.0	2.08	50.0	0.0	2.08	0.0	4.17	0.0	2.08
Human	QN	tr|R4GMR4|R4GMR4_HUMAN Zinc finger protein 384 (Fragment) OS=Homo sapiens OX=9606 GN=ZNF384 PE=1 SV=1	QAQAQAQAQAQAQAQAQAQAQASQASQQQQQQQQQQQQQQQQPPPHFQ	(57-104)	60.42	0.599	25.0	0.0	0.0	0.0	2.08	0.0	2.08	0.0	0.0	0.0	0.0	0.0	6.25	60.42	0.0	4.17	0.0	0.0	0.0	0.0
Human	QN	tr|A0A3B3IS20|A0A3B3IS20_HUMAN Forkhead box protein P1 OS=Homo sapiens OX=9606 GN=FOXP1 PE=1 SV=1	QQMQQILQQQVLSPQQLQVLLQQQQALMLQQQQLQEFYKKQQEQLQLQ	(112-159)	50.0	0.7426	2.08	0.0	0.0	4.17	2.08	0.0	0.0	2.08	4.17	20.83	4.17	0.0	2.08	50.0	0.0	2.08	0.0	4.17	0.0	2.08
Human	QN	tr|Q7Z6S4|Q7Z6S4_HUMAN TATA-box-binding protein (Fragment) OS=Homo sapiens OX=9606 GN=TBP PE=1 SV=8	QQRQQQQQQQQQQQQQQQQQQQQQQQQQQQQQQQQQQQQQQ	(55-95)	97.56	0.1655	0.0	0.0	0.0	0.0	0.0	0.0	0.0	0.0	0.0	0.0	0.0	0.0	0.0	97.56	2.44	0.0	0.0	0.0	0.0	0.0
Human	QN	tr|G5E965|G5E965_HUMAN Forkhead box P1, isoform CRA_f OS=Homo sapiens OX=9606 GN=FOXP1 PE=1 SV=1	QQMQQILQQQVLSPQQLQVLLQQQQALMLQQQQLQEFYKKQQEQLQLQ	(110-157)	50.0	0.7426	2.08	0.0	0.0	4.17	2.08	0.0	0.0	2.08	4.17	20.83	4.17	0.0	2.08	50.0	0.0	2.08	0.0	4.17	0.0	2.08
Human	QN	tr|A0A5H1ZRR8|A0A5H1ZRR8_HUMAN Forkhead box protein P1 OS=Homo sapiens OX=9606 GN=FOXP1 PE=4 SV=1	QQMQQILQQQVLSPQQLQVLLQQQQALMLQQQLQEFYKKQQ	(112-152)	48.78	0.7072	2.44	0.0	0.0	2.44	2.44	0.0	0.0	2.44	4.88	19.51	4.88	0.0	2.44	48.78	0.0	2.44	0.0	4.88	0.0	2.44
Human	QN	tr|F6M2K2|F6M2K2_HUMAN Nuclear receptor coactivator 6 OS=Homo sapiens OX=9606 GN=NCOA6 PE=1 SV=1	NRQMNPANFPQLQQQQQQQQQQQQQQQQQQQQQQQQQLQARPPQQHQQQQPQ	(249-300)	73.08	0.4622	3.85	0.0	0.0	0.0	1.92	0.0	1.92	0.0	0.0	3.85	1.92	5.77	9.62	67.31	3.85	0.0	0.0	0.0	0.0	0.0
Human	QN	tr|C9JWK5|C9JWK5_HUMAN Mediator of RNA polymerase II transcription subunit 15 (Fragment) OS=Homo sapiens OX=9606 GN=MED15 PE=3 SV=1	QASVSAQLQLQQVALQQQQQQQQFQQQQQAALQQQQQQQQQQQFQAQQSAMQQQ	(28-81)	64.81	0.7103	12.96	0.0	0.0	0.0	3.7	0.0	0.0	0.0	0.0	7.41	1.85	0.0	0.0	64.81	0.0	5.56	0.0	3.7	0.0	0.0
Human	QN	tr|A0A0U1RQZ9|A0A0U1RQZ9_HUMAN Probable global transcription activator SNF2L2 OS=Homo sapiens OX=9606 GN=SMARCA2 PE=1 SV=1	QQQQQQQQQQQQQQQQQQQQQQQPQQQPPQPQTQQQQQPALVNYN	(216-260)	77.78	0.4614	2.22	0.0	0.0	0.0	0.0	0.0	0.0	0.0	0.0	2.22	0.0	4.44	11.11	73.33	0.0	0.0	2.22	2.22	0.0	2.22
Human	QN	tr|A0A1B0GU54|A0A1B0GU54_HUMAN Probable global transcription activator SNF2L2 OS=Homo sapiens OX=9606 GN=SMARCA2 PE=1 SV=1	QQQQQQQQQQQQQQQQQQQQQQQPQQQPPQPQTQQQQQPALVNYN	(216-260)	77.78	0.4614	2.22	0.0	0.0	0.0	0.0	0.0	0.0	0.0	0.0	2.22	0.0	4.44	11.11	73.33	0.0	0.0	2.22	2.22	0.0	2.22
Human	QN	tr|A0A3B3ISA4|A0A3B3ISA4_HUMAN Forkhead box protein P1 OS=Homo sapiens OX=9606 GN=FOXP1 PE=1 SV=1	QQMQQILQQQVLSPQQLQVLLQQQQALMLQQQQLQEFYKKQQEQLQLQ	(10-57)	50.0	0.7426	2.08	0.0	0.0	4.17	2.08	0.0	0.0	2.08	4.17	20.83	4.17	0.0	2.08	50.0	0.0	2.08	0.0	4.17	0.0	2.08
Human	QN	tr|A0A494C0L7|A0A494C0L7_HUMAN Cip1-interacting zinc finger protein OS=Homo sapiens OX=9606 GN=CIZ1 PE=1 SV=1	QQQQQQLQQQQQQLQQLQQQQLQQQQLQQQQLLQLQQLLQQSPPQ	(4-48)	71.11	0.8564	0.0	0.0	0.0	0.0	0.0	0.0	0.0	0.0	0.0	22.22	0.0	0.0	4.44	71.11	0.0	2.22	0.0	0.0	0.0	0.0
Human	QN	tr|A0A3B3IT26|A0A3B3IT26_HUMAN Forkhead box protein P1 (Fragment) OS=Homo sapiens OX=9606 GN=FOXP1 PE=1 SV=1	QQMQQILQQQVLSPQQLQVLLQQQQALMLQQQLQEFYKKQQ	(10-50)	48.78	0.7072	2.44	0.0	0.0	2.44	2.44	0.0	0.0	2.44	4.88	19.51	4.88	0.0	2.44	48.78	0.0	2.44	0.0	4.88	0.0	2.44
Human	QN	tr|I3L0A5|I3L0A5_HUMAN Transcription factor SOX-5 OS=Homo sapiens OX=9606 GN=SOX5 PE=1 SV=1	QRQQMELAKQQQEQIARQQQQLLQQQHKINLLQQQIQVQGQ	(224-264)	51.22	0.7409	4.88	0.0	0.0	4.88	0.0	2.44	2.44	7.32	4.88	12.2	2.44	2.44	0.0	48.78	4.88	0.0	0.0	2.44	0.0	0.0
Human	QN	tr|A0A3B3IST6|A0A3B3IST6_HUMAN Forkhead box protein P1 (Fragment) OS=Homo sapiens OX=9606 GN=FOXP1 PE=1 SV=1	QQMQQILQQQVLSPQQLQVLLQQQQALMLQQQQLQEFYKKQQEQLQLQ	(110-157)	50.0	0.7426	2.08	0.0	0.0	4.17	2.08	0.0	0.0	2.08	4.17	20.83	4.17	0.0	2.08	50.0	0.0	2.08	0.0	4.17	0.0	2.08
Human	QN	tr|C9JJ12|C9JJ12_HUMAN Mediator of RNA polymerase II transcription subunit 15 (Fragment) OS=Homo sapiens OX=9606 GN=MED15 PE=1 SV=1	QTQLQLQQVALQQQQQQQQFQQQQQAALQQQQQQQQQQQFQAQQSAMQQQ	(111-160)	70.0	0.7418	10.0	0.0	0.0	0.0	4.0	0.0	0.0	0.0	0.0	8.0	2.0	0.0	0.0	70.0	0.0	2.0	2.0	2.0	0.0	0.0
Human	QN	tr|A0A3B3IRS5|A0A3B3IRS5_HUMAN Forkhead box P1, isoform CRA_g OS=Homo sapiens OX=9606 GN=FOXP1 PE=1 SV=1	QQMQQILQQQVLSPQQLQVLLQQQQALMLQQQLQEFYKKQQ	(110-150)	48.78	0.7072	2.44	0.0	0.0	2.44	2.44	0.0	0.0	2.44	4.88	19.51	4.88	0.0	2.44	48.78	0.0	2.44	0.0	4.88	0.0	2.44
Human	QN	tr|F6VDE0|F6VDE0_HUMAN Probable global transcription activator SNF2L2 OS=Homo sapiens OX=9606 GN=SMARCA2 PE=1 SV=2	QQQQQQQQQQQQQQQQQQQQQQQPQQQPPQPQTQQQQQPALVNYN	(216-260)	77.78	0.4614	2.22	0.0	0.0	0.0	0.0	0.0	0.0	0.0	0.0	2.22	0.0	4.44	11.11	73.33	0.0	0.0	2.22	2.22	0.0	2.22
Human	QN	tr|A0A0U1RQE0|A0A0U1RQE0_HUMAN Forkhead box protein P2 (Fragment) OS=Homo sapiens OX=9606 GN=FOXP2 PE=1 SV=2	QQMQQILQQQVLSPQQLQALLQQQQAVMLQQQQQQQQQQQQQQQQQQQQQQQQQQQQQQQQQQQQQQQQHPGKQ	(102-175)	74.32	0.3622	2.7	0.0	0.0	0.0	0.0	1.35	1.35	1.35	1.35	8.11	2.7	0.0	2.7	74.32	0.0	1.35	0.0	2.7	0.0	0.0
Human	QN	tr|A0A1B0GVC6|A0A1B0GVC6_HUMAN TATA-box-binding protein OS=Homo sapiens OX=9606 GN=TBP PE=1 SV=1	QQRQQQQQQQQQQQQQQQQQQQQQQQQQQQQQQQQQQQQQQ	(55-95)	97.56	0.1655	0.0	0.0	0.0	0.0	0.0	0.0	0.0	0.0	0.0	0.0	0.0	0.0	0.0	97.56	2.44	0.0	0.0	0.0	0.0	0.0
Human	QN	tr|A0A3B3IU08|A0A3B3IU08_HUMAN Forkhead box protein P1 OS=Homo sapiens OX=9606 GN=FOXP1 PE=1 SV=1	QQMQQILQQQVLSPQQLQVLLQQQQALMLQQQLQEFYKKQQ	(110-150)	48.78	0.7072	2.44	0.0	0.0	2.44	2.44	0.0	0.0	2.44	4.88	19.51	4.88	0.0	2.44	48.78	0.0	2.44	0.0	4.88	0.0	2.44
Human	QN	tr|A0A087X0G5|A0A087X0G5_HUMAN Mastermind-like protein 2 OS=Homo sapiens OX=9606 GN=MAML2 PE=1 SV=1	QQQQQQQQQQQQQQQQQQQQQQQQQQQQQQQQQQSSISAQQQQQQQSSISAQQQQQQQQQQQQQQQQQQQQQQQQQQQPSSQPAQ	(418-502)	82.35	0.4911	3.53	0.0	0.0	0.0	0.0	0.0	0.0	2.35	0.0	0.0	0.0	0.0	2.35	82.35	0.0	9.41	0.0	0.0	0.0	0.0
Human	QN	tr|A0A3B3IRW5|A0A3B3IRW5_HUMAN Forkhead box protein P1 OS=Homo sapiens OX=9606 GN=FOXP1 PE=1 SV=1	QQMQQILQQQVLSPQQLQVLLQQQQALMLQQQQLQEFYKKQQEQLQLQ	(10-57)	50.0	0.7426	2.08	0.0	0.0	4.17	2.08	0.0	0.0	2.08	4.17	20.83	4.17	0.0	2.08	50.0	0.0	2.08	0.0	4.17	0.0	2.08
Human	QN	tr|Q05GC8|Q05GC8_HUMAN Breast cancer anti-estrogen resistance 2 OS=Homo sapiens OX=9606 GN=TRERF1 PE=1 SV=1	QHMQQMQQHQYYPPQQQQQAGQQRISMQEIQTQPQQIRPSQPQPPPQQQQPQQLQLQQRQGSMQIPQYYQPQPMMQHLQEQQQQQMHLQ	(259-347)	47.19	0.8549	1.12	0.0	0.0	2.25	0.0	2.25	4.49	4.49	0.0	4.49	7.87	0.0	13.48	47.19	3.37	3.37	1.12	0.0	0.0	4.49
Human	QN	tr|A0A0U1RQR8|A0A0U1RQR8_HUMAN Forkhead box protein P2 OS=Homo sapiens OX=9606 GN=FOXP2 PE=1 SV=1	QQMQQILQQQVLSPQQLQALLQQQQAVMLQQLLQQQQQQQQQQQQQQQQQQQQQQQQQQQQQQQQQQQQQQQQHPGKQ	(102-179)	73.08	0.3922	2.56	0.0	0.0	0.0	0.0	1.28	1.28	1.28	1.28	10.26	2.56	0.0	2.56	73.08	0.0	1.28	0.0	2.56	0.0	0.0
Human	QN	tr|C9JLN7|C9JLN7_HUMAN Mediator of RNA polymerase II transcription subunit 15 (Fragment) OS=Homo sapiens OX=9606 GN=MED15 PE=1 SV=8	QASVSAQLQLQQVALQQQQQQQQFQQQQQAALQQQQQQQQQQQFQAQQSAMQQQFQ	(49-104)	64.29	0.7216	12.5	0.0	0.0	0.0	5.36	0.0	0.0	0.0	0.0	7.14	1.79	0.0	0.0	64.29	0.0	5.36	0.0	3.57	0.0	0.0
Human	QN	tr|R4GND3|R4GND3_HUMAN Pleckstrin homology-like domain family A member 1 OS=Homo sapiens OX=9606 GN=PHLDA1 PE=1 SV=1	QKQQHLVQQQPPSQPQPQPQLQPQPQPQPQPQPQPQSQPQPQPQPKPQPQQ	(156-206)	49.02	0.8799	0.0	0.0	0.0	0.0	0.0	0.0	1.96	0.0	3.92	3.92	0.0	0.0	35.29	49.02	0.0	3.92	0.0	1.96	0.0	0.0
Human	QN	tr|Q0PRL4|Q0PRL4_HUMAN Forkhead box P2 variant 3 OS=Homo sapiens OX=9606 GN=FOXP2 PE=1 SV=1	QQMQQILQQQVLSPQQLQALLQQQQAVMLQQQQLQEFYKKQQEQLHLQLLQQQQQQQQQQQQQQQQQQQQQQQQQQQQQQQQQQQQQQQQHPGKQ	(10-104)	67.37	0.4743	2.11	0.0	0.0	2.11	1.05	1.05	2.11	1.05	3.16	11.58	2.11	0.0	2.11	67.37	0.0	1.05	0.0	2.11	0.0	1.05
Human	QN	tr|A0A3B3IT14|A0A3B3IT14_HUMAN Forkhead box protein P1 OS=Homo sapiens OX=9606 GN=FOXP1 PE=1 SV=1	QQMQQILQQQVLSPQQLQVLLQQQQALMLQQQQLQEFYKKQQEQLQLQ	(10-57)	50.0	0.7426	2.08	0.0	0.0	4.17	2.08	0.0	0.0	2.08	4.17	20.83	4.17	0.0	2.08	50.0	0.0	2.08	0.0	4.17	0.0	2.08
Human	QN	tr|H0YDQ5|H0YDQ5_HUMAN Transcription factor SOX-13 (Fragment) OS=Homo sapiens OX=9606 GN=SOX13 PE=1 SV=1	QQQQMELARQQQEQIAKQQQQLIQQQHKINLLQQQIQQVN	(45-84)	55.0	0.7498	5.0	0.0	0.0	5.0	0.0	0.0	2.5	10.0	5.0	10.0	2.5	5.0	0.0	50.0	2.5	0.0	0.0	2.5	0.0	0.0
Human	QN	tr|C9IYY1|C9IYY1_HUMAN Forkhead box protein P1 (Fragment) OS=Homo sapiens OX=9606 GN=FOXP1 PE=1 SV=1	QQMQQILQQQVLSPQQLQVLLQQQQALMLQQQQLQEFYKKQQEQLQLQ	(10-57)	50.0	0.7426	2.08	0.0	0.0	4.17	2.08	0.0	0.0	2.08	4.17	20.83	4.17	0.0	2.08	50.0	0.0	2.08	0.0	4.17	0.0	2.08
Human	QN	tr|A0A3B3IT66|A0A3B3IT66_HUMAN Forkhead box protein P1 OS=Homo sapiens OX=9606 GN=FOXP1 PE=1 SV=1	QQMQQILQQQVLSPQQLQVLLQQQQALMLQQQQLQEFYKKQQEQLQLQ	(10-57)	50.0	0.7426	2.08	0.0	0.0	4.17	2.08	0.0	0.0	2.08	4.17	20.83	4.17	0.0	2.08	50.0	0.0	2.08	0.0	4.17	0.0	2.08
Human	QN	tr|F5H0I3|F5H0I3_HUMAN Transcription factor SOX-5 OS=Homo sapiens OX=9606 GN=SOX5 PE=1 SV=1	QRQQMELAKQQQEQIARQQQQLLQQQHKINLLQQQIQVQGQ	(199-239)	51.22	0.7409	4.88	0.0	0.0	4.88	0.0	2.44	2.44	7.32	4.88	12.2	2.44	2.44	0.0	48.78	4.88	0.0	0.0	2.44	0.0	0.0
Human	QN	tr|E7EVZ1|E7EVZ1_HUMAN Zinc finger homeobox protein 4 OS=Homo sapiens OX=9606 GN=ZFHX4 PE=1 SV=1	QQIQTQHHVGQTQLQILQQQAQQYQATQPQLQPQKQQQQPPPPQQQQQQQ	(1754-1803)	56.0	0.8018	4.0	0.0	0.0	0.0	0.0	2.0	4.0	4.0	2.0	6.0	0.0	0.0	12.0	56.0	0.0	0.0	6.0	2.0	0.0	2.0
Human	QN	tr|C9JCQ3|C9JCQ3_HUMAN Mediator of RNA polymerase II transcription subunit 15 (Fragment) OS=Homo sapiens OX=9606 GN=MED15 PE=1 SV=1	QTQLQLQQVALQQQQQQQQFQQQQQAALQQQQQQQQQQQFQAQQSAMQQQFQAVVQQQQQLQQ	(103-165)	68.25	0.7818	9.52	0.0	0.0	0.0	4.76	0.0	0.0	0.0	0.0	7.94	1.59	0.0	0.0	68.25	0.0	1.59	1.59	4.76	0.0	0.0
Human	QN	tr|F6WSM2|F6WSM2_HUMAN Cip1-interacting zinc finger protein (Fragment) OS=Homo sapiens OX=9606 GN=CIZ1 PE=1 SV=1	QQQQQQLQQQQQQLQQLQQQQLQQQQLQQQQLLQLQQLLQQSPPQ	(4-48)	71.11	0.8564	0.0	0.0	0.0	0.0	0.0	0.0	0.0	0.0	0.0	22.22	0.0	0.0	4.44	71.11	0.0	2.22	0.0	0.0	0.0	0.0
Human	QN	tr|C9JQP8|C9JQP8_HUMAN Forkhead box protein P2 (Fragment) OS=Homo sapiens OX=9606 GN=FOXP2 PE=1 SV=2	QQMQQILQQQVLSPQQLQALLQQQQAVMLQQSKWFIQQQLQ	(102-142)	48.78	0.7072	4.88	0.0	0.0	0.0	2.44	0.0	0.0	4.88	2.44	17.07	4.88	0.0	2.44	48.78	0.0	4.88	0.0	4.88	2.44	0.0
Human	QN	tr|C9JQP8|C9JQP8_HUMAN Forkhead box protein P2 (Fragment) OS=Homo sapiens OX=9606 GN=FOXP2 PE=1 SV=2	QQEQLHLQLLQQQQQQQQQQQQQQQQQQQQQQQQQQQQQQQQQQQQQQQQHPGKQ	(148-202)	81.82	0.1702	0.0	0.0	0.0	1.82	0.0	1.82	3.64	0.0	1.82	7.27	0.0	0.0	1.82	81.82	0.0	0.0	0.0	0.0	0.0	0.0
[truncated: 5 more rows]
