# Supplementary material for: Generalizable Compositional Features Influencing the Proteostatic Fates of Polar Low-Complexity Domains
Source: Int J Mol Sci. 2021 Aug 19;22(16):8944. doi: 10.3390/ijms22168944 (PMC8396281; doi:10.3390/ijms22168944)
Supplement: Supplementary file 1 [file ijms-22-08944-s001.zip › Table S3.xlsx]

## Sheet: Sheet1
TABLE S3. Degradation scores derived from expxanded hnRNP datasets
	Amino Acid Frequencies
	hnRNPA2		hnRNPA1		Combined		Combined
Amino Acids	ADE+ Library	ade- Library	ADE+ Library	ade- Library	ADE+ Library	ade- Library	Odds Ratio	ln(OR)	Standard Error	P value
Alanine	34	23	21	25	55	48	1.30547	0.266563	0.202138	0.19
Arginine	31	67	28	64	59	131	0.476518	-0.74125	0.162565	3.1 x 10-6
Asparagine	12	46	12	38	24	84	0.305143	-1.18698	0.235406	5.6 x 10-8
Aspartic Acid	18	34	8	25	26	59	0.482626	-0.728513	0.239281	0.0018
Cysteine	29	25	32	21	61	46	1.523	0.420684	0.199943	0.037
Glutamic Acid	9	16	6	18	15	34	0.488836	-0.715729	0.312927	0.021
Glutamine	9	19	5	13	14	32	0.485149	-0.7233	0.3233	0.025
Glycine	29	52	25	40	54	92	0.641416	-0.444076	0.176728	0.013
Histidine	23	26	22	26	45	52	0.972342	-0.0280474	0.208081	0.92
Isoleucine	27	15	37	16	64	31	2.41075	0.879939	0.222997	5.5 x 10-5
Leucine	70	28	45	21	115	49	2.84783	1.04656	0.175922	6.2 x 10-10
Lysine	10	20	5	19	15	39	0.424259	-0.857412	0.306842	0.0053
Methionine	21	6	11	7	32	13	2.8263	1.03897	0.331689	0.0013
Phenylalanine	29	27	26	23	55	50	1.25098	0.223928	0.200066	0.27
Proline	31	34	23	33	54	67	0.901523	-0.103669	0.187852	0.64
Serine	60	81	48	60	108	141	0.845396	-0.16795	0.134893	0.23
Threonine	31	32	29	38	60	70	0.962063	-0.0386755	0.181099	0.86
Tryptophan	16	15	11	12	27	27	1.12839	0.120788	0.275533	0.68
Tyrosine	30	22	21	23	51	45	1.28941	0.254188	0.208985	0.25
Valine	49	20	41	22	90	42	2.54665	0.934779	0.191743	5.5 x 10-7
