# Supplementary material for: Generalizable Compositional Features Influencing the Proteostatic Fates of Polar Low-Complexity Domains
Source: Int J Mol Sci. 2021 Aug 19;22(16):8944. doi: 10.3390/ijms22168944 (PMC8396281; doi:10.3390/ijms22168944)
Supplement: Supplementary file 1 [file ijms-22-08944-s001.zip › Table S4.tsv]

Localization Database	Subcellular Localization Category	LCD Class (or whole Proteome)	Number of Proteins in Class with Localization Annotation	Total Number of Proteins in Class	Percentage of Proteins in Class with Localization Annotation	Associated Proteins
GFP Collection	bud neck	Proteome	98	6234	1.5720243824189926	YAL029C_YAL053W_YBL037W_YBL060W_YBL061C_YBL085W_YBL105C_YBR059C_YBR102C_YBR109C_YBR133C_YBR200W_YBR260C_YCL014W_YCL024W_YCR002C_YCR030C_YCR038C_YDL028C_YDL117W_YDL146W_YDL225W_YDL240W_YDR164C_YDR166C_YDR251W_YDR348C_YDR507C_YER008C_YER032W_YER114C_YER118C_YER124C_YER155C_YFL047W_YFR024C-A_YGL233W_YGR041W_YGR092W_YGR241C_YHR023W_YHR107C_YHR142W_YHR149C_YHR158C_YHR161C_YIL068C_YIL140W_YIL159W_YJL08…
GFP Collection	bud neck	G	0	6	0.0	None
GFP Collection	bud neck	N	0	36	0.0	None
GFP Collection	bud neck	Q	3	31	9.67741935483871	YBR059C_YNL161W_YPL204W
GFP Collection	bud neck	S	2	87	2.2988505747126435	YER155C_YOR008C
GFP Collection	bud neck	T	0	31	0.0	None
GFP Collection	spindle pole	Proteome	66	6234	1.0587102983638113	YAL034W-A_YAL047C_YAR019C_YBL034C_YBR107C_YBR211C_YBR233W-A_YCL029C_YDR016C_YDR130C_YDR201W_YDR318W_YDR320C-A_YDR356W_YDR532C_YEL061C_YER018C_YGL061C_YGL075C_YGL093W_YGR140W_YGR179C_YGR188C_YHR172W_YHR195W_YIL106W_YIL144W_YIR010W_YJL018W_YJR053W_YJR089W_YJR112W_YJR135C_YKL042W_YKL049C_YKL052C_YKL089W_YKR037C_YKR083C_YLL003W_YLR045C_YLR210W_YLR212C_YLR315W_YLR381W_YLR457C_YML064C_YML085C_YML124C_Y…
GFP Collection	spindle pole	G	0	6	0.0	None
GFP Collection	spindle pole	N	1	36	2.7777777777777777	YOR073W
GFP Collection	spindle pole	Q	0	31	0.0	None
GFP Collection	spindle pole	S	1	87	1.1494252873563218	YPL155C
GFP Collection	spindle pole	T	0	31	0.0	None
GFP Collection	Golgi	Proteome	43	6234	0.6897658004491498	YBR015C_YBR080C_YCR043C_YDL145C_YDR189W_YDR238C_YDR245W_YDR264C_YDR367W_YDR503C_YEL036C_YEL042W_YER005W_YER113C_YER122C_YER157W_YFR051C_YGL005C_YGL038C_YGL137W_YGL225W_YGR120C_YGR261C_YHR123W_YIL076W_YJL123C_YJL183W_YJR031C_YJR075W_YJR134C_YKL063C_YLR039C_YLR250W_YLR268W_YML115C_YNL041C_YNL044W_YNL051W_YNL287W_YOL107W_YOR216C_YPL050C_YPL246C
GFP Collection	Golgi	G	0	6	0.0	None
GFP Collection	Golgi	N	0	36	0.0	None
GFP Collection	Golgi	Q	0	31	0.0	None
GFP Collection	Golgi	S	0	87	0.0	None
GFP Collection	Golgi	T	0	31	0.0	None
GFP Collection	mitochondrion	Proteome	527	6234	8.453641321783767	YAL008W_YAL010C_YAL039C_YAL044C_YAL056W_YBL013W_YBL015W_YBL022C_YBL038W_YBL045C_YBL057C_YBL059W_YBL064C_YBL080C_YBL090W_YBL095W_YBL098W_YBL099W_YBR001C_YBR003W_YBR026C_YBR037C_YBR039W_YBR047W_YBR084W_YBR085W_YBR104W_YBR120C_YBR122C_YBR163W_YBR176W_YBR179C_YBR185C_YBR221C_YBR227C_YBR230C_YBR238C_YBR251W_YBR262C_YBR263W_YBR268W_YBR269C_YBR282W_YBR291C_YCL009C_YCL017C_YCL044C_YCL064C_YCR003W_YCR024C…
GFP Collection	mitochondrion	G	0	6	0.0	None
GFP Collection	mitochondrion	N	1	36	2.7777777777777777	YBR238C
GFP Collection	mitochondrion	Q	0	31	0.0	None
GFP Collection	mitochondrion	S	1	87	1.1494252873563218	YMR307W
GFP Collection	mitochondrion	T	0	31	0.0	None
GFP Collection	ER to Golgi	Proteome	6	6234	0.0962463907603465	YDL195W_YHR098C_YIL109C_YLR208W_YNL049C_YPL085W
GFP Collection	ER to Golgi	G	0	6	0.0	None
GFP Collection	ER to Golgi	N	0	36	0.0	None
GFP Collection	ER to Golgi	Q	0	31	0.0	None
GFP Collection	ER to Golgi	S	0	87	0.0	None
GFP Collection	ER to Golgi	T	0	31	0.0	None
GFP Collection	late Golgi	Proteome	46	6234	0.7378889958293231	YAL026C_YAL053W_YBL010C_YBR023C_YBR254C_YCR094W_YDL137W_YDL192W_YDR084C_YDR153C_YDR170C_YDR246W_YDR358W_YDR407C_YDR472W_YEL048C_YER166W_YGL083W_YGL095C_YGL124C_YGL206C_YGR167W_YGR229C_YGR247W_YHL017W_YHL019C_YHR108W_YIL044C_YJL044C_YJL099W_YJL207C_YKL135C_YKR027W_YKR068C_YKR088C_YLR330W_YML037C_YMR054W_YMR071C_YMR218C_YMR237W_YOL137W_YOR299W_YOR322C_YPL259C_YPR090W
GFP Collection	late Golgi	G	0	6	0.0	None
GFP Collection	late Golgi	N	0	36	0.0	None
GFP Collection	late Golgi	Q	0	31	0.0	None
GFP Collection	late Golgi	S	0	87	0.0	None
GFP Collection	late Golgi	T	0	31	0.0	None
GFP Collection	no data	Proteome	2078	6234	33.33333333333333	YAL003W_YAL004W_YAL013W_YAL018C_YAL020C_YAL022C_YAL025C_YAL028W_YAL030W_YAL034C_YAL034C-B_YAL037W_YAL040C_YAL042C-A_YAL042W_YAL044W-A_YAL045C_YAL046C_YAL048C_YAL051W_YAL056C-A_YAL062W_YAL063C_YAL064C-A_YAL064W_YAL064W-B_YAL065C_YAL066W_YAL067C_YAL068C_YAL069W_YAR008W_YAR018C_YAR020C_YAR023C_YAR029W_YAR030C_YAR031W_YAR033W_YAR035W_YAR042W_YAR047C_YAR050W_YAR053W_YAR060C_YAR061W_YAR062W_YAR064W_YAR…
GFP Collection	no data	G	2	6	33.33333333333333	YDL014W_YNL208W
GFP Collection	no data	N	4	36	11.11111111111111	Q0140_YBL081W_YDL035C_YMR136W
GFP Collection	no data	Q	1	31	3.225806451612903	YBR108W
GFP Collection	no data	S	33	87	37.93103448275862	YAL028W_YAL063C_YAR050W_YAR066W_YBR078W_YBR203W_YCR008W_YCR089W_YDL037C_YDL039C_YDR420W_YDR534C_YER158C_YGR023W_YGR170W_YHL023C_YHR143W_YHR211W_YHR214W_YIL011W_YIL169C_YIR019C_YJR150C_YJR151C_YKL171W_YKR102W_YMR006C_YMR317W_YOL155C_YOR009W_YOR010C_YOR178C_YPL230W
GFP Collection	no data	T	25	31	80.64516129032258	YAL063C_YAR050W_YBL113C_YDL037C_YDR545W_YEL077C_YER190W_YGR296W_YHL050C_YHR211W_YHR213W_YHR219W_YIL177C_YIR019C_YJL225C_YJR151C_YLL066C_YLL067C_YLR466W_YLR467W_YML133C_YNL339C_YOR396W_YPL283C_YPR204W
GFP Collection	microtubule	Proteome	20	6234	0.3208213025344883	YBL031W_YBL063W_YBR156C_YCL029C_YDR254W_YEL061C_YER016W_YGL216W_YGR140W_YGR188C_YJR089W_YML043C_YML085C_YMR168C_YMR198W_YOL116W_YOR058C_YPL155C_YPL209C_YPR141C
GFP Collection	microtubule	G	0	6	0.0	None
GFP Collection	microtubule	N	0	36	0.0	None
GFP Collection	microtubule	Q	0	31	0.0	None
GFP Collection	microtubule	S	1	87	1.1494252873563218	YPL155C
GFP Collection	microtubule	T	0	31	0.0	None
GFP Collection	vacuolar membrane	Proteome	60	6234	0.9624639076034648	YAR002C-A_YBR077C_YBR127C_YBR207W_YBR241C_YDL008W_YDL054C_YDL123W_YDL185W_YDR080W_YDR105C_YDR119W_YDR128W_YDR135C_YDR229W_YDR284C_YDR352W_YDR486C_YDR525W-A_YEL013W_YEL051W_YFL041W_YFL048C_YFR019W_YGL006W_YGL023C_YGR020C_YGR106C_YGR163W_YHR039C-A_YHR186C_YIL047C_YJL154C_YJR138W_YKL080W_YKR007W_YLL015W_YLL048C_YLR001C_YLR396C_YLR447C_YML018C_YML121W_YMR077C_YMR160W_YMR195W_YMR243C_YOL060C_YOL092W_Y…
GFP Collection	vacuolar membrane	G	0	6	0.0	None
GFP Collection	vacuolar membrane	N	1	36	2.7777777777777777	YFR019W
GFP Collection	vacuolar membrane	Q	1	31	3.225806451612903	YHR186C
GFP Collection	vacuolar membrane	S	1	87	1.1494252873563218	YGL023C
GFP Collection	vacuolar membrane	T	0	31	0.0	None
GFP Collection	early Golgi	Proteome	55	6234	0.8822585819698427	YAL026C_YBL102W_YBR080C_YBR164C_YBR288C_YDL099W_YDL137W_YDL145C_YDL192W_YDR027C_YDR084C_YDR100W_YDR137W_YDR141C_YDR189W_YDR238C_YDR264C_YDR367W_YEL022W_YER005W_YER113C_YER122C_YER157W_YFR051C_YGL095C_YGL137W_YGL223C_YGL225W_YGR120C_YGR261C_YIL048W_YIL076W_YJL004C_YJL024C_YJL029C_YJL123C_YJR134C_YKL004W_YKR088C_YLR250W_YML038C_YMR010W_YMR054W_YMR253C_YNL044W_YNL051W_YNL238W_YNL287W_YNL297C_YOL107W…
GFP Collection	early Golgi	G	0	6	0.0	None
GFP Collection	early Golgi	N	0	36	0.0	None
GFP Collection	early Golgi	Q	0	31	0.0	None
GFP Collection	early Golgi	S	0	87	0.0	None
GFP Collection	early Golgi	T	0	31	0.0	None
GFP Collection	nucleolus	Proteome	164	6234	2.630734680782804	YBL004W_YBL014C_YBL025W_YBL028C_YBR141C_YBR142W_YBR247C_YCL031C_YCL059C_YCR016W_YCR035C_YCR057C_YCR086W_YCR087C-A_YDL111C_YDL208W_YDL213C_YDR021W_YDR026C_YDR060W_YDR083W_YDR087C_YDR110W_YDR156W_YDR174W_YDR280W_YDR299W_YDR312W_YDR324C_YDR325W_YDR365C_YDR398W_YDR412W_YDR439W_YDR449C_YDR457W_YDR496C_YEL055C_YER002W_YER006W_YFL002C_YFR001W_YFR028C_YGL078C_YGL111W_YGL120C_YGR081C_YGR090W_YGR095C_YGR10…
GFP Collection	nucleolus	G	1	6	16.666666666666664	YHR089C
GFP Collection	nucleolus	N	0	36	0.0	None
GFP Collection	nucleolus	Q	0	31	0.0	None
GFP Collection	nucleolus	S	4	87	4.597701149425287	YGR159C_YJL076W_YKR010C_YKR092C
GFP Collection	nucleolus	T	0	31	0.0	None
GFP Collection	actin	Proteome	32	6234	0.5133140840551813	YBL007C_YBR234C_YCR009C_YCR088W_YDL161W_YDR129C_YDR388W_YFR024C_YGL181W_YGR080W_YHR114W_YIL034C_YIL062C_YIL095W_YIR003W_YJL021C_YKL007W_YKL013C_YKL129C_YLR206W_YLR337C_YLR370C_YLR429W_YMR092C_YMR109W_YNL020C_YNL106C_YNL138W_YNR035C_YOR181W_YOR367W_YPR171W
GFP Collection	actin	G	0	6	0.0	None
GFP Collection	actin	N	0	36	0.0	None
GFP Collection	actin	Q	2	31	6.451612903225806	YGL181W_YLR206W
GFP Collection	actin	S	0	87	0.0	None
GFP Collection	actin	T	0	31	0.0	None
GFP Collection	peroxisome	Proteome	21	6234	0.3368623676612127	YDL022W_YDR244W_YDR265W_YDR329C_YGL037C_YGL153W_YGR133W_YGR239C_YJL210W_YKL197C_YLR191W_YLR324W_YMR026C_YMR204C_YNL214W_YNL329C_YOL126C_YOL147C_YOR193W_YPL112C_YPR128C
GFP Collection	peroxisome	G	0	6	0.0	None
GFP Collection	peroxisome	N	0	36	0.0	None
GFP Collection	peroxisome	Q	0	31	0.0	None
GFP Collection	peroxisome	S	0	87	0.0	None
GFP Collection	peroxisome	T	0	31	0.0	None
GFP Collection	punctate composite	Proteome	141	6234	2.2617901828681424	YAL053W_YAL055W_YAR009C_YAR044W_YBL017C_YBL047C_YBR052C_YBR164C_YBR255W_YBR288C_YCL001W_YCL040W_YCL056C_YCR004C_YCR030C_YCR061W_YDL019C_YDL029W_YDL058W_YDL091C_YDL099W_YDL189W_YDL192W_YDL222C_YDR022C_YDR027C_YDR032C_YDR084C_YDR141C_YDR150W_YDR170W-A_YDR222W_YDR270W_YDR344C_YDR357C_YDR367W_YDR373W_YDR479C_YDR484W_YDR495C_YDR517W_YDR525W-A_YEL005C_YEL011W_YEL015W_YEL060C_YER054C_YER071C_YER114C_YER…
GFP Collection	punctate composite	G	0	6	0.0	None
GFP Collection	punctate composite	N	0	36	0.0	None
GFP Collection	punctate composite	Q	2	31	6.451612903225806	YIR006C_YNL243W
GFP Collection	punctate composite	S	0	87	0.0	None
GFP Collection	punctate composite	T	0	31	0.0	None
GFP Collection	bud	Proteome	73	6234	1.1709977542508823	YAL029C_YAL053W_YBL042C_YBL085W_YBL105C_YBR054W_YBR069C_YBR102C_YBR109C_YBR130C_YBR200W_YBR260C_YCL024W_YDL146W_YDR033W_YDR093W_YDR164C_YDR166C_YDR251W_YDR309C_YDR507C_YER008C_YER114C_YER149C_YFR016C_YGL077C_YGR041W_YGR065C_YGR191W_YGR238C_YGR241C_YHL007C_YHR142W_YHR149C_YHR158C_YHR161C_YIL068C_YIL140W_YJL085W_YKL046C_YKL079W_YKR090W_YKR100C_YLL028W_YLR131C_YLR166C_YLR187W_YLR313C_YLR353W_YLR371W…
GFP Collection	bud	G	0	6	0.0	None
GFP Collection	bud	N	0	36	0.0	None
GFP Collection	bud	Q	1	31	3.225806451612903	YPL204W
GFP Collection	bud	S	2	87	2.2988505747126435	YOR008C_YPR124W
GFP Collection	bud	T	0	31	0.0	None
GFP Collection	ambiguous	Proteome	237	6234	3.8017324350336863	YAL029C_YAL053W_YAR019C_YAR027W_YAR028W_YBL034C_YBL067C_YBL105C_YBL111C_YBR005W_YBR007C_YBR070C_YBR072W_YBR102C_YBR130C_YBR168W_YBR193C_YBR200W_YBR225W_YBR235W_YBR256C_YBR259W_YBR260C_YBR286W_YCL024W_YCR020C_YCR021C_YCR023C_YCR037C_YDL025C_YDL077C_YDL089W_YDL146W_YDL171C_YDL176W_YDL203C_YDL238C_YDL248W_YDR069C_YDR072C_YDR089W_YDR093W_YDR164C_YDR166C_YDR181C_YDR182W_YDR202C_YDR204W_YDR251W_YDR261C…
GFP Collection	ambiguous	G	0	6	0.0	None
GFP Collection	ambiguous	N	0	36	0.0	None
GFP Collection	ambiguous	Q	1	31	3.225806451612903	YPL204W
GFP Collection	ambiguous	S	7	87	8.045977011494253	YDR436W_YEL062W_YGL028C_YJL005W_YNR044W_YOR008C_YPR083W
GFP Collection	ambiguous	T	0	31	0.0	None
GFP Collection	ER	Proteome	296	6234	4.748155277510427	YAL007C_YAL023C_YAL058W_YBL011W_YBL040C_YBR002C_YBR036C_YBR058C-A_YBR067C_YBR096W_YBR106W_YBR110W_YBR132C_YBR159W_YBR162W-A_YBR171W_YBR177C_YBR265W_YBR273C_YBR283C_YBR287W_YBR290W_YBR296C_YCL025C_YCL045C_YCL052C_YCR011C_YCR017C_YCR034W_YCR044C_YCR048W_YCR067C_YDL015C_YDL018C_YDL052C_YDL072C_YDL092W_YDL095W_YDL100C_YDL121C_YDL128W_YDL193W_YDL204W_YDL212W_YDL232W_YDR055W_YDR056C_YDR062W_YDR077W_YDR…
GFP Collection	ER	G	0	6	0.0	None
GFP Collection	ER	N	0	36	0.0	None
GFP Collection	ER	Q	0	31	0.0	None
GFP Collection	ER	S	13	87	14.942528735632186	YBR067C_YCR067C_YDR077W_YEL040W_YER011W_YJL078C_YKL096W_YLR390W-A_YMR215W_YMR307W_YNL327W_YNR044W_YOL030W
GFP Collection	ER	T	2	31	6.451612903225806	YDR077W_YNL322C
GFP Collection	vacuole	Proteome	163	6234	2.6146936156560794	YAR071W_YBL082C_YBR008C_YBR014C_YBR036C_YBR068C_YBR092C_YBR093C_YBR139W_YBR161W_YBR162C_YBR187W_YBR199W_YBR205W_YBR290W_YBR302C_YCL027W_YCL043C_YCR024C-A_YCR028C_YCR069W_YDL010W_YDL046W_YDL180W_YDL211C_YDR003W_YDR046C_YDR080W_YDR131C_YDR144C_YDR225W_YDR262W_YDR281C_YDR304C_YDR345C_YDR384C_YDR452W_YDR481C_YDR483W_YDR497C_YEL017C-A_YEL063C_YEL065W_YER001W_YER056C_YER123W_YER150W_YFL026W_YFL062W_YGL…
GFP Collection	vacuole	G	0	6	0.0	None
GFP Collection	vacuole	N	0	36	0.0	None
GFP Collection	vacuole	Q	0	31	0.0	None
GFP Collection	vacuole	S	13	87	14.942528735632186	YBR162C_YDR144C_YGR014W_YGR279C_YHL028W_YIL123W_YMR305C_YNL058C_YNL066W_YNL176C_YNR067C_YOL011W_YOR008C
GFP Collection	vacuole	T	2	31	6.451612903225806	YHL028W_YKR013W
GFP Collection	nuclear periphery	Proteome	61	6234	0.9785049727301893	YAR002W_YBL079W_YDL042C_YDL088C_YDL089W_YDL116W_YDL207W_YDR120C_YDR159W_YDR227W_YDR335W_YDR458C_YEL017W_YER105C_YER107C_YFR002W_YGL016W_YGL086W_YGL092W_YGL172W_YGL247W_YGR119C_YGR202C_YHL020C_YHR133C_YIL115C_YIL149C_YJL039C_YJL041W_YJL048C_YJL061W_YJR042W_YKL068W_YKL186C_YKL205W_YKR082W_YKR095W_YLR018C_YLR335W_YLR347C_YLR442C_YLR450W_YML031W_YML034W_YML075C_YML103C_YML107C_YMR119W_YMR129W_YMR153W…
GFP Collection	nuclear periphery	G	0	6	0.0	None
GFP Collection	nuclear periphery	N	1	36	2.7777777777777777	YGL086W
GFP Collection	nuclear periphery	Q	0	31	0.0	None
GFP Collection	nuclear periphery	S	1	87	1.1494252873563218	YMR307W
GFP Collection	nuclear periphery	T	0	31	0.0	None
GFP Collection	nucleus	Proteome	1455	6234	23.339749759384024	YAL001C_YAL009W_YAL011W_YAL014C_YAL015C_YAL016W_YAL019W_YAL027W_YAL032C_YAL033W_YAL041W_YAL043C_YAL054C_YAL059W_YAL061W_YAR003W_YAR007C_YAR014C_YAR015W_YBL001C_YBL002W_YBL003C_YBL005W_YBL008W_YBL016W_YBL018C_YBL019W_YBL021C_YBL023C_YBL024W_YBL026W_YBL028C_YBL029W_YBL033C_YBL035C_YBL036C_YBL046W_YBL052C_YBL054W_YBL056W_YBL058W_YBL059C-A_YBL061C_YBL069W_YBL071W-A_YBL074C_YBL084C_YBL087C_YBL091C_YBL…
GFP Collection	nucleus	G	2	6	33.33333333333333	YDR432W_YML010W
GFP Collection	nucleus	N	16	36	44.44444444444444	YBL029W_YBR150C_YDL005C_YDR081C_YDR409W_YEL007W_YER112W_YIL119C_YIL130W_YKR096W_YLR278C_YLR373C_YOR073W_YOR113W_YPL016W_YPL089C
GFP Collection	nucleus	Q	16	31	51.61290322580645	YBR112C_YBR289W_YDR213W_YGL066W_YGL122C_YHR135C_YKL032C_YMR016C_YMR043W_YMR164C_YNL154C_YOL051W_YOR290C_YPL016W_YPL204W_YPR022C
GFP Collection	nucleus	S	7	87	8.045977011494253	YBL103C_YDL140C_YER040W_YER088C_YOL030W_YOR014W_YOR355W
GFP Collection	nucleus	T	0	31	0.0	None
GFP Collection	cell periphery	Proteome	160	6234	2.5665704202759065	YAL029C_YAL053W_YBL029C-A_YBL037W_YBL042C_YBL085W_YBL086C_YBR008C_YBR016W_YBR043C_YBR054W_YBR059C_YBR068C_YBR069C_YBR086C_YBR102C_YBR109C_YBR130C_YBR200W_YCL024W_YCR002C_YCR024C-A_YCR030C_YCR038C_YDL012C_YDL146W_YDL225W_YDL240W_YDR011W_YDR033W_YDR034W-B_YDR038C_YDR039C_YDR040C_YDR090C_YDR093W_YDR166C_YDR210W_YDR233C_YDR343C_YDR345C_YDR348C_YDR384C_YDR497C_YDR508C_YEL017C-A_YEL063C_YER008C_YER020W…
GFP Collection	cell periphery	G	0	6	0.0	None
GFP Collection	cell periphery	N	0	36	0.0	None
GFP Collection	cell periphery	Q	3	31	9.67741935483871	YBR016W_YBR059C_YLL010C
GFP Collection	cell periphery	S	5	87	5.747126436781609	YLR332W_YML016C_YNL283C_YOL105C_YPR124W
GFP Collection	cell periphery	T	2	31	6.451612903225806	YNL283C_YOL105C
GFP Collection	lipid particle	Proteome	23	6234	0.36894449791466155	YBR041W_YBR042C_YCL005W_YDR275W_YDR425W_YDR525W-A_YGL098W_YHR072W_YKL179C_YKR046C_YKR089C_YLL012W_YLR100W_YML008C_YMR110C_YMR148W_YMR246W_YMR313C_YNL231C_YOL048C_YOR081C_YOR246C_YPL232W
GFP Collection	lipid particle	G	0	6	0.0	None
GFP Collection	lipid particle	N	0	36	0.0	None
GFP Collection	lipid particle	Q	0	31	0.0	None
GFP Collection	lipid particle	S	0	87	0.0	None
GFP Collection	lipid particle	T	0	31	0.0	None
GFP Collection	cytoplasm	Proteome	1821	6234	29.210779595765157	YAL001C_YAL005C_YAL012W_YAL014C_YAL015C_YAL016W_YAL017W_YAL021C_YAL024C_YAL029C_YAL031C_YAL033W_YAL035W_YAL036C_YAL038W_YAL041W_YAL049C_YAL054C_YAL056W_YAL060W_YAL061W_YAR014C_YAR015W_YBL001C_YBL004W_YBL005W_YBL007C_YBL008W_YBL014C_YBL016W_YBL019W_YBL021C_YBL023C_YBL026W_YBL027W_YBL029W_YBL032W_YBL033C_YBL036C_YBL039C_YBL051C_YBL054W_YBL055C_YBL056W_YBL058W_YBL059C-A_YBL060W_YBL061C_YBL068W_YBL06…
GFP Collection	cytoplasm	G	1	6	16.666666666666664	YHL034C
GFP Collection	cytoplasm	N	22	36	61.111111111111114	YBL029W_YBR150C_YBR238C_YDL167C_YDR409W_YEL007W_YER112W_YFR040W_YGL036W_YGL178W_YHR205W_YIL119C_YKL020C_YKR096W_YML017W_YMR216C_YNL016W_YNL229C_YNL288W_YPL089C_YPR008W_YPR042C
GFP Collection	cytoplasm	Q	13	31	41.935483870967744	YAL021C_YBR059C_YCR093W_YGL181W_YHR135C_YKL054C_YKL088W_YMR164C_YNL154C_YNL161W_YPL204W_YPR022C_YPR185W
GFP Collection	cytoplasm	S	14	87	16.091954022988507	YBL103C_YER040W_YER088C_YER129W_YER155C_YGR189C_YML016C_YMR215W_YMR309C_YOL081W_YOR008C_YOR014W_YOR355W_YPL179W
GFP Collection	cytoplasm	T	0	31	0.0	None
GFP Collection	endosome	Proteome	49	6234	0.7860121912094963	YAL002W_YBL017C_YBR097W_YBR131W_YDL113C_YDR069C_YDR313C_YDR323C_YDR425W_YDR456W_YGL079W_YGR206W_YHL002W_YHL040C_YHR105W_YIL173W_YJL036W_YJL053W_YJL154C_YJR044C_YKL002W_YKL041W_YKL061W_YKR001C_YKR035W-A_YKR088C_YLL040C_YLR025W_YLR073C_YLR148W_YLR181C_YLR240W_YLR360W_YLR408C_YMR004W_YMR077C_YMR110C_YMR171C_YMR183C_YMR231W_YNL086W_YNL265C_YNR006W_YOR069W_YOR132W_YPL084W_YPL100W_YPR079W_YPR173C
GFP Collection	endosome	G	0	6	0.0	None
GFP Collection	endosome	N	0	36	0.0	None
GFP Collection	endosome	Q	0	31	0.0	None
GFP Collection	endosome	S	0	87	0.0	None
GFP Collection	endosome	T	0	31	0.0	None
Breker et al. (2013)	vacuole membrane	Proteome	42	5330	0.7879924953095686	YAR002C-A_YBR077C_YBR127C_YBR207W_YDL054C_YDL123W_YDL185W_YDR046C_YDR080W_YDR105C_YDR128W_YDR135C_YDR486C_YDR525W-A_YEL051W_YFL041W_YGL006W_YGR106C_YGR163W_YHR039C-A_YIL047C_YJL154C_YLL015W_YLL048C_YLR001C_YLR386W_YML018C_YML121W_YMR160W_YMR195W_YMR243C_YNL066W_YOL060C_YOL129W_YOR270C_YOR332W_YOR357C_YPL006W_YPL162C_YPL180W_YPL236C_YPR036W
Breker et al. (2013)	vacuole membrane	G	0	6	0.0	None
Breker et al. (2013)	vacuole membrane	N	0	36	0.0	None
Breker et al. (2013)	vacuole membrane	Q	0	31	0.0	None
Breker et al. (2013)	vacuole membrane	S	1	87	1.1494252873563218	YNL066W
Breker et al. (2013)	vacuole membrane	T	0	31	0.0	None
Breker et al. (2013)	bud neck	Proteome	73	5330	1.3696060037523452	YAL041W_YBL037W_YBL047C_YBL061C_YBL085W_YBL105C_YBR102C_YBR200W_YBR260C_YCL014W_YCL024W_YCR030C_YDL117W_YDL225W_YDL240W_YDR348C_YDR507C_YER008C_YER032W_YER047C_YER114C_YER118C_YER155C_YFL034C-B_YFL047W_YGL233W_YGR041W_YGR238C_YHL007C_YHR023W_YHR161C_YHR182W_YIL068C_YIL140W_YIL159W_YJL085W_YJR005W_YJR030C_YJR076C_YJR092W_YKL101W_YKR100C_YLR084C_YLR114C_YLR166C_YLR320W_YML049C_YMR032W_YMR124W_YMR19…
Breker et al. (2013)	bud neck	G	0	6	0.0	None
Breker et al. (2013)	bud neck	N	0	36	0.0	None
Breker et al. (2013)	bud neck	Q	1	31	3.225806451612903	YNL161W
Breker et al. (2013)	bud neck	S	2	87	2.2988505747126435	YER155C_YOR008C
Breker et al. (2013)	bud neck	T	0	31	0.0	None
Breker et al. (2013)	vacuole	Proteome	35	5330	0.6566604127579738	YBR036C_YBR092C_YBR162C_YBR187W_YBR199W_YBR205W_YCR024C-A_YDL010W_YDL046W_YDL077C_YDR003W_YDR202C_YEL017C-A_YEL065W_YER123W_YFL026W_YGL212W_YGR014W_YGR105W_YHR132C_YIL015W_YIL158W_YJL079C_YJL151C_YKL019W_YKL209C_YMR221C_YMR305C_YNL058C_YNL217W_YNL336W_YNR028W_YNR061C_YOR248W_YPL057C
Breker et al. (2013)	vacuole	G	0	6	0.0	None
Breker et al. (2013)	vacuole	N	0	36	0.0	None
Breker et al. (2013)	vacuole	Q	0	31	0.0	None
Breker et al. (2013)	vacuole	S	4	87	4.597701149425287	YBR162C_YGR014W_YMR305C_YNL058C
Breker et al. (2013)	vacuole	T	0	31	0.0	None
Breker et al. (2013)	nuclear periphery	Proteome	46	5330	0.8630393996247656	YBL079W_YBR275C_YDL088C_YDL116W_YDL207W_YDR159W_YDR227W_YDR458C_YEL017W_YER105C_YER107C_YFR002W_YFR039C_YGL086W_YGL092W_YGL172W_YGL247W_YGR119C_YGR202C_YIL115C_YJL039C_YJL048C_YJL061W_YJR042W_YKL068W_YKL205W_YKR095W_YLL023C_YLR335W_YLR347C_YLR442C_YLR450W_YML031W_YML034W_YML075C_YMR119W_YMR129W_YMR153W_YMR219W_YNL158W_YOL072W_YOR046C_YOR098C_YPL020C_YPL169C_YPR174C
Breker et al. (2013)	nuclear periphery	G	0	6	0.0	None
Breker et al. (2013)	nuclear periphery	N	1	36	2.7777777777777777	YGL086W
Breker et al. (2013)	nuclear periphery	Q	0	31	0.0	None
Breker et al. (2013)	nuclear periphery	S	0	87	0.0	None
Breker et al. (2013)	nuclear periphery	T	0	31	0.0	None
Breker et al. (2013)	no data	Proteome	0	5330	0.0
Breker et al. (2013)	no data	G	1	6	16.666666666666664	YDL014W
Breker et al. (2013)	no data	N	4	36	11.11111111111111	Q0140_YEL007W_YIL119C_YKL020C
Breker et al. (2013)	no data	Q	3	31	9.67741935483871	YBR016W_YGL066W_YNL154C
Breker et al. (2013)	no data	S	43	87	49.42528735632184	YAL028W_YAL063C_YAR050W_YAR066W_YBL103C_YBR067C_YBR078W_YCR067C_YCR089W_YDR077W_YDR144C_YDR534C_YEL040W_YEL062W_YER011W_YER158C_YGL028C_YGR189C_YGR279C_YHR143W_YHR211W_YHR214W_YIL011W_YIL123W_YIR019C_YJL078C_YJR150C_YJR151C_YKL096W_YKR102W_YLR390W-A_YMR006C_YMR215W_YMR307W_YMR317W_YNL327W_YNR044W_YNR067C_YOL011W_YOL030W_YOL155C_YOR009W_YOR010C
Breker et al. (2013)	no data	T	7	31	22.58064516129032	YAL063C_YAR050W_YDR077W_YHR211W_YIR019C_YJR151C_YNL322C
Breker et al. (2013)	bud	Proteome	2	5330	0.0375234521575985	YAL024C_YLR187W
Breker et al. (2013)	bud	G	0	6	0.0	None
Breker et al. (2013)	bud	N	0	36	0.0	None
Breker et al. (2013)	bud	Q	0	31	0.0	None
Breker et al. (2013)	bud	S	0	87	0.0	None
Breker et al. (2013)	bud	T	0	31	0.0	None
Breker et al. (2013)	below threshold	Proteome	2429	5330	45.572232645403375	YAL001C_YAL004W_YAL005C_YAL010C_YAL011W_YAL012W_YAL013W_YAL018C_YAL020C_YAL027W_YAL029C_YAL033W_YAL034C_YAL034W-A_YAL037W_YAL040C_YAL042W_YAL044W-A_YAL045C_YAL046C_YAL049C_YAL051W_YAL056W_YAL058W_YAL060W_YAL064C-A_YAL064W_YAL064W-B_YAL065C_YAL066W_YAL067C_YAL069W_YAR002W_YAR007C_YAR020C_YAR023C_YAR029W_YAR030C_YAR031W_YAR033W_YAR042W_YAR047C_YAR053W_YAR060C_YAR064W_YAR068W_YAR069C_YAR070C_YAR073W…
Breker et al. (2013)	below threshold	G	1	6	16.666666666666664	YNL208W
Breker et al. (2013)	below threshold	N	13	36	36.11111111111111	YBL081W_YBR150C_YDL035C_YER112W_YFR019W_YLR373C_YMR136W_YMR216C_YNL016W_YNL229C_YNL288W_YOR113W_YPL016W
Breker et al. (2013)	below threshold	Q	9	31	29.03225806451613	YCR093W_YHR186C_YKL032C_YKL088W_YLL010C_YLR206W_YNL243W_YPL016W_YPR022C
Breker et al. (2013)	below threshold	S	16	87	18.39080459770115	YBR203W_YCR008W_YDL037C_YDL039C_YDL140C_YDR420W_YER129W_YGL023C_YGR159C_YHL028W_YIL169C_YOL105C_YOR178C_YOR355W_YPL179W_YPL230W
Breker et al. (2013)	below threshold	T	20	31	64.51612903225806	YDL037C_YDR545W_YEL077C_YER190W_YGR296W_YHL028W_YHL050C_YHR213W_YHR219W_YIL177C_YJL225C_YLL066C_YLL067C_YLR467W_YML133C_YNL339C_YOL105C_YOR396W_YPL283C_YPR204W
Breker et al. (2013)	nucleus	Proteome	733	5330	13.752345215759851	YAL015C_YAL032C_YAL041W_YAL043C_YAL054C_YAL059W_YAR003W_YBL002W_YBL003C_YBL018C_YBL023C_YBL026W_YBL032W_YBL035C_YBL046W_YBL052C_YBL058W_YBL071W-A_YBL084C_YBL087C_YBL091C_YBL097W_YBR017C_YBR030W_YBR049C_YBR055C_YBR058C_YBR060C_YBR066C_YBR073W_YBR081C_YBR083W_YBR087W_YBR089C-A_YBR095C_YBR103W_YBR105C_YBR112C_YBR117C_YBR123C_YBR135W_YBR142W_YBR152W_YBR160W_YBR167C_YBR170C_YBR175W_YBR188C_YBR194W_YBR…
Breker et al. (2013)	nucleus	G	1	6	16.666666666666664	YML010W
Breker et al. (2013)	nucleus	N	7	36	19.444444444444446	YDL005C_YDR081C_YDR409W_YIL130W_YKR096W_YLR278C_YPL089C
Breker et al. (2013)	nucleus	Q	10	31	32.25806451612903	YBR112C_YBR289W_YDR213W_YGL122C_YMR016C_YMR043W_YMR164C_YOL051W_YOR290C_YPL204W
Breker et al. (2013)	nucleus	S	1	87	1.1494252873563218	YER040W
Breker et al. (2013)	nucleus	T	0	31	0.0	None
Breker et al. (2013)	cell periphery	Proteome	64	5330	1.200750469043152	YBL029C-A_YBL037W_YBL042C_YBL047C_YBL086C_YBR043C_YBR054W_YBR069C_YBR086C_YCR021C_YCR024C-A_YDL019C_YDL173W_YDR093W_YDR210W_YDR345C_YDR497C_YEL017C-A_YER020W_YER145C_YFL026W_YGL077C_YGL108C_YGR065C_YGR121C_YGR130C_YGR138C_YGR191W_YGR281W_YHR005C_YHR096C_YHR146W_YIL121W_YKR003W_YKR093W_YLL043W_YLR084C_YLR237W_YLR413W_YLR414C_YML016C_YML049C_YML116W_YMR011W_YMR058W_YMR086W_YMR266W_YMR295C_YNL065W_Y…
Breker et al. (2013)	cell periphery	G	0	6	0.0	None
Breker et al. (2013)	cell periphery	N	0	36	0.0	None
Breker et al. (2013)	cell periphery	Q	0	31	0.0	None
Breker et al. (2013)	cell periphery	S	3	87	3.4482758620689653	YML016C_YNL283C_YPR124W
Breker et al. (2013)	cell periphery	T	1	31	3.225806451612903	YNL283C
Breker et al. (2013)	ambiguous	Proteome	10	5330	0.18761726078799248	YAL008W_YAR027W_YAR028W_YCR047C_YDR320C_YGR169C_YKR044W_YMR029C_YMR214W_YOR085W
Breker et al. (2013)	ambiguous	G	0	6	0.0	None
Breker et al. (2013)	ambiguous	N	0	36	0.0	None
Breker et al. (2013)	ambiguous	Q	0	31	0.0	None
Breker et al. (2013)	ambiguous	S	0	87	0.0	None
Breker et al. (2013)	ambiguous	T	0	31	0.0	None
Breker et al. (2013)	mitochondria	Proteome	359	5330	6.735459662288931	YAL025C_YAL039C_YAL044C_YAR008W_YBL013W_YBL015W_YBL022C_YBL038W_YBL045C_YBL064C_YBL080C_YBL095W_YBL098W_YBL099W_YBR003W_YBR026C_YBR037C_YBR039W_YBR084W_YBR085W_YBR120C_YBR122C_YBR163W_YBR176W_YBR179C_YBR227C_YBR238C_YBR251W_YBR263W_YBR268W_YBR269C_YBR291C_YCL017C_YCL044C_YCL064C_YCR003W_YCR028C-A_YCR046C_YCR071C_YCR079W_YCR083W_YDL033C_YDL044C_YDL066W_YDL104C_YDL107W_YDL119C_YDL120W_YDL130W-A_YDL…
Breker et al. (2013)	mitochondria	G	0	6	0.0	None
Breker et al. (2013)	mitochondria	N	1	36	2.7777777777777777	YBR238C
Breker et al. (2013)	mitochondria	Q	0	31	0.0	None
Breker et al. (2013)	mitochondria	S	0	87	0.0	None
Breker et al. (2013)	mitochondria	T	0	31	0.0	None
Breker et al. (2013)	nucleolus	Proteome	60	5330	1.125703564727955	YBL014C_YBR141C_YCR057C_YCR087C-A_YDL208W_YDR026C_YDR060W_YDR110W_YDR174W_YDR299W_YDR398W_YDR439W_YDR449C_YDR457W_YFR028C_YGL078C_YGL120C_YGR128C_YGR251W_YGR271C-A_YHR052W_YHR089C_YHR196W_YIL091C_YJL010C_YJL033W_YJL069C_YJL076W_YJL109C_YJL148W_YJR041C_YJR063W_YKL014C_YKL078W_YKR010C_YKR092C_YLR141W_YLR197W_YLR221C_YLR222C_YLR336C_YML043C_YMR014W_YMR128W_YMR193W_YMR229C_YMR233W_YNL113W_YNL248C_YNR…
Breker et al. (2013)	nucleolus	G	1	6	16.666666666666664	YHR089C
Breker et al. (2013)	nucleolus	N	0	36	0.0	None
Breker et al. (2013)	nucleolus	Q	0	31	0.0	None
Breker et al. (2013)	nucleolus	S	3	87	3.4482758620689653	YJL076W_YKR010C_YKR092C
Breker et al. (2013)	nucleolus	T	0	31	0.0	None
Breker et al. (2013)	puncta	Proteome	2	5330	0.0375234521575985	YER095W_YHR154W
Breker et al. (2013)	puncta	G	0	6	0.0	None
Breker et al. (2013)	puncta	N	0	36	0.0	None
Breker et al. (2013)	puncta	Q	0	31	0.0	None
Breker et al. (2013)	puncta	S	0	87	0.0	None
Breker et al. (2013)	puncta	T	0	31	0.0	None
Breker et al. (2013)	cytosol	Proteome	1153	5330	21.632270168855534	YAL009W_YAL017W_YAL021C_YAL024C_YAL031C_YAL035W_YAL036C_YAL038W_YAL041W_YAL061W_YAL062W_YAR015W_YBL001C_YBL023C_YBL026W_YBL029W_YBL033C_YBL036C_YBL039C_YBL056W_YBL058W_YBL059C-A_YBL071W-A_YBL074C_YBL075C_YBL076C_YBL082C_YBL107C_YBL113C_YBR001C_YBR005W_YBR006W_YBR007C_YBR011C_YBR025C_YBR031W_YBR046C_YBR048W_YBR053C_YBR056W_YBR057C_YBR059C_YBR061C_YBR070C_YBR071W_YBR079C_YBR082C_YBR084C-A_YBR094W_Y…
Breker et al. (2013)	cytosol	G	2	6	33.33333333333333	YDR432W_YHL034C
Breker et al. (2013)	cytosol	N	9	36	25.0	YBL029W_YDL167C_YFR040W_YGL036W_YGL178W_YHR205W_YML017W_YPR008W_YPR042C
Breker et al. (2013)	cytosol	Q	8	31	25.806451612903224	YAL021C_YBR059C_YBR108W_YHR135C_YKL054C_YNL161W_YPL204W_YPR185W
Breker et al. (2013)	cytosol	S	13	87	14.942528735632186	YDR436W_YER088C_YER155C_YGR023W_YGR170W_YHL023C_YJL005W_YKL171W_YMR309C_YNL176C_YOL081W_YOR014W_YPR083W
Breker et al. (2013)	cytosol	T	2	31	6.451612903225806	YBL113C_YKR013W
Breker et al. (2013)	punctate	Proteome	320	5330	6.0037523452157595	YAL002W_YAL007C_YAL026C_YAL047C_YAL055W_YAR019C_YBL007C_YBL010C_YBL017C_YBL034C_YBL040C_YBL063W_YBL102W_YBR015C_YBR042C_YBR052C_YBR072W_YBR080C_YBR097W_YBR107C_YBR168W_YBR182C_YBR233W-A_YBR254C_YBR288C_YCL001W_YCL005W_YCL025C_YCL029C_YCR004C_YCR030C_YCR043C_YCR061W_YCR094W_YDL015C_YDL058W_YDL099W_YDL145C_YDL161W_YDL171C_YDL192W_YDL193W_YDL222C_YDL226C_YDL234C_YDR022C_YDR027C_YDR032C_YDR069C_YDR08…
Breker et al. (2013)	punctate	G	0	6	0.0	None
Breker et al. (2013)	punctate	N	1	36	2.7777777777777777	YOR073W
Breker et al. (2013)	punctate	Q	2	31	6.451612903225806	YGL181W_YIR006C
Breker et al. (2013)	punctate	S	2	87	2.2988505747126435	YLR332W_YPL155C
Breker et al. (2013)	punctate	T	1	31	3.225806451612903	YLR466W
Breker et al. (2013)	ER	Proteome	169	5330	3.1707317073170733	YAL007C_YAL023C_YBL011W_YBL040C_YBR036C_YBR058C-A_YBR096W_YBR106W_YBR110W_YBR132C_YBR159W_YBR171W_YBR177C_YBR265W_YBR283C_YBR287W_YCR017C_YCR034W_YCR037C_YCR044C_YCR048W_YDL015C_YDL018C_YDL052C_YDL072C_YDL092W_YDL095W_YDL100C_YDL121C_YDL128W_YDL193W_YDL204W_YDL212W_YDL232W_YDR056C_YDR205W_YDR233C_YDR294C_YDR297W_YDR302W_YDR307W_YDR331W_YDR410C_YDR424C_YDR434W_YDR437W_YDR476C_YDR492W_YDR508C_YEL00…
Breker et al. (2013)	ER	G	0	6	0.0	None
Breker et al. (2013)	ER	N	0	36	0.0	None
Breker et al. (2013)	ER	Q	0	31	0.0	None
Breker et al. (2013)	ER	S	0	87	0.0	None
Breker et al. (2013)	ER	T	0	31	0.0	None
